# Supplementary material for: 2,2′-Oxybis[1,3-bis­(4-meth­oxy­phen­yl)-2,3-di­hydro-1H-benzo[d][1,3,2]di­aza­borole]
Source: IUCrdata. 2020 Sep 18;5(Pt 9):x201248. doi: 10.1107/S2414314620012481 (PMC9462278; doi:10.1107/S2414314620012481)
Supplement: Supplementary file 1 [file x-05-x201248-sup1.cif]

##############################################################################
#                                                                            #
# This CIF contains the data for a data article accepted for                 #
# publication in IUCrData. It conforms to the requirements of                #
# Notes for Authors for IUCrData, and has been                               #
# peer reviewed under the auspices of IUCrData.                              #
#                                                                            #
# Full details of the Crystallographic Information File format               #
# are given in the paper "The Crystallographic Information File (CIF):       #
# a New Standard Archive File for Crystallography" by S. R. Hall, F. H.      #
# Allen and I. D. Brown [Acta Cryst. (1991), A47, 655-685].                  #
#                                                                            #
# The current version of the core CIF dictionary is obtainable from          #
# ftp://ftp.iucr.org/pub/cif_core.dic.                                       #
#                                                                            #
# Software is freely available for graphical display of the structure(s)     #
# in this CIF. For information consult the CIF software page                 #
# http://www.iucr.org/resources/cif/software.                                #
#                                                                            #
# This file may be used for bona fide research purposes within the           #
# scientific community so long as proper attribution is given to the data    # 
# article from which it was obtained.                                        #
#                                                                            #
##############################################################################
data_global
_audit_creation_method
;
Olex2 1.3
(compiled 2020.07.31 svn.rc2a77460 for OlexSys, GUI svn.r6145)
;
_journal_date_recd_electronic     2020-08-25
_journal_date_accepted     2020-09-10
_journal_name_full     'IUCrData'
_journal_year     2020
_journal_volume     5
_journal_issue      9
_journal_page_first     0
_journal_page_last     0
_journal_paper_category     HO
_journal_paper_doi     10.1107/S2414314620012481
_journal_coeditor_code     HB4361
_publ_contact_author_name     'Mitchell R. Anstey'
_publ_contact_author_address
;
Department of Chemistry, Davidson College, Davidson, North Carolina, United
State of America
;
_publ_contact_author_email     'mitch.anstey@davidson.edu'
_publ_contact_author_fax     ?
_publ_contact_author_phone     '1-704-894-2310'
_publ_section_title
;\
2,2'-Oxybis[1,3-bis(4-methoxyphenyl)-2,3-dihydro-1<i>H</i>-benzo[<i>d</i>][1,3,\
2]diazaborole]
;
loop_
    _publ_author_name
    _publ_author_footnote
    _publ_author_address
    'Mallard, Hannah H.' .
;
Department of Chemistry, Davidson College, Davidson, North Carolina,
USA
;
    'Kennedy, Nicholas D.' .
;
Department of Chemistry, Davidson College, Davidson, North Carolina,
USA
;
    'Rudman, Nathan A.' .
;
Department of Chemistry, University of Pennsylvania, Philadelphia, Pennsylvania
19104-6323,
USA
;
    'Greenwood, Alexa M.' .
;
Department of Chemistry, Davidson College, Davidson, North Carolina,
USA
;
    'Nicoleau, Jonathan' .
;
Department of Chemistry, Davidson College, Davidson, North Carolina,
USA
;
    'Angle, Corey E.' .
;
Department of Chemistry, Davidson College, Davidson, North Carolina,
USA
;
    'Torquato, Nicole A.' .
;
Department of Chemistry and Biochemistry, University of California San Diego, La
Jolla, California,
USA
;
    'Gau, Michael R.' .
;
Department of Chemistry, University of Pennsylvania, Philadelphia, Pennsylvania
19104-6323,
USA
;
    'Carroll, Patrick J.' .
;
Department of Chemistry, University of Pennsylvania, Philadelphia, Pennsylvania
19104-6323,
USA
;
    'Anstey, Mitchell R.' .
;
Department of Chemistry, Davidson College, Davidson, North Carolina,
USA
;
_publ_section_synopsis
;
The title compound features a B---O---B bond angle of 132.75 (13)\%.
;
data_I
_database_code_depnum_ccdc_archive 'CCDC 2031384'
_chemical_name_systematic
;\
2,2'-Oxybis[1,3-bis(4-methoxyphenyl)-2,3-dihydro-1<i>H</i>-\
benzo[<i>d</i>][1,3,2]diazaborole]
;
_chemical_name_common     ?
_chemical_formula_moiety     'C40 H36 B2 N4 O5'
_chemical_formula_sum     'C40 H36 B2 N4 O5'
_chemical_formula_iupac     'C40 H36 B2 N4 O5'
_chemical_formula_weight     674.35
_chemical_melting_point     ?
_space_group_crystal_system     monoclinic
_space_group_name_H-M_alt     'P 1 21/c 1'
_space_group_name_Hall     '-P 2ybc'
loop_
    _space_group_symop_operation_xyz
    'x, y, z'
    '-x, y+1/2, -z+1/2'
    '-x, -y, -z'
    'x, -y-1/2, z-1/2'
_cell_length_a     16.7584(15)
_cell_length_b     13.6696(14)
_cell_length_c     16.0291(17)
_cell_angle_alpha     90
_cell_angle_beta     111.125(5)
_cell_angle_gamma     90
_cell_volume     3425.2(6)
_cell_formula_units_Z     4
_cell_measurement_reflns_used     9875
_cell_measurement_theta_min     2.562
_cell_measurement_theta_max     25.288
_cell_measurement_temperature     100.0
_exptl_crystal_description     plank
_exptl_crystal_colour     'clear colourless'
_exptl_crystal_size_max     0.17
_exptl_crystal_size_mid     0.07
_exptl_crystal_size_min     0.05
_exptl_crystal_density_diffrn     1.308
_exptl_crystal_density_meas     ?
_exptl_crystal_density_method     ?
_exptl_crystal_F_000     1416
_exptl_absorpt_coefficient_mu     0.086
_exptl_absorpt_correction_type     multi-scan
_exptl_absorpt_process_details
;
(SADABS; Bruker, 2016)
;
_exptl_absorpt_correction_T_min     0.6956
_exptl_absorpt_correction_T_max     0.7452
_diffrn_ambient_temperature     100.0
_diffrn_source     ?
_diffrn_radiation_type     MoK\a
_diffrn_radiation_wavelength     0.71073
_diffrn_measurement_device_type     'Bruker D8QUEST'
_diffrn_measurement_device     'CMOS area detector'
_diffrn_measurement_method     '\w and \f scans'
_diffrn_detector_area_resol_mean     ?
loop_
    _diffrn_refln_index_h
    _diffrn_refln_index_k
    _diffrn_refln_index_l
    0 0 1
    0 0 -1
    0 0 1
    0 0 2
    0 0 2
    0 0 -2
    0 0 -2
    0 0 -2
    0 0 2
    0 0 -3
    0 0 -3
    0 0 -3
    0 0 3
    0 0 3
    0 0 3
    0 0 -3
    0 0 4
    0 0 -4
    0 0 4
    0 0 -4
    0 0 -4
    0 0 4
    0 0 -5
    0 0 -5
    0 0 -5
    0 0 5
    0 0 5
    0 0 5
    0 0 -6
    0 0 -6
    0 0 -6
    0 0 6
    0 0 -7
    0 0 7
    0 0 -7
    0 0 7
    0 0 -8
    0 0 -8
    0 0 8
    0 0 -9
    0 0 -9
    0 0 9
    0 0 10
    0 0 -10
    0 0 -10
    0 0 11
    0 0 -11
    0 0 -11
    0 0 -12
    0 0 12
    0 0 -12
    0 0 -13
    0 0 13
    0 0 -13
    0 0 14
    0 0 -14
    0 0 -14
    0 0 -15
    0 0 -15
    0 0 15
    0 0 -16
    0 0 16
    0 0 -16
    0 0 17
    0 0 -17
    0 0 17
    0 0 -17
    0 0 18
    0 0 18
    0 0 -18
    0 0 -18
    0 1 0
    0 1 0
    0 -1 0
    0 -1 0
    0 1 1
    0 1 -1
    0 1 -1
    0 1 -1
    0 1 1
    0 1 1
    0 1 -1
    0 1 1
    0 -1 1
    0 -1 1
    0 -1 -1
    0 -1 -1
    0 -1 -1
    0 -1 -1
    0 -1 1
    0 1 2
    0 1 2
    0 1 2
    0 1 2
    0 1 2
    0 1 -2
    0 1 -2
    0 1 -2
    0 -1 2
    0 -1 -2
    0 -1 -2
    0 -1 2
    0 -1 -2
    0 1 -3
    0 1 3
    0 1 -3
    0 1 3
    0 1 -3
    0 -1 -3
    0 -1 3
    0 -1 -3
    0 -1 -3
    0 -1 3
    0 1 -4
    0 1 4
    0 1 -4
    0 1 4
    0 1 4
    0 1 -4
    0 -1 -4
    0 -1 -4
    0 -1 -4
    0 -1 4
    0 -1 4
    0 -1 -4
    0 1 -5
    0 1 5
    0 1 -5
    0 1 5
    0 -1 -5
    0 -1 5
    0 -1 -5
    0 -1 5
    0 1 -6
    0 1 -6
    0 1 6
    0 1 -6
    0 1 6
    0 -1 -6
    0 -1 -6
    0 -1 -6
    0 -1 6
    0 1 -7
    0 1 7
    0 1 7
    0 1 -7
    0 -1 -7
    0 -1 -7
    0 -1 -7
    0 -1 7
    0 -1 7
    0 1 8
    0 1 -8
    0 1 -8
    0 -1 -8
    0 -1 8
    0 -1 -8
    0 -1 -8
    0 1 9
    0 1 -9
    0 1 -9
    0 -1 -9
    0 -1 9
    0 -1 -9
    0 1 -10
    0 1 -10
    0 1 10
    0 -1 -10
    0 -1 -10
    0 -1 10
    0 1 11
    0 1 -11
    0 1 -11
    0 -1 -11
    0 -1 11
    0 -1 -11
    0 1 12
    0 1 -12
    0 1 -12
    0 -1 12
    0 -1 -12
    0 -1 -12
    0 1 13
    0 1 -13
    0 1 -13
    0 -1 13
    0 -1 -13
    0 -1 -13
    0 1 14
    0 1 -14
    0 1 -14
    0 -1 -14
    0 -1 14
    0 -1 -14
    0 1 15
    0 1 -15
    0 1 15
    0 1 -15
    0 -1 -15
    0 -1 -15
    0 -1 15
    0 1 -16
    0 1 16
    0 1 -16
    0 1 16
    0 -1 -16
    0 -1 -16
    0 -1 16
    0 1 17
    0 1 -17
    0 1 17
    0 1 -17
    0 -1 17
    0 -1 -17
    0 -1 -17
    0 1 -18
    0 1 -18
    0 1 18
    0 1 18
    0 -1 -18
    0 -1 -18
    0 -1 18
    0 2 0
    0 2 0
    0 2 0
    0 -2 0
    0 -2 0
    0 -2 0
    0 2 1
    0 2 1
    0 2 -1
    0 2 1
    0 2 1
    0 2 -1
    0 -2 1
    0 -2 1
    0 -2 -1
    0 -2 -1
    0 -2 -1
    0 2 -2
    0 2 2
    0 2 -2
    0 2 -2
    0 2 -2
    0 2 2
    0 2 2
    0 2 2
    0 -2 -2
    0 -2 2
    0 -2 -2
    0 -2 -2
    0 -2 2
    0 2 -3
    0 2 3
    0 2 3
    0 2 -3
    0 2 -3
    0 2 3
    0 2 3
    0 2 3
    0 -2 -3
    0 -2 -3
    0 -2 3
    0 -2 -3
    0 -2 3
    0 2 4
    0 2 -4
    0 2 4
    0 2 -4
    0 2 4
    0 2 4
    0 2 -4
    0 -2 4
    0 -2 -4
    0 -2 -4
    0 -2 4
    0 -2 -4
    0 2 5
    0 2 -5
    0 2 5
    0 2 -5
    0 2 -5
    0 2 5
    0 2 5
    0 -2 -5
    0 -2 5
    0 -2 -5
    0 -2 -5
    0 -2 -5
    0 -2 5
    0 2 6
    0 2 6
    0 2 6
    0 2 -6
    0 2 -6
    0 -2 -6
    0 -2 -6
    0 -2 6
    0 -2 -6
    0 2 -7
    0 2 -7
    0 2 7
    0 2 7
    0 -2 7
    0 -2 -7
    0 -2 -7
    0 -2 -7
    0 2 -8
    0 2 -8
    0 2 8
    0 2 8
    0 -2 -8
    0 -2 -8
    0 -2 -8
    0 -2 8
    0 2 -9
    0 2 9
    0 2 9
    0 2 -9
    0 -2 -9
    0 -2 9
    0 -2 -9
    0 -2 -9
    0 2 -10
    0 2 -10
    0 2 10
    0 2 10
    0 -2 10
    0 -2 -10
    0 -2 -10
    0 -2 -10
    0 2 -11
    0 2 11
    0 2 -11
    0 2 11
    0 -2 -11
    0 -2 11
    0 -2 -11
    0 2 -12
    0 2 12
    0 2 -12
    0 2 12
    0 -2 -12
    0 -2 12
    0 -2 -12
    0 2 -13
    0 2 13
    0 2 13
    0 2 -13
    0 -2 13
    0 -2 -13
    0 -2 -13
    0 2 -14
    0 2 14
    0 2 -14
    0 2 14
    0 -2 14
    0 -2 -14
    0 -2 -14
    0 2 15
    0 2 15
    0 2 -15
    0 2 -15
    0 -2 15
    0 -2 -15
    0 -2 -15
    0 2 -16
    0 2 16
    0 2 -16
    0 2 16
    0 -2 16
    0 -2 -16
    0 -2 -16
    0 2 -17
    0 2 17
    0 2 17
    0 2 -17
    0 -2 -17
    0 -2 -17
    0 -2 17
    0 3 0
    0 3 0
    0 3 0
    0 3 0
    0 -3 0
    0 -3 0
    0 3 1
    0 3 -1
    0 3 -1
    0 3 1
    0 3 1
    0 3 -1
    0 3 1
    0 -3 -1
    0 -3 1
    0 -3 -1
    0 -3 -1
    0 -3 1
    0 3 2
    0 3 2
    0 3 -2
    0 3 -2
    0 3 2
    0 3 2
    0 3 -2
    0 -3 2
    0 -3 2
    0 -3 -2
    0 -3 -2
    0 -3 -2
    0 -3 2
    0 3 3
    0 3 -3
    0 3 -3
    0 3 -3
    0 3 3
    0 3 -3
    0 3 3
    0 3 3
    0 -3 -3
    0 -3 3
    0 -3 -3
    0 -3 3
    0 -3 -3
    0 3 4
    0 3 -4
    0 3 4
    0 3 -4
    0 -3 -4
    0 -3 4
    0 -3 4
    0 -3 -4
    0 -3 -4
    0 3 5
    0 3 5
    0 3 -5
    0 3 5
    0 3 5
    0 3 -5
    0 3 -5
    0 3 5
    0 -3 5
    0 -3 -5
    0 -3 -5
    0 3 -6
    0 3 -6
    0 3 6
    0 3 6
    0 3 6
    0 -3 -6
    0 -3 -6
    0 -3 6
    0 3 7
    0 3 7
    0 3 -7
    0 3 -7
    0 -3 7
    0 -3 -7
    0 -3 -7
    0 -3 -7
    0 3 8
    0 3 8
    0 3 -8
    0 3 -8
    0 -3 8
    0 -3 -8
    0 -3 -8
    0 -3 -8
    0 3 -9
    0 3 9
    0 3 -9
    0 3 9
    0 -3 9
    0 -3 -9
    0 -3 -9
    0 -3 -9
    0 3 10
    0 3 10
    0 3 -10
    0 3 -10
    0 -3 -10
    0 -3 -10
    0 -3 10
    0 -3 -10
    0 3 11
    0 3 -11
    0 3 11
    0 3 -11
    0 -3 -11
    0 -3 11
    0 -3 -11
    0 -3 -11
    0 3 12
    0 3 -12
    0 3 12
    0 3 -12
    0 -3 -12
    0 -3 -12
    0 -3 -12
    0 -3 12
    0 3 13
    0 3 13
    0 3 -13
    0 3 -13
    0 -3 -13
    0 -3 -13
    0 -3 13
    0 3 14
    0 3 14
    0 3 -14
    0 3 -14
    0 -3 -14
    0 -3 -14
    0 -3 14
    0 3 15
    0 3 -15
    0 3 -15
    0 3 15
    0 -3 15
    0 -3 -15
    0 -3 -15
    0 3 16
    0 3 -16
    0 3 16
    0 3 -16
    0 -3 -16
    0 -3 16
    0 -3 -16
    0 3 -17
    0 3 17
    0 3 -17
    0 3 17
    0 -3 17
    0 -3 -17
    0 -3 -17
    0 4 0
    0 4 0
    0 4 0
    0 -4 0
    0 -4 0
    0 4 1
    0 4 -1
    0 4 1
    0 4 1
    0 4 -1
    0 4 1
    0 -4 -1
    0 -4 1
    0 -4 -1
    0 -4 -1
    0 -4 1
    0 4 -2
    0 4 -2
    0 4 2
    0 4 2
    0 4 2
    0 -4 -2
    0 -4 -2
    0 -4 2
    0 -4 -2
    0 -4 2
    0 -4 2
    0 4 -3
    0 4 3
    0 4 3
    0 4 3
    0 4 -3
    0 4 -3
    0 4 3
    0 -4 3
    0 -4 3
    0 -4 -3
    0 -4 -3
    0 -4 -3
    0 4 -4
    0 4 -4
    0 4 4
    0 4 4
    0 4 4
    0 4 -4
    0 4 -4
    0 4 4
    0 -4 4
    0 -4 -4
    0 4 5
    0 4 5
    0 4 -5
    0 4 5
    0 4 -5
    0 4 -5
    0 -4 -5
    0 -4 -5
    0 -4 5
    0 4 6
    0 4 6
    0 4 -6
    0 4 6
    0 4 -6
    0 4 6
    0 -4 -6
    0 -4 6
    0 -4 -6
    0 4 -7
    0 4 -7
    0 4 7
    0 4 7
    0 -4 -7
    0 -4 -7
    0 -4 7
    0 4 8
    0 4 -8
    0 4 -8
    0 4 8
    0 -4 -8
    0 -4 8
    0 -4 -8
    0 -4 -8
    0 4 -9
    0 4 9
    0 4 -9
    0 4 9
    0 -4 9
    0 -4 9
    0 -4 -9
    0 -4 -9
    0 -4 -9
    0 4 -10
    0 4 10
    0 4 10
    0 4 -10
    0 -4 -10
    0 -4 -10
    0 -4 -10
    0 -4 10
    0 4 11
    0 4 -11
    0 4 11
    0 4 -11
    0 -4 -11
    0 -4 -11
    0 -4 -11
    0 -4 11
    0 4 12
    0 4 -12
    0 4 12
    0 4 -12
    0 -4 -12
    0 -4 12
    0 -4 -12
    0 -4 -12
    0 4 13
    0 4 13
    0 4 -13
    0 4 -13
    0 -4 -13
    0 -4 13
    0 -4 -13
    0 -4 -13
    0 4 14
    0 4 -14
    0 4 14
    0 4 -14
    0 -4 -14
    0 -4 14
    0 -4 -14
    0 4 15
    0 4 -15
    0 4 15
    0 4 -15
    0 -4 -15
    0 -4 -15
    0 -4 15
    0 4 -16
    0 4 -16
    0 4 16
    0 4 16
    0 -4 -16
    0 -4 16
    0 -4 -16
    0 4 -17
    0 4 17
    0 4 -17
    0 4 17
    0 -4 -17
    0 -4 17
    0 -4 -17
    0 5 0
    0 5 0
    0 5 0
    0 5 0
    0 -5 0
    0 -5 0
    0 5 -1
    0 5 1
    0 5 -1
    0 5 -1
    0 5 -1
    0 5 1
    0 5 1
    0 5 1
    0 -5 -1
    0 -5 1
    0 -5 1
    0 -5 -1
    0 -5 -1
    0 5 2
    0 5 2
    0 5 -2
    0 5 -2
    0 5 -2
    0 5 2
    0 5 2
    0 -5 2
    0 -5 -2
    0 -5 -2
    0 5 3
    0 5 -3
    0 5 -3
    0 5 3
    0 5 -3
    0 5 3
    0 -5 3
    0 -5 -3
    0 5 -4
    0 5 4
    0 5 -4
    0 5 4
    0 5 4
    0 -5 -4
    0 -5 -4
    0 -5 4
    0 5 -5
    0 5 5
    0 5 5
    0 5 -5
    0 5 -5
    0 -5 -5
    0 -5 5
    0 -5 -5
    0 5 -6
    0 5 6
    0 5 -6
    0 5 6
    0 5 6
    0 5 -6
    0 -5 -6
    0 -5 6
    0 -5 -6
    0 5 7
    0 5 7
    0 5 -7
    0 5 -7
    0 5 7
    0 5 -7
    0 -5 -7
    0 -5 7
    0 -5 -7
    0 5 8
    0 5 8
    0 5 -8
    0 5 -8
    0 -5 -8
    0 -5 8
    0 -5 -8
    0 -5 -8
    0 5 -9
    0 5 9
    0 5 9
    0 5 -9
    0 -5 -9
    0 -5 -9
    0 -5 9
    0 -5 -9
    0 5 10
    0 5 -10
    0 5 -10
    0 5 10
    0 -5 10
    0 -5 10
    0 -5 -10
    0 -5 -10
    0 -5 -10
    0 5 11
    0 5 -11
    0 5 11
    0 5 -11
    0 -5 -11
    0 -5 -11
    0 -5 -11
    0 -5 11
    0 5 -12
    0 5 -12
    0 5 12
    0 5 12
    0 -5 -12
    0 -5 -12
    0 -5 -12
    0 -5 12
    0 5 13
    0 5 -13
    0 5 13
    0 5 -13
    0 -5 -13
    0 -5 -13
    0 -5 13
    0 5 14
    0 5 -14
    0 5 14
    0 5 -14
    0 -5 -14
    0 -5 -14
    0 -5 14
    0 5 15
    0 5 15
    0 5 -15
    0 5 -15
    0 -5 15
    0 -5 -15
    0 -5 -15
    0 5 16
    0 5 -16
    0 5 -16
    0 5 16
    0 -5 16
    0 -5 -16
    0 -5 -16
    0 5 -17
    0 5 17
    0 5 17
    0 5 -17
    0 -5 17
    0 -5 -17
    0 -5 -17
    0 6 0
    0 6 0
    0 6 0
    0 6 0
    0 6 -1
    0 6 1
    0 6 -1
    0 6 -1
    0 6 1
    0 6 -1
    0 6 1
    0 -6 -1
    0 -6 -1
    0 -6 1
    0 6 -2
    0 6 2
    0 6 2
    0 6 -2
    0 6 2
    0 -6 -2
    0 -6 2
    0 -6 -2
    0 6 3
    0 6 3
    0 6 -3
    0 6 -3
    0 6 3
    0 -6 3
    0 -6 -3
    0 -6 3
    0 -6 -3
    0 6 -4
    0 6 4
    0 6 4
    0 6 -4
    0 -6 4
    0 -6 -4
    0 -6 -4
    0 6 5
    0 6 -5
    0 6 -5
    0 -6 5
    0 -6 -5
    0 -6 -5
    0 6 -6
    0 6 -6
    0 6 6
    0 6 6
    0 -6 -6
    0 -6 6
    0 -6 -6
    0 6 -7
    0 6 -7
    0 6 -7
    0 6 7
    0 6 7
    0 6 7
    0 -6 -7
    0 -6 -7
    0 -6 7
    0 6 8
    0 6 -8
    0 6 -8
    0 6 -8
    0 6 8
    0 6 8
    0 -6 -8
    0 -6 8
    0 -6 -8
    0 6 -9
    0 6 -9
    0 6 -9
    0 6 9
    0 6 9
    0 -6 -9
    0 -6 -9
    0 -6 -9
    0 -6 9
    0 6 10
    0 6 -10
    0 6 -10
    0 6 10
    0 6 -10
    0 -6 -10
    0 -6 10
    0 -6 -10
    0 -6 -10
    0 -6 10
    0 6 11
    0 6 11
    0 6 -11
    0 6 -11
    0 -6 -11
    0 -6 -11
    0 -6 11
    0 -6 11
    0 -6 -11
    0 6 -12
    0 6 12
    0 6 -12
    0 6 12
    0 -6 -12
    0 -6 -12
    0 -6 12
    0 -6 -12
    0 6 -13
    0 6 13
    0 6 -13
    0 6 13
    0 -6 -13
    0 -6 13
    0 -6 -13
    0 6 14
    0 6 -14
    0 6 -14
    0 6 14
    0 -6 14
    0 -6 -14
    0 -6 -14
    0 6 15
    0 6 15
    0 6 -15
    0 6 -15
    0 -6 -15
    0 -6 -15
    0 -6 15
    0 6 16
    0 6 -16
    0 6 -16
    0 6 16
    0 -6 -16
    0 -6 -16
    0 -6 16
    0 7 0
    0 7 0
    0 7 0
    0 -7 0
    0 7 -1
    0 7 1
    0 7 1
    0 7 -1
    0 7 1
    0 7 -1
    0 -7 -1
    0 -7 1
    0 -7 1
    0 7 2
    0 7 -2
    0 7 2
    0 7 -2
    0 -7 -2
    0 -7 -2
    0 -7 2
    0 7 3
    0 7 3
    0 7 -3
    0 7 -3
    0 -7 3
    0 -7 -3
    0 -7 3
    0 -7 -3
    0 7 -4
    0 7 -4
    0 7 4
    0 7 4
    0 -7 -4
    0 -7 4
    0 -7 4
    0 -7 -4
    0 7 -5
    0 7 5
    0 7 5
    0 7 -5
    0 -7 -5
    0 -7 -5
    0 -7 5
    0 7 -6
    0 7 6
    0 7 6
    0 7 -6
    0 -7 -6
    0 -7 -6
    0 -7 6
    0 7 -7
    0 7 -7
    0 7 7
    0 7 7
    0 -7 -7
    0 -7 -7
    0 -7 7
    0 7 -8
    0 7 8
    0 7 8
    0 7 8
    0 7 -8
    0 -7 -8
    0 -7 -8
    0 -7 8
    0 7 -9
    0 7 9
    0 7 -9
    0 7 9
    0 7 -9
    0 -7 -9
    0 -7 9
    0 -7 -9
    0 -7 -9
    0 7 -10
    0 7 10
    0 7 -10
    0 7 10
    0 7 -10
    0 -7 10
    0 -7 -10
    0 -7 10
    0 -7 -10
    0 -7 -10
    0 7 11
    0 7 11
    0 7 -11
    0 7 -11
    0 -7 -11
    0 -7 -11
    0 -7 11
    0 -7 11
    0 -7 -11
    0 7 12
    0 7 12
    0 7 -12
    0 7 -12
    0 -7 12
    0 -7 -12
    0 -7 -12
    0 -7 -12
    0 7 13
    0 7 -13
    0 7 -13
    0 7 13
    0 -7 -13
    0 -7 -13
    0 -7 13
    0 7 -14
    0 7 14
    0 7 -14
    0 7 14
    0 -7 -14
    0 -7 -14
    0 -7 14
    0 7 15
    0 7 -15
    0 7 15
    0 7 -15
    0 -7 -15
    0 -7 15
    0 -7 -15
    0 7 16
    0 7 -16
    0 7 16
    0 7 -16
    0 -7 16
    0 -7 -16
    0 -7 -16
    0 8 0
    0 8 0
    0 -8 0
    0 8 1
    0 8 -1
    0 8 1
    0 8 -1
    0 -8 1
    0 -8 -1
    0 -8 1
    0 8 -2
    0 8 2
    0 8 2
    0 8 -2
    0 -8 2
    0 -8 -2
    0 -8 -2
    0 8 3
    0 8 3
    0 8 -3
    0 8 -3
    0 -8 3
    0 -8 -3
    0 -8 -3
    0 -8 3
    0 8 4
    0 8 -4
    0 8 4
    0 8 -4
    0 -8 4
    0 -8 -4
    0 -8 -4
    0 -8 4
    0 8 -5
    0 8 5
    0 8 -5
    0 8 5
    0 -8 5
    0 -8 -5
    0 -8 -5
    0 8 6
    0 8 6
    0 8 -6
    0 8 -6
    0 -8 -6
    0 -8 -6
    0 -8 6
    0 8 7
    0 8 -7
    0 8 -7
    0 8 7
    0 -8 -7
    0 -8 7
    0 -8 -7
    0 8 8
    0 8 -8
    0 8 8
    0 8 -8
    0 8 8
    0 -8 -8
    0 -8 8
    0 -8 -8
    0 8 9
    0 8 -9
    0 8 9
    0 8 9
    0 8 -9
    0 -8 9
    0 -8 -9
    0 -8 -9
    0 8 -10
    0 8 10
    0 8 -10
    0 8 10
    0 -8 10
    0 -8 -10
    0 -8 -10
    0 -8 10
    0 8 11
    0 8 11
    0 8 -11
    0 8 -11
    0 -8 -11
    0 -8 -11
    0 -8 11
    0 -8 11
    0 8 12
    0 8 12
    0 8 -12
    0 8 -12
    0 -8 -12
    0 -8 12
    0 -8 -12
    0 8 13
    0 8 -13
    0 8 -13
    0 8 13
    0 -8 -13
    0 -8 -13
    0 -8 13
    0 8 14
    0 8 -14
    0 8 14
    0 8 -14
    0 -8 -14
    0 -8 14
    0 -8 -14
    0 8 -15
    0 8 -15
    0 8 15
    0 8 15
    0 -8 -15
    0 -8 15
    0 -8 -15
    0 9 0
    0 9 0
    0 -9 0
    0 9 -1
    0 9 1
    0 9 1
    0 9 -1
    0 -9 -1
    0 -9 1
    0 9 -2
    0 9 2
    0 9 -2
    0 9 2
    0 -9 2
    0 -9 -2
    0 -9 -2
    0 -9 2
    0 9 -3
    0 9 3
    0 9 3
    0 9 -3
    0 -9 -3
    0 -9 -3
    0 -9 3
    0 -9 3
    0 9 -4
    0 9 -4
    0 9 4
    0 9 4
    0 -9 -4
    0 -9 4
    0 -9 4
    0 -9 -4
    0 9 5
    0 9 5
    0 9 -5
    0 9 -5
    0 -9 -5
    0 -9 5
    0 -9 -5
    0 9 6
    0 9 -6
    0 9 6
    0 9 -6
    0 -9 -6
    0 -9 6
    0 -9 -6
    0 9 -7
    0 9 -7
    0 9 7
    0 9 7
    0 -9 7
    0 -9 -7
    0 -9 -7
    0 9 8
    0 9 -8
    0 9 8
    0 9 -8
    0 -9 -8
    0 -9 8
    0 -9 -8
    0 9 9
    0 9 9
    0 9 -9
    0 9 9
    0 9 -9
    0 -9 -9
    0 -9 9
    0 -9 -9
    0 9 10
    0 9 10
    0 9 10
    0 9 -10
    0 9 -10
    0 -9 -10
    0 -9 -10
    0 -9 10
    0 -9 10
    0 9 11
    0 9 -11
    0 9 11
    0 9 -11
    0 -9 -11
    0 -9 -11
    0 -9 11
    0 9 12
    0 9 -12
    0 9 12
    0 9 -12
    0 -9 -12
    0 -9 12
    0 -9 -12
    0 9 -13
    0 9 13
    0 9 13
    0 9 -13
    0 -9 -13
    0 -9 -13
    0 -9 13
    0 9 14
    0 9 -14
    0 9 14
    0 9 -14
    0 -9 14
    0 -9 -14
    0 -9 -14
    0 9 -15
    0 9 -15
    0 9 15
    0 9 15
    0 -9 -15
    0 -9 15
    0 -9 -15
    0 10 0
    0 10 0
    0 -10 0
    0 10 1
    0 10 -1
    0 10 -1
    0 10 1
    0 -10 1
    0 -10 -1
    0 10 -2
    0 10 2
    0 10 2
    0 10 -2
    0 -10 2
    0 -10 -2
    0 -10 2
    0 10 3
    0 10 -3
    0 10 3
    0 10 -3
    0 -10 3
    0 -10 -3
    0 -10 3
    0 -10 -3
    0 10 -4
    0 10 4
    0 10 -4
    0 10 4
    0 -10 4
    0 -10 4
    0 -10 -4
    0 -10 -4
    0 10 5
    0 10 -5
    0 10 5
    0 10 -5
    0 -10 -5
    0 -10 5
    0 -10 -5
    0 10 -6
    0 10 6
    0 10 6
    0 10 -6
    0 -10 6
    0 -10 -6
    0 -10 -6
    0 10 -7
    0 10 7
    0 10 7
    0 10 -7
    0 -10 -7
    0 -10 7
    0 -10 -7
    0 10 -8
    0 10 8
    0 10 -8
    0 10 8
    0 -10 -8
    0 -10 -8
    0 -10 8
    0 10 -9
    0 10 -9
    0 10 9
    0 10 9
    0 10 9
    0 -10 -9
    0 -10 9
    0 -10 -9
    0 10 -10
    0 10 10
    0 10 10
    0 10 -10
    0 10 10
    0 -10 -10
    0 -10 10
    0 -10 10
    0 -10 -10
    0 10 -11
    0 10 11
    0 10 11
    0 10 -11
    0 -10 11
    0 -10 -11
    0 -10 -11
    0 10 12
    0 10 -12
    0 10 12
    0 10 -12
    0 -10 -12
    0 -10 -12
    0 -10 12
    0 10 -13
    0 10 -13
    0 10 13
    0 10 13
    0 -10 13
    0 -10 -13
    0 -10 -13
    0 10 -14
    0 10 14
    0 10 -14
    0 10 14
    0 -10 -14
    0 -10 -14
    0 -10 14
    0 11 0
    0 11 0
    0 -11 0
    0 11 -1
    0 11 1
    0 11 1
    0 11 -1
    0 -11 1
    0 -11 -1
    0 11 2
    0 11 2
    0 11 -2
    0 11 -2
    0 -11 -2
    0 -11 2
    0 -11 2
    0 11 3
    0 11 -3
    0 11 -3
    0 11 3
    0 -11 3
    0 -11 -3
    0 -11 3
    0 -11 3
    0 11 4
    0 11 4
    0 11 -4
    0 11 -4
    0 -11 -4
    0 -11 4
    0 -11 -4
    0 -11 4
    0 11 -5
    0 11 5
    0 11 5
    0 11 -5
    0 -11 -5
    0 -11 -5
    0 -11 5
    0 11 6
    0 11 -6
    0 11 -6
    0 11 6
    0 -11 -6
    0 -11 6
    0 -11 -6
    0 11 7
    0 11 -7
    0 11 -7
    0 11 7
    0 -11 -7
    0 -11 -7
    0 -11 7
    0 11 -8
    0 11 8
    0 11 -8
    0 11 8
    0 -11 -8
    0 -11 -8
    0 -11 8
    0 11 -9
    0 11 -9
    0 11 9
    0 11 9
    0 -11 -9
    0 -11 9
    0 -11 -9
    0 11 10
    0 11 10
    0 11 -10
    0 11 -10
    0 11 10
    0 -11 -10
    0 -11 -10
    0 -11 10
    0 11 -11
    0 11 11
    0 11 11
    0 11 -11
    0 11 11
    0 -11 -11
    0 -11 -11
    0 -11 11
    0 11 -12
    0 11 -12
    0 11 12
    0 11 12
    0 -11 12
    0 -11 -12
    0 -11 -12
    0 11 13
    0 11 13
    0 11 -13
    0 11 -13
    0 -11 -13
    0 -11 -13
    0 -11 13
    0 12 0
    0 12 0
    0 -12 0
    0 12 -1
    0 12 -1
    0 12 1
    0 12 1
    0 -12 1
    0 -12 -1
    0 12 2
    0 12 -2
    0 12 -2
    0 12 2
    0 -12 -2
    0 -12 2
    0 12 -3
    0 12 -3
    0 12 3
    0 12 3
    0 -12 3
    0 -12 3
    0 -12 -3
    0 -12 3
    0 12 -4
    0 12 4
    0 12 -4
    0 12 4
    0 -12 4
    0 -12 4
    0 -12 -4
    0 -12 4
    0 -12 -4
    0 12 5
    0 12 -5
    0 12 -5
    0 12 5
    0 -12 -5
    0 -12 -5
    0 -12 5
    0 -12 5
    0 12 -6
    0 12 6
    0 12 6
    0 12 -6
    0 -12 6
    0 -12 -6
    0 -12 -6
    0 12 7
    0 12 -7
    0 12 -7
    0 12 7
    0 -12 -7
    0 -12 7
    0 -12 -7
    0 12 -8
    0 12 8
    0 12 8
    0 12 -8
    0 -12 -8
    0 -12 8
    0 -12 -8
    0 12 9
    0 12 -9
    0 12 9
    0 12 -9
    0 -12 9
    0 -12 -9
    0 -12 -9
    0 12 10
    0 12 10
    0 12 -10
    0 12 10
    0 12 -10
    0 -12 -10
    0 -12 -10
    0 -12 10
    0 12 11
    0 12 11
    0 12 11
    0 12 -11
    0 12 -11
    0 -12 11
    0 -12 -11
    0 -12 -11
    0 12 -12
    0 12 12
    0 12 12
    0 12 -12
    0 -12 -12
    0 -12 -12
    0 -12 12
    0 13 0
    0 13 0
    0 -13 0
    0 13 1
    0 13 1
    0 13 -1
    0 13 -1
    0 -13 -1
    0 -13 1
    0 13 -2
    0 13 2
    0 13 -2
    0 13 2
    0 -13 2
    0 -13 2
    0 -13 -2
    0 13 3
    0 13 -3
    0 13 -3
    0 13 3
    0 -13 -3
    0 -13 3
    0 -13 3
    0 13 4
    0 13 -4
    0 13 -4
    0 13 4
    0 -13 -4
    0 -13 4
    0 -13 4
    0 13 -5
    0 13 5
    0 13 5
    0 13 -5
    0 -13 -5
    0 -13 -5
    0 -13 5
    0 13 6
    0 13 6
    0 13 -6
    0 13 -6
    0 -13 -6
    0 -13 -6
    0 -13 6
    0 13 7
    0 13 7
    0 13 -7
    0 13 -7
    0 -13 -7
    0 -13 7
    0 -13 -7
    0 13 8
    0 13 8
    0 13 -8
    0 13 -8
    0 -13 -8
    0 -13 8
    0 -13 -8
    0 13 -9
    0 13 9
    0 13 -9
    0 13 9
    0 -13 -9
    0 -13 9
    0 -13 -9
    0 13 -10
    0 13 -10
    0 13 10
    0 13 10
    0 13 10
    0 -13 10
    0 -13 -10
    0 -13 -10
    0 13 11
    0 13 11
    0 13 -11
    0 13 -11
    0 13 11
    0 -13 11
    0 -13 -11
    0 -13 -11
    0 14 0
    0 14 0
    0 -14 0
    0 14 -1
    0 14 -1
    0 14 1
    0 14 1
    0 -14 1
    0 -14 -1
    0 14 2
    0 14 -2
    0 14 -2
    0 14 2
    0 -14 -2
    0 -14 2
    0 -14 2
    0 14 3
    0 14 -3
    0 14 -3
    0 14 3
    0 -14 3
    0 -14 3
    0 -14 -3
    0 14 4
    0 14 4
    0 14 -4
    0 14 -4
    0 -14 -4
    0 -14 4
    0 14 -5
    0 14 5
    0 14 5
    0 14 -5
    0 -14 5
    0 -14 -5
    0 14 6
    0 14 -6
    0 14 6
    0 14 -6
    0 -14 6
    0 -14 -6
    0 -14 -6
    0 14 7
    0 14 -7
    0 14 -7
    0 14 7
    0 -14 7
    0 -14 -7
    0 -14 -7
    0 14 -8
    0 14 8
    0 14 8
    0 14 -8
    0 -14 -8
    0 -14 8
    0 -14 -8
    0 14 -9
    0 14 -9
    0 14 9
    0 14 9
    0 -14 -9
    0 -14 -9
    0 -14 9
    0 15 0
    0 15 0
    0 -15 0
    0 15 -1
    0 15 1
    0 15 1
    0 15 -1
    0 -15 1
    0 -15 -1
    0 15 2
    0 15 -2
    0 15 2
    0 15 -2
    0 -15 -2
    0 -15 2
    0 15 3
    0 15 -3
    0 15 -3
    0 15 3
    0 -15 -3
    0 -15 3
    0 15 -4
    0 15 4
    0 15 -4
    0 15 4
    0 -15 -4
    0 -15 4
    0 15 5
    0 15 5
    0 15 -5
    0 15 -5
    0 -15 -5
    0 -15 5
    0 15 -6
    0 15 -6
    0 15 6
    0 15 6
    0 -15 6
    0 -15 -6
    0 15 7
    0 15 -7
    0 15 -7
    0 15 7
    0 -15 -7
    0 -15 7
    0 16 0
    0 16 0
    0 -16 0
    0 16 -1
    0 16 1
    0 16 -1
    0 16 1
    0 -16 -1
    0 -16 1
    0 16 -2
    0 16 2
    0 16 2
    0 16 -2
    0 -16 -2
    0 -16 2
    0 16 3
    0 16 3
    0 16 -3
    0 16 -3
    0 -16 3
    0 -16 -3
    0 16 4
    0 16 -4
    0 16 4
    0 16 -4
    0 -16 -4
    0 -16 4
    1 0 -18
    1 0 -18
    -1 0 18
    1 0 -17
    1 0 -17
    -1 0 17
    1 0 -16
    -1 0 16
    1 0 -16
    -1 0 15
    1 0 -15
    1 0 -15
    1 0 -14
    -1 0 14
    1 0 -14
    1 0 -13
    -1 0 13
    1 0 -13
    1 0 -12
    -1 0 12
    1 0 -12
    1 0 -11
    -1 0 11
    1 0 -11
    1 0 -10
    -1 0 10
    1 0 -10
    1 0 -9
    1 0 -9
    -1 0 9
    1 0 -8
    1 0 -8
    -1 0 8
    -1 0 7
    1 0 -7
    1 0 -7
    -1 0 7
    1 0 -6
    -1 0 6
    -1 0 6
    1 0 -6
    -1 0 6
    1 0 -6
    -1 0 6
    1 0 -5
    1 0 -5
    -1 0 5
    -1 0 5
    -1 0 5
    -1 0 5
    1 0 -5
    -1 0 4
    1 0 -4
    1 0 -4
    1 0 -4
    -1 0 4
    -1 0 4
    -1 0 4
    -1 0 3
    -1 0 3
    -1 0 3
    1 0 -3
    1 0 -3
    1 0 -3
    1 0 -2
    1 0 -2
    1 0 -2
    -1 0 2
    -1 0 2
    1 0 -1
    -1 0 1
    -1 0 1
    1 0 -1
    -1 0 1
    -1 0 -1
    1 0 1
    -1 0 -1
    1 0 1
    -1 0 -1
    1 0 1
    1 0 1
    -1 0 -2
    1 0 2
    -1 0 -2
    1 0 2
    -1 0 -3
    -1 0 -3
    1 0 3
    1 0 3
    -1 0 -3
    1 0 4
    -1 0 -4
    -1 0 -4
    1 0 4
    -1 0 -5
    1 0 5
    1 0 5
    -1 0 -5
    -1 0 -5
    -1 0 -6
    -1 0 -6
    -1 0 -6
    -1 0 -7
    1 0 7
    -1 0 -7
    1 0 8
    -1 0 -8
    -1 0 -8
    -1 0 -9
    -1 0 -9
    1 0 9
    1 0 10
    -1 0 -10
    -1 0 -10
    1 0 11
    -1 0 -11
    -1 0 -11
    1 0 12
    -1 0 -12
    -1 0 -12
    1 0 13
    -1 0 -13
    -1 0 -13
    1 0 14
    -1 0 -14
    -1 0 -14
    -1 0 -15
    -1 0 -15
    1 0 15
    1 0 15
    -1 0 -16
    1 0 16
    -1 0 -16
    1 0 16
    -1 0 -17
    -1 0 -17
    1 0 17
    1 0 17
    -1 1 18
    1 1 -18
    -1 1 18
    1 1 -18
    -1 -1 18
    1 -1 -18
    1 -1 -18
    -1 1 17
    1 1 -17
    -1 1 17
    1 1 -17
    1 -1 -17
    1 -1 -17
    -1 -1 17
    1 1 -16
    -1 1 16
    1 1 -16
    1 -1 -16
    -1 -1 16
    1 -1 -16
    -1 1 15
    1 1 -15
    1 1 -15
    1 -1 -15
    -1 -1 15
    1 -1 -15
    1 1 -14
    -1 1 14
    1 1 -14
    -1 -1 14
    1 -1 -14
    1 -1 -14
    -1 1 13
    1 1 -13
    1 1 -13
    1 -1 -13
    1 -1 -13
    -1 -1 13
    -1 1 12
    1 1 -12
    1 1 -12
    1 -1 -12
    -1 -1 12
    1 -1 -12
    1 1 -11
    1 1 -11
    -1 1 11
    1 -1 -11
    1 -1 -11
    -1 -1 11
    1 1 -10
    1 1 -10
    -1 1 10
    -1 -1 10
    1 -1 -10
    1 -1 -10
    1 1 -9
    1 1 -9
    -1 1 9
    1 -1 -9
    -1 -1 9
    1 -1 -9
    -1 1 8
    1 1 -8
    1 1 -8
    1 -1 -8
    -1 -1 8
    1 -1 -8
    1 1 -7
    1 1 -7
    -1 1 7
    -1 1 7
    -1 -1 7
    1 -1 -7
    1 -1 -7
    1 -1 -7
    -1 -1 7
    1 1 -6
    -1 1 6
    -1 1 6
    1 1 -6
    1 1 -6
    -1 1 6
    1 -1 -6
    -1 -1 6
    -1 -1 6
    1 -1 -6
    1 -1 -6
    -1 -1 6
    1 1 -5
    1 1 -5
    -1 1 5
    -1 1 5
    1 1 -5
    1 -1 -5
    -1 -1 5
    -1 -1 5
    1 -1 -5
    1 -1 -5
    1 -1 -5
    -1 -1 5
    1 1 -4
    -1 1 4
    -1 1 4
    1 1 -4
    1 1 -4
    -1 1 4
    -1 1 4
    1 -1 -4
    1 -1 -4
    -1 -1 4
    -1 -1 4
    1 -1 -4
    1 -1 -4
    -1 -1 4
    -1 1 3
    1 1 -3
    -1 1 3
    1 1 -3
    -1 1 3
    1 1 -3
    -1 -1 3
    -1 -1 3
    1 -1 -3
    -1 -1 3
    1 -1 -3
    1 -1 -3
    1 -1 -3
    1 -1 -3
    1 1 -2
    -1 1 2
    1 1 -2
    1 1 -2
    -1 1 2
    -1 1 2
    -1 1 2
    -1 -1 2
    1 -1 -2
    1 -1 -2
    1 -1 -2
    -1 -1 2
    1 -1 -2
    -1 -1 2
    -1 1 1
    -1 1 1
    1 1 -1
    -1 1 1
    1 1 -1
    -1 1 1
    1 1 -1
    -1 1 1
    1 -1 -1
    1 -1 -1
    1 -1 -1
    -1 -1 1
    1 -1 -1
    -1 -1 1
    -1 -1 1
    1 1 0
    -1 1 0
    -1 1 0
    -1 1 0
    -1 1 0
    -1 1 0
    1 1 0
    -1 -1 0
    -1 -1 0
    1 -1 0
    -1 -1 0
    1 -1 0
    1 -1 0
    -1 1 -1
    1 1 1
    1 1 1
    1 1 1
    -1 1 -1
    -1 1 -1
    -1 1 -1
    -1 -1 -1
    1 -1 1
    1 -1 1
    -1 -1 -1
    1 -1 1
    -1 -1 -1
    1 -1 1
    -1 1 -2
    1 1 2
    1 1 2
    1 1 2
    -1 1 -2
    -1 1 -2
    -1 1 -2
    1 -1 2
    1 -1 2
    -1 -1 -2
    -1 -1 -2
    1 -1 2
    1 -1 2
    -1 -1 -2
    -1 -1 -2
    1 1 3
    1 1 3
    -1 1 -3
    -1 1 -3
    1 1 3
    -1 -1 -3
    1 -1 3
    1 -1 3
    -1 -1 -3
    -1 -1 -3
    1 1 4
    -1 1 -4
    1 1 4
    1 1 4
    -1 1 -4
    -1 -1 -4
    1 -1 4
    1 -1 4
    -1 -1 -4
    -1 -1 -4
    1 1 5
    -1 1 -5
    1 1 5
    -1 1 -5
    1 -1 5
    1 -1 5
    -1 -1 -5
    -1 -1 -5
    -1 1 -6
    -1 1 -6
    1 1 6
    -1 1 -6
    -1 -1 -6
    -1 -1 -6
    1 1 7
    -1 1 -7
    -1 1 -7
    -1 -1 -7
    1 -1 7
    -1 -1 -7
    -1 -1 -7
    1 1 8
    -1 1 -8
    -1 1 -8
    -1 -1 -8
    1 -1 8
    -1 -1 -8
    -1 -1 -8
    -1 1 -9
    1 1 9
    -1 1 -9
    1 -1 9
    -1 -1 -9
    -1 -1 -9
    -1 1 -10
    1 1 10
    -1 1 -10
    -1 -1 -10
    -1 -1 -10
    1 -1 10
    1 1 11
    -1 1 -11
    -1 1 -11
    -1 -1 -11
    -1 -1 -11
    1 -1 11
    1 1 12
    1 1 12
    -1 1 -12
    -1 1 -12
    -1 -1 -12
    1 -1 12
    -1 -1 -12
    -1 1 -13
    1 1 13
    -1 1 -13
    1 1 13
    1 -1 13
    -1 -1 -13
    -1 -1 -13
    -1 1 -14
    1 1 14
    -1 1 -14
    1 1 14
    1 -1 14
    -1 -1 -14
    -1 -1 -14
    -1 1 -15
    1 1 15
    -1 1 -15
    1 1 15
    -1 -1 -15
    -1 -1 -15
    1 -1 15
    -1 1 -16
    1 1 16
    -1 1 -16
    1 1 16
    -1 -1 -16
    1 -1 16
    -1 -1 -16
    -1 1 -17
    1 1 17
    -1 1 -17
    1 1 17
    1 -1 17
    -1 -1 -17
    -1 -1 -17
    1 -1 17
    1 2 -18
    -1 2 18
    -1 2 18
    1 2 -18
    1 -2 -18
    -1 -2 18
    1 -2 -18
    1 2 -17
    -1 2 17
    -1 2 17
    1 2 -17
    1 -2 -17
    -1 -2 17
    1 -2 -17
    -1 2 16
    1 2 -16
    1 2 -16
    -1 2 16
    1 -2 -16
    -1 -2 16
    1 -2 -16
    -1 2 15
    1 2 -15
    1 2 -15
    -1 2 15
    1 -2 -15
    1 -2 -15
    -1 -2 15
    1 2 -14
    1 2 -14
    -1 2 14
    -1 2 14
    -1 -2 14
    1 -2 -14
    1 -2 -14
    -1 2 13
    1 2 -13
    1 2 -13
    -1 2 13
    1 -2 -13
    1 -2 -13
    -1 -2 13
    1 2 -12
    1 2 -12
    -1 2 12
    1 -2 -12
    -1 -2 12
    1 -2 -12
    1 2 -11
    1 2 -11
    -1 2 11
    1 -2 -11
    -1 -2 11
    1 -2 -11
    1 2 -10
    1 2 -10
    -1 2 10
    1 -2 -10
    -1 -2 10
    1 -2 -10
    -1 2 9
    1 2 -9
    1 2 -9
    -1 -2 9
    1 -2 -9
    1 -2 -9
    1 -2 -9
    1 2 -8
    -1 2 8
    1 2 -8
    1 -2 -8
    1 -2 -8
    -1 -2 8
    1 -2 -8
    1 2 -7
    -1 2 7
    -1 2 7
    1 2 -7
    1 -2 -7
    -1 -2 7
    1 -2 -7
    -1 -2 7
    1 -2 -7
    1 2 -6
    1 2 -6
    -1 2 6
    -1 2 6
    -1 -2 6
    -1 -2 6
    1 -2 -6
    1 -2 -6
    1 2 -5
    -1 2 5
    1 2 -5
    1 -2 -5
    -1 -2 5
    -1 -2 5
    1 -2 -5
    1 -2 -5
    1 -2 -5
    -1 2 4
    -1 2 4
    -1 2 4
    1 2 -4
    1 2 -4
    1 2 -4
    -1 -2 4
    1 -2 -4
    1 -2 -4
    1 -2 -4
    1 -2 -4
    -1 -2 4
    -1 -2 4
    -1 2 3
    -1 2 3
    1 2 -3
    -1 2 3
    1 2 -3
    1 2 -3
    1 -2 -3
    -1 -2 3
    1 -2 -3
    1 -2 -3
    1 -2 -3
    -1 -2 3
    -1 -2 3
    -1 2 2
    -1 2 2
    -1 2 2
    1 2 -2
    1 2 -2
    -1 2 2
    -1 -2 2
    1 -2 -2
    1 -2 -2
    1 -2 -2
    1 -2 -2
    -1 -2 2
    1 -2 -2
    -1 -2 2
    -1 2 1
    -1 2 1
    1 2 -1
    1 2 -1
    -1 2 1
    -1 2 1
    -1 2 1
    1 2 -1
    1 -2 -1
    -1 -2 1
    -1 -2 1
    1 -2 -1
    1 -2 -1
    -1 -2 1
    1 -2 -1
    1 2 0
    -1 2 0
    -1 2 0
    -1 2 0
    1 2 0
    1 2 0
    1 2 0
    -1 -2 0
    1 -2 0
    -1 -2 0
    1 -2 0
    -1 -2 0
    -1 -2 0
    1 -2 0
    1 -2 0
    -1 -2 0
    1 2 1
    1 2 1
    -1 2 -1
    -1 2 -1
    1 2 1
    -1 2 -1
    -1 2 -1
    -1 -2 -1
    -1 -2 -1
    1 -2 1
    1 -2 1
    -1 -2 -1
    -1 -2 -1
    1 -2 1
    1 -2 1
    -1 2 -2
    -1 2 -2
    1 2 2
    -1 2 -2
    -1 2 -2
    1 2 2
    1 2 2
    -1 -2 -2
    -1 -2 -2
    1 -2 2
    1 -2 2
    1 -2 2
    -1 -2 -2
    -1 -2 -2
    1 -2 2
    1 2 3
    -1 2 -3
    1 2 3
    1 2 3
    1 2 3
    -1 2 -3
    1 -2 3
    -1 -2 -3
    -1 -2 -3
    -1 -2 -3
    -1 -2 -3
    1 -2 3
    1 -2 3
    -1 2 -4
    -1 2 -4
    1 2 4
    1 2 4
    1 -2 4
    -1 -2 -4
    1 -2 4
    1 -2 4
    -1 -2 -4
    -1 2 -5
    -1 2 -5
    1 2 5
    -1 2 -5
    1 -2 5
    1 -2 5
    -1 -2 -5
    -1 -2 -5
    -1 -2 -5
    -1 -2 -5
    1 2 6
    1 2 6
    -1 2 -6
    -1 2 -6
    -1 -2 -6
    -1 -2 -6
    1 -2 6
    1 2 7
    -1 2 -7
    1 2 7
    -1 2 -7
    -1 -2 -7
    1 -2 7
    -1 -2 -7
    -1 2 -8
    1 2 8
    1 2 8
    -1 2 -8
    -1 -2 -8
    -1 -2 -8
    -1 -2 -8
    1 -2 8
    1 2 9
    -1 2 -9
    1 2 9
    -1 2 -9
    -1 -2 -9
    -1 -2 -9
    1 -2 9
    -1 -2 -9
    -1 2 -10
    1 2 10
    -1 2 -10
    1 2 10
    1 -2 10
    -1 -2 -10
    -1 -2 -10
    -1 -2 -10
    1 2 11
    -1 2 -11
    1 2 11
    -1 2 -11
    -1 -2 -11
    -1 -2 -11
    1 -2 11
    -1 -2 -11
    1 2 12
    -1 2 -12
    -1 2 -12
    1 2 12
    1 -2 12
    -1 -2 -12
    -1 -2 -12
    1 2 13
    1 2 13
    -1 2 -13
    -1 2 -13
    1 -2 13
    -1 -2 -13
    -1 -2 -13
    -1 2 -14
    1 2 14
    -1 2 -14
    1 2 14
    1 -2 14
    -1 -2 -14
    -1 -2 -14
    1 2 15
    -1 2 -15
    1 2 15
    -1 2 -15
    -1 -2 -15
    -1 -2 -15
    1 -2 15
    -1 2 -16
    1 2 16
    1 2 16
    -1 2 -16
    1 -2 16
    -1 -2 -16
    -1 -2 -16
    -1 2 -17
    1 2 17
    -1 2 -17
    1 2 17
    1 -2 17
    -1 -2 -17
    -1 -2 -17
    1 3 -18
    1 3 -18
    -1 3 18
    -1 3 18
    1 -3 -18
    -1 -3 18
    1 -3 -18
    1 3 -17
    -1 3 17
    -1 3 17
    1 3 -17
    1 -3 -17
    1 -3 -17
    -1 -3 17
    -1 3 16
    -1 3 16
    1 3 -16
    1 3 -16
    -1 -3 16
    1 -3 -16
    1 -3 -16
    1 3 -15
    -1 3 15
    -1 3 15
    1 3 -15
    1 -3 -15
    1 -3 -15
    -1 -3 15
    -1 3 14
    1 3 -14
    -1 3 14
    1 3 -14
    -1 -3 14
    1 -3 -14
    1 -3 -14
    1 3 -13
    1 3 -13
    -1 3 13
    -1 3 13
    -1 -3 13
    1 -3 -13
    1 -3 -13
    -1 3 12
    -1 3 12
    1 3 -12
    1 3 -12
    1 -3 -12
    1 -3 -12
    -1 -3 12
    1 3 -11
    -1 3 11
    1 3 -11
    -1 3 11
    -1 -3 11
    1 -3 -11
    1 -3 -11
    1 -3 -11
    -1 3 10
    1 3 -10
    -1 3 10
    1 3 -10
    1 -3 -10
    -1 -3 10
    1 -3 -10
    1 -3 -10
    -1 3 9
    1 3 -9
    -1 3 9
    1 3 -9
    1 -3 -9
    1 -3 -9
    -1 -3 9
    1 -3 -9
    -1 3 8
    1 3 -8
    1 3 -8
    -1 3 8
    -1 -3 8
    1 -3 -8
    1 -3 -8
    1 -3 -8
    1 3 -7
    1 3 -7
    -1 3 7
    -1 3 7
    -1 3 7
    -1 -3 7
    1 -3 -7
    1 -3 -7
    1 -3 -7
    -1 3 6
    -1 3 6
    1 3 -6
    1 3 -6
    -1 3 6
    1 -3 -6
    -1 -3 6
    1 -3 -6
    -1 -3 6
    1 -3 -6
    -1 3 5
    1 3 -5
    -1 3 5
    1 3 -5
    -1 3 5
    -1 3 5
    1 -3 -5
    -1 -3 5
    -1 -3 5
    1 -3 -5
    1 -3 -5
    1 3 -4
    1 3 -4
    -1 3 4
    -1 3 4
    1 3 -4
    -1 3 4
    1 -3 -4
    1 -3 -4
    -1 -3 4
    1 -3 -4
    -1 -3 4
    1 -3 -4
    -1 -3 4
    1 3 -3
    1 3 -3
    -1 3 3
    -1 3 3
    1 3 -3
    -1 -3 3
    -1 -3 3
    1 -3 -3
    1 -3 -3
    1 -3 -3
    -1 3 2
    1 3 -2
    -1 3 2
    1 3 -2
    -1 3 2
    -1 -3 2
    1 -3 -2
    1 -3 -2
    -1 -3 2
    1 -3 -2
    1 -3 -2
    -1 -3 2
    -1 3 1
    1 3 -1
    1 3 -1
    1 3 -1
    -1 3 1
    -1 3 1
    -1 3 1
    -1 3 1
    1 3 -1
    -1 -3 1
    1 -3 -1
    1 -3 -1
    -1 -3 1
    1 -3 -1
    -1 -3 1
    1 -3 -1
    1 3 0
    1 3 0
    1 3 0
    -1 3 0
    1 3 0
    -1 3 0
    -1 3 0
    1 -3 0
    1 -3 0
    -1 -3 0
    -1 -3 0
    -1 -3 0
    1 -3 0
    -1 -3 0
    1 -3 0
    -1 3 -1
    1 3 1
    1 3 1
    -1 3 -1
    -1 3 -1
    1 3 1
    1 3 1
    1 3 1
    -1 -3 -1
    1 -3 1
    1 -3 1
    -1 -3 -1
    -1 -3 -1
    1 -3 1
    1 -3 1
    -1 -3 -1
    -1 3 -2
    -1 3 -2
    1 3 2
    1 3 2
    1 3 2
    -1 3 -2
    1 3 2
    -1 -3 -2
    1 -3 2
    -1 -3 -2
    -1 -3 -2
    1 -3 2
    1 -3 2
    -1 -3 -2
    1 -3 2
    1 3 3
    1 3 3
    1 3 3
    -1 3 -3
    -1 3 -3
    1 3 3
    -1 3 -3
    -1 -3 -3
    1 -3 3
    -1 -3 -3
    1 -3 3
    -1 -3 -3
    -1 -3 -3
    -1 3 -4
    1 3 4
    -1 3 -4
    1 3 4
    -1 -3 -4
    -1 -3 -4
    1 -3 4
    1 -3 4
    -1 3 -5
    1 3 5
    1 3 5
    1 3 5
    -1 3 -5
    -1 3 -5
    -1 -3 -5
    1 -3 5
    1 -3 5
    -1 -3 -5
    -1 3 -6
    1 3 6
    1 3 6
    -1 3 -6
    1 3 6
    1 -3 6
    -1 -3 -6
    -1 -3 -6
    1 -3 6
    1 3 7
    -1 3 -7
    -1 3 -7
    1 3 7
    -1 -3 -7
    1 -3 7
    1 -3 7
    -1 -3 -7
    1 3 8
    -1 3 -8
    -1 3 -8
    1 3 8
    -1 -3 -8
    1 -3 8
    -1 -3 -8
    1 3 9
    1 3 9
    -1 3 -9
    -1 3 -9
    -1 -3 -9
    -1 -3 -9
    1 -3 9
    -1 -3 -9
    -1 3 -10
    1 3 10
    1 3 10
    -1 3 -10
    1 -3 10
    -1 -3 -10
    -1 -3 -10
    -1 -3 -10
    1 3 11
    -1 3 -11
    -1 3 -11
    1 3 11
    1 -3 11
    -1 -3 -11
    -1 -3 -11
    -1 -3 -11
    1 3 12
    -1 3 -12
    1 3 12
    -1 3 -12
    1 -3 12
    -1 -3 -12
    -1 -3 -12
    -1 -3 -12
    -1 3 -13
    -1 3 -13
    1 3 13
    1 3 13
    -1 -3 -13
    -1 -3 -13
    1 -3 13
    -1 3 -14
    1 3 14
    -1 3 -14
    1 3 14
    -1 -3 -14
    -1 -3 -14
    1 -3 14
    -1 3 -15
    1 3 15
    -1 3 -15
    1 3 15
    -1 -3 -15
    1 -3 15
    -1 -3 -15
    1 3 16
    1 3 16
    -1 3 -16
    -1 3 -16
    -1 -3 -16
    -1 -3 -16
    1 -3 16
    1 3 17
    -1 3 -17
    -1 3 -17
    1 3 17
    1 -3 17
    -1 -3 -17
    -1 -3 -17
    -1 4 17
    1 4 -17
    -1 4 17
    1 4 -17
    1 -4 -17
    1 -4 -17
    -1 -4 17
    -1 4 16
    -1 4 16
    1 4 -16
    1 4 -16
    1 -4 -16
    1 -4 -16
    -1 -4 16
    -1 4 15
    1 4 -15
    1 4 -15
    -1 4 15
    1 -4 -15
    -1 -4 15
    1 -4 -15
    -1 4 14
    1 4 -14
    -1 4 14
    1 4 -14
    1 -4 -14
    -1 -4 14
    1 -4 -14
    -1 4 13
    1 4 -13
    -1 4 13
    1 4 -13
    1 -4 -13
    1 -4 -13
    -1 -4 13
    1 -4 -13
    1 4 -12
    1 4 -12
    -1 4 12
    -1 4 12
    1 -4 -12
    1 -4 -12
    1 -4 -12
    -1 -4 12
    -1 4 11
    -1 4 11
    1 4 -11
    1 4 -11
    1 -4 -11
    1 -4 -11
    1 -4 -11
    -1 -4 11
    1 4 -10
    -1 4 10
    -1 4 10
    1 4 -10
    1 -4 -10
    -1 -4 10
    1 -4 -10
    1 -4 -10
    -1 4 9
    1 4 -9
    -1 4 9
    1 4 -9
    1 -4 -9
    1 -4 -9
    1 -4 -9
    -1 -4 9
    1 4 -8
    1 4 -8
    -1 4 8
    -1 4 8
    -1 -4 8
    1 -4 -8
    1 -4 -8
    1 -4 -8
    1 4 -7
    1 4 -7
    -1 4 7
    -1 4 7
    1 -4 -7
    1 -4 -7
    1 -4 -7
    -1 -4 7
    1 4 -6
    1 4 -6
    -1 4 6
    -1 4 6
    -1 4 6
    -1 4 6
    -1 -4 6
    -1 -4 6
    1 -4 -6
    1 -4 -6
    1 -4 -6
    1 4 -5
    1 4 -5
    1 4 -5
    -1 4 5
    -1 4 5
    -1 4 5
    -1 -4 5
    -1 -4 5
    1 -4 -5
    1 4 -4
    -1 4 4
    1 4 -4
    -1 4 4
    -1 4 4
    1 4 -4
    -1 -4 4
    -1 -4 4
    1 -4 -4
    1 -4 -4
    -1 4 3
    1 4 -3
    -1 4 3
    -1 4 3
    1 4 -3
    1 -4 -3
    -1 -4 3
    1 -4 -3
    -1 -4 3
    1 -4 -3
    1 4 -2
    -1 4 2
    -1 4 2
    1 4 -2
    1 4 -2
    -1 4 2
    -1 -4 2
    -1 -4 2
    1 -4 -2
    -1 -4 2
    1 -4 -2
    1 -4 -2
    1 4 -1
    -1 4 1
    1 4 -1
    1 4 -1
    -1 4 1
    -1 4 1
    -1 4 1
    1 -4 -1
    1 -4 -1
    -1 -4 1
    -1 -4 1
    1 -4 -1
    1 4 0
    1 4 0
    -1 4 0
    1 4 0
    -1 4 0
    1 4 0
    -1 4 0
    -1 -4 0
    1 -4 0
    1 -4 0
    1 -4 0
    1 -4 0
    -1 -4 0
    -1 -4 0
    -1 4 -1
    -1 4 -1
    1 4 1
    1 4 1
    1 4 1
    1 4 1
    -1 -4 -1
    -1 -4 -1
    1 -4 1
    1 -4 1
    -1 -4 -1
    -1 -4 -1
    1 4 2
    -1 4 -2
    1 4 2
    1 4 2
    -1 4 -2
    1 4 2
    -1 -4 -2
    1 -4 2
    1 -4 2
    1 -4 2
    -1 -4 -2
    -1 -4 -2
    1 4 3
    -1 4 -3
    -1 4 -3
    1 4 3
    -1 4 -3
    -1 -4 -3
    -1 -4 -3
    1 -4 3
    1 -4 3
    -1 -4 -3
    -1 4 -4
    1 4 4
    1 4 4
    -1 4 -4
    -1 4 -4
    1 4 4
    -1 4 -4
    -1 -4 -4
    -1 -4 -4
    -1 -4 -4
    1 -4 4
    -1 4 -5
    1 4 5
    -1 4 -5
    1 4 5
    -1 4 -5
    1 4 5
    1 4 5
    -1 4 -5
    -1 -4 -5
    1 -4 5
    -1 -4 -5
    -1 -4 -5
    1 4 6
    1 4 6
    -1 4 -6
    -1 4 -6
    -1 -4 -6
    1 -4 6
    1 -4 6
    -1 -4 -6
    -1 4 -7
    1 4 7
    -1 4 -7
    1 4 7
    -1 -4 -7
    1 -4 7
    -1 -4 -7
    1 -4 7
    1 4 8
    -1 4 -8
    1 4 8
    -1 4 -8
    1 -4 8
    -1 -4 -8
    1 -4 8
    -1 -4 -8
    1 4 9
    1 4 9
    -1 4 -9
    -1 4 -9
    -1 -4 -9
    1 -4 9
    -1 -4 -9
    -1 -4 -9
    -1 4 -10
    1 4 10
    1 4 10
    -1 4 -10
    -1 -4 -10
    -1 -4 -10
    -1 -4 -10
    1 -4 10
    -1 4 -11
    1 4 11
    1 4 11
    -1 4 -11
    -1 -4 -11
    1 -4 11
    -1 -4 -11
    -1 -4 -11
    1 4 12
    -1 4 -12
    1 4 12
    -1 4 -12
    -1 -4 -12
    -1 -4 -12
    1 -4 12
    -1 -4 -12
    1 4 13
    -1 4 -13
    -1 4 -13
    1 4 13
    1 -4 13
    -1 -4 -13
    -1 -4 -13
    -1 4 -14
    1 4 14
    1 4 14
    -1 4 -14
    -1 -4 -14
    -1 -4 -14
    1 -4 14
    1 4 15
    -1 4 -15
    1 4 15
    -1 4 -15
    -1 -4 -15
    -1 -4 -15
    1 -4 15
    -1 4 -16
    1 4 16
    -1 4 -16
    1 4 16
    -1 -4 -16
    1 -4 16
    -1 -4 -16
    -1 4 -17
    1 4 17
    -1 4 -17
    1 4 17
    -1 -4 -17
    -1 -4 -17
    1 -4 17
    1 5 -17
    -1 5 17
    1 5 -17
    -1 5 17
    -1 -5 17
    1 -5 -17
    1 -5 -17
    -1 5 16
    -1 5 16
    1 5 -16
    1 5 -16
    -1 -5 16
    1 -5 -16
    1 -5 -16
    -1 5 15
    1 5 -15
    1 5 -15
    -1 5 15
    -1 -5 15
    1 -5 -15
    1 -5 -15
    1 5 -14
    -1 5 14
    -1 5 14
    1 5 -14
    1 -5 -14
    -1 -5 14
    1 -5 -14
    -1 5 13
    1 5 -13
    -1 5 13
    1 5 -13
    -1 -5 13
    1 -5 -13
    1 -5 -13
    1 -5 -13
    -1 5 12
    -1 5 12
    1 5 -12
    1 5 -12
    -1 -5 12
    1 -5 -12
    1 -5 -12
    1 -5 -12
    -1 5 11
    -1 5 11
    1 5 -11
    1 5 -11
    1 -5 -11
    -1 -5 11
    1 -5 -11
    1 -5 -11
    -1 5 10
    -1 5 10
    1 5 -10
    1 5 -10
    1 -5 -10
    -1 -5 10
    1 -5 -10
    1 -5 -10
    -1 5 9
    -1 5 9
    1 5 -9
    1 5 -9
    1 -5 -9
    1 -5 -9
    1 -5 -9
    -1 -5 9
    1 5 -8
    -1 5 8
    1 5 -8
    -1 5 8
    1 -5 -8
    1 -5 -8
    -1 -5 8
    1 -5 -8
    -1 5 7
    -1 5 7
    1 5 -7
    1 5 -7
    -1 5 7
    1 5 -7
    1 -5 -7
    1 -5 -7
    1 -5 -7
    -1 -5 7
    -1 5 6
    -1 5 6
    1 5 -6
    1 5 -6
    1 -5 -6
    1 -5 -6
    -1 -5 6
    1 -5 -6
    -1 5 5
    -1 5 5
    1 5 -5
    -1 5 5
    1 5 -5
    1 -5 -5
    1 -5 -5
    -1 -5 5
    1 5 -4
    -1 5 4
    1 5 -4
    -1 5 4
    -1 5 4
    -1 5 4
    1 -5 -4
    -1 -5 4
    1 -5 -4
    -1 -5 4
    1 5 -3
    -1 5 3
    -1 5 3
    -1 5 3
    -1 5 3
    1 5 -3
    1 5 -3
    1 -5 -3
    1 -5 -3
    -1 -5 3
    -1 -5 3
    -1 -5 3
    -1 5 2
    -1 5 2
    -1 5 2
    -1 5 2
    1 5 -2
    1 5 -2
    1 5 -2
    1 -5 -2
    -1 -5 2
    1 -5 -2
    -1 -5 2
    -1 -5 2
    -1 5 1
    1 5 -1
    1 5 -1
    -1 5 1
    1 5 -1
    -1 5 1
    -1 -5 1
    -1 -5 1
    1 -5 -1
    1 -5 -1
    -1 5 0
    1 5 0
    -1 5 0
    -1 5 0
    1 5 0
    1 5 0
    -1 -5 0
    -1 -5 0
    -1 -5 0
    1 -5 0
    1 -5 0
    1 -5 0
    1 5 1
    -1 5 -1
    1 5 1
    1 5 1
    1 5 1
    -1 5 -1
    -1 -5 -1
    -1 -5 -1
    1 -5 1
    -1 -5 -1
    -1 5 -2
    1 5 2
    1 5 2
    -1 5 -2
    1 5 2
    1 5 2
    -1 -5 -2
    1 -5 2
    -1 -5 -2
    -1 -5 -2
    1 -5 2
    1 5 3
    -1 5 -3
    1 5 3
    -1 5 -3
    1 5 3
    -1 5 -3
    1 -5 3
    1 -5 3
    -1 -5 -3
    -1 -5 -3
    1 -5 3
    -1 -5 -3
    -1 5 -4
    -1 5 -4
    1 5 4
    -1 5 -4
    -1 5 -4
    1 5 4
    1 5 4
    -1 -5 -4
    1 -5 4
    -1 -5 -4
    -1 5 -5
    -1 5 -5
    1 5 5
    -1 5 -5
    1 5 5
    -1 -5 -5
    1 -5 5
    -1 -5 -5
    1 5 6
    1 5 6
    -1 5 -6
    1 5 6
    -1 5 -6
    -1 5 -6
    1 -5 6
    -1 -5 -6
    -1 -5 -6
    1 5 7
    1 5 7
    -1 5 -7
    -1 5 -7
    -1 5 -7
    1 -5 7
    -1 -5 -7
    1 -5 7
    -1 -5 -7
    1 5 8
    -1 5 -8
    -1 5 -8
    1 5 8
    1 -5 8
    1 -5 8
    -1 -5 -8
    -1 -5 -8
    1 5 9
    -1 5 -9
    1 5 9
    -1 5 -9
    1 -5 9
    -1 -5 -9
    1 -5 9
    -1 -5 -9
    -1 5 -10
    1 5 10
    1 5 10
    -1 5 -10
    -1 -5 -10
    -1 -5 -10
    -1 -5 -10
    1 -5 10
    1 -5 10
    1 5 11
    -1 5 -11
    1 5 11
    -1 5 -11
    -1 -5 -11
    -1 -5 -11
    1 -5 11
    -1 -5 -11
    -1 5 -12
    1 5 12
    -1 5 -12
    1 5 12
    -1 -5 -12
    -1 -5 -12
    -1 -5 -12
    1 -5 12
    -1 5 -13
    -1 5 -13
    1 5 13
    1 5 13
    1 -5 13
    -1 -5 -13
    -1 -5 -13
    -1 5 -14
    -1 5 -14
    1 5 14
    1 5 14
    1 -5 14
    -1 -5 -14
    -1 -5 -14
    1 5 15
    -1 5 -15
    -1 5 -15
    1 5 15
    -1 -5 -15
    1 -5 15
    -1 -5 -15
    -1 5 -16
    1 5 16
    1 5 16
    -1 5 -16
    1 -5 16
    -1 -5 -16
    -1 -5 -16
    -1 6 17
    -1 6 17
    1 6 -17
    1 6 -17
    1 -6 -17
    1 -6 -17
    -1 -6 17
    1 6 -16
    -1 6 16
    -1 6 16
    1 6 -16
    -1 -6 16
    1 -6 -16
    1 -6 -16
    -1 6 15
    -1 6 15
    1 6 -15
    1 6 -15
    -1 -6 15
    1 -6 -15
    1 -6 -15
    1 6 -14
    -1 6 14
    -1 6 14
    1 6 -14
    -1 -6 14
    1 -6 -14
    1 -6 -14
    1 6 -13
    -1 6 13
    -1 6 13
    1 6 -13
    1 -6 -13
    -1 -6 13
    1 -6 -13
    1 -6 -13
    -1 6 12
    1 6 -12
    1 6 -12
    -1 6 12
    1 -6 -12
    -1 -6 12
    1 -6 -12
    1 -6 -12
    -1 -6 12
    1 6 -11
    -1 6 11
    -1 6 11
    1 6 -11
    1 -6 -11
    -1 -6 11
    1 -6 -11
    1 -6 -11
    -1 6 10
    1 6 -10
    -1 6 10
    1 6 -10
    1 6 -10
    1 -6 -10
    1 -6 -10
    1 -6 -10
    -1 -6 10
    -1 6 9
    1 6 -9
    1 6 -9
    1 6 -9
    -1 6 9
    1 -6 -9
    1 -6 -9
    1 -6 -9
    -1 -6 9
    -1 6 8
    -1 6 8
    1 6 -8
    1 6 -8
    1 6 -8
    -1 6 8
    1 -6 -8
    -1 -6 8
    1 -6 -8
    1 -6 -8
    1 6 -7
    -1 6 7
    -1 6 7
    1 6 -7
    -1 -6 7
    1 -6 -7
    1 -6 -7
    1 -6 -7
    -1 6 6
    -1 6 6
    1 6 -6
    1 6 -6
    1 -6 -6
    -1 -6 6
    1 -6 -6
    1 6 -5
    1 6 -5
    -1 6 5
    -1 6 5
    1 -6 -5
    -1 -6 5
    1 -6 -5
    1 6 -4
    -1 6 4
    1 6 -4
    -1 6 4
    -1 6 4
    -1 -6 4
    1 -6 -4
    -1 -6 4
    1 -6 -4
    1 6 -3
    1 6 -3
    -1 6 3
    -1 6 3
    -1 6 3
    1 -6 -3
    -1 -6 3
    1 -6 -3
    -1 6 2
    -1 6 2
    1 6 -2
    1 6 -2
    -1 6 2
    1 6 -2
    -1 6 2
    -1 6 2
    1 -6 -2
    -1 -6 2
    1 -6 -2
    -1 6 1
    1 6 -1
    -1 6 1
    -1 6 1
    -1 6 1
    1 6 -1
    1 6 -1
    1 -6 -1
    1 -6 -1
    -1 -6 1
    -1 6 0
    1 6 0
    -1 6 0
    1 6 0
    1 6 0
    -1 6 0
    -1 6 0
    1 -6 0
    1 -6 0
    -1 -6 0
    -1 -6 0
    1 -6 0
    -1 -6 0
    1 6 1
    -1 6 -1
    1 6 1
    1 6 1
    -1 6 -1
    1 -6 1
    -1 -6 -1
    -1 -6 -1
    -1 -6 -1
    1 -6 1
    -1 6 -2
    1 6 2
    1 6 2
    -1 6 -2
    -1 6 -2
    1 6 2
    1 -6 2
    -1 -6 -2
    -1 -6 -2
    -1 -6 -2
    1 -6 2
    -1 6 -3
    1 6 3
    1 6 3
    -1 6 -3
    -1 -6 -3
    -1 -6 -3
    1 -6 3
    -1 6 -4
    -1 6 -4
    1 6 4
    1 6 4
    -1 -6 -4
    1 -6 4
    -1 -6 -4
    1 6 5
    -1 6 -5
    1 6 5
    -1 6 -5
    1 -6 5
    -1 -6 -5
    -1 -6 -5
    -1 6 -6
    1 6 6
    1 6 6
    -1 6 -6
    -1 6 -6
    -1 -6 -6
    1 -6 6
    -1 -6 -6
    1 6 7
    1 6 7
    -1 6 -7
    -1 6 -7
    -1 6 -7
    1 6 7
    1 -6 7
    -1 -6 -7
    -1 -6 -7
    1 -6 7
    -1 6 -8
    1 6 8
    -1 6 -8
    1 6 8
    -1 6 -8
    -1 -6 -8
    1 -6 8
    -1 -6 -8
    1 -6 8
    1 6 9
    1 6 9
    -1 6 -9
    -1 6 -9
    1 -6 9
    1 -6 9
    -1 -6 -9
    -1 -6 -9
    -1 6 -10
    1 6 10
    -1 6 -10
    1 6 10
    1 -6 10
    -1 -6 -10
    1 -6 10
    -1 -6 -10
    -1 -6 -10
    -1 6 -11
    1 6 11
    -1 6 -11
    1 6 11
    1 -6 11
    -1 -6 -11
    1 -6 11
    -1 -6 -11
    -1 -6 -11
    1 6 12
    -1 6 -12
    -1 6 -12
    1 6 12
    -1 -6 -12
    1 -6 12
    -1 -6 -12
    -1 -6 -12
    1 6 13
    -1 6 -13
    -1 6 -13
    1 6 13
    1 -6 13
    -1 -6 -13
    -1 -6 -13
    -1 6 -14
    -1 6 -14
    1 6 14
    1 6 14
    -1 -6 -14
    -1 -6 -14
    1 -6 14
    -1 6 -15
    -1 6 -15
    1 6 15
    1 6 15
    -1 -6 -15
    -1 -6 -15
    1 -6 15
    -1 6 -16
    1 6 16
    1 6 16
    -1 6 -16
    -1 -6 -16
    -1 -6 -16
    1 -6 16
    1 7 -16
    -1 7 16
    -1 7 16
    1 7 -16
    1 -7 -16
    -1 -7 16
    1 -7 -16
    -1 7 15
    1 7 -15
    -1 7 15
    1 7 -15
    1 -7 -15
    -1 -7 15
    1 -7 -15
    1 7 -14
    1 7 -14
    -1 7 14
    -1 7 14
    1 -7 -14
    1 -7 -14
    -1 -7 14
    1 7 -13
    -1 7 13
    1 7 -13
    -1 7 13
    1 -7 -13
    -1 -7 13
    1 -7 -13
    -1 7 12
    1 7 -12
    1 7 -12
    -1 7 12
    1 -7 -12
    -1 -7 12
    1 -7 -12
    -1 -7 12
    1 -7 -12
    1 7 -11
    -1 7 11
    1 7 -11
    -1 7 11
    1 -7 -11
    1 -7 -11
    1 -7 -11
    -1 -7 11
    -1 7 10
    -1 7 10
    1 7 -10
    1 7 -10
    1 -7 -10
    -1 -7 10
    1 -7 -10
    1 -7 -10
    -1 7 9
    -1 7 9
    1 7 -9
    1 7 -9
    -1 7 9
    -1 -7 9
    1 -7 -9
    1 -7 -9
    1 -7 -9
    1 7 -8
    -1 7 8
    -1 7 8
    -1 7 8
    1 7 -8
    1 -7 -8
    1 -7 -8
    -1 -7 8
    1 -7 -8
    1 7 -7
    -1 7 7
    -1 7 7
    1 7 -7
    1 -7 -7
    -1 -7 7
    1 -7 -7
    1 -7 -7
    -1 7 6
    1 7 -6
    -1 7 6
    1 7 -6
    1 -7 -6
    -1 -7 6
    1 -7 -6
    -1 7 5
    1 7 -5
    1 7 -5
    -1 7 5
    -1 -7 5
    1 -7 -5
    1 -7 -5
    -1 7 4
    1 7 -4
    -1 7 4
    1 7 -4
    -1 -7 4
    -1 -7 4
    1 -7 -4
    1 -7 -4
    1 7 -3
    -1 7 3
    -1 7 3
    1 7 -3
    -1 7 3
    1 -7 -3
    1 -7 -3
    -1 -7 3
    -1 7 2
    -1 7 2
    1 7 -2
    1 7 -2
    -1 7 2
    -1 -7 2
    1 -7 -2
    1 -7 -2
    -1 7 1
    -1 7 1
    1 7 -1
    1 7 -1
    -1 7 1
    -1 -7 1
    1 -7 -1
    -1 7 0
    -1 7 0
    -1 7 0
    1 7 0
    1 7 0
    -1 -7 0
    1 -7 0
    1 -7 0
    1 7 1
    1 7 1
    -1 7 -1
    -1 7 -1
    -1 7 -1
    -1 -7 -1
    1 -7 1
    1 -7 1
    -1 -7 -1
    -1 7 -2
    1 7 2
    -1 7 -2
    1 7 2
    -1 -7 -2
    -1 -7 -2
    1 -7 2
    1 -7 2
    1 7 3
    1 7 3
    1 7 3
    -1 7 -3
    -1 7 -3
    1 -7 3
    1 -7 3
    -1 -7 -3
    -1 -7 -3
    -1 7 -4
    -1 7 -4
    1 7 4
    1 7 4
    -1 -7 -4
    1 -7 4
    -1 -7 -4
    1 7 5
    -1 7 -5
    1 7 5
    -1 7 -5
    -1 -7 -5
    -1 -7 -5
    1 -7 5
    1 7 6
    -1 7 -6
    -1 7 -6
    1 7 6
    -1 -7 -6
    1 -7 6
    -1 -7 -6
    -1 7 -7
    1 7 7
    -1 7 -7
    1 7 7
    1 7 7
    -1 -7 -7
    1 -7 7
    -1 -7 -7
    -1 7 -8
    -1 7 -8
    -1 7 -8
    1 7 8
    1 7 8
    1 7 8
    1 -7 8
    -1 -7 -8
    -1 -7 -8
    1 -7 8
    1 7 9
    -1 7 -9
    1 7 9
    -1 7 -9
    1 -7 9
    1 -7 9
    -1 -7 -9
    -1 -7 -9
    -1 7 -10
    1 7 10
    -1 7 -10
    1 7 10
    1 -7 10
    -1 -7 -10
    -1 -7 -10
    -1 -7 -10
    1 -7 10
    -1 7 -11
    1 7 11
    -1 7 -11
    1 7 11
    1 -7 11
    -1 -7 -11
    1 -7 11
    -1 -7 -11
    -1 -7 -11
    1 7 12
    -1 7 -12
    -1 7 -12
    1 7 12
    1 -7 12
    -1 -7 -12
    -1 -7 -12
    -1 -7 -12
    -1 7 -13
    1 7 13
    1 7 13
    -1 7 -13
    -1 -7 -13
    1 -7 13
    -1 -7 -13
    1 7 14
    -1 7 -14
    -1 7 -14
    1 7 14
    -1 -7 -14
    -1 -7 -14
    1 -7 14
    -1 7 -15
    1 7 15
    1 7 15
    -1 7 -15
    -1 -7 -15
    -1 -7 -15
    1 -7 15
    1 8 -16
    1 8 -16
    -1 8 16
    -1 8 16
    -1 -8 16
    1 -8 -16
    1 -8 -16
    -1 8 15
    1 8 -15
    -1 8 15
    1 8 -15
    1 -8 -15
    -1 -8 15
    1 -8 -15
    -1 8 14
    1 8 -14
    -1 8 14
    1 8 -14
    -1 -8 14
    1 -8 -14
    1 -8 -14
    1 8 -13
    1 8 -13
    -1 8 13
    -1 8 13
    -1 -8 13
    1 -8 -13
    1 -8 -13
    -1 8 12
    1 8 -12
    -1 8 12
    1 8 -12
    -1 -8 12
    1 -8 -12
    1 -8 -12
    1 8 -11
    -1 8 11
    -1 8 11
    1 8 -11
    1 -8 -11
    1 -8 -11
    -1 -8 11
    -1 8 10
    1 8 -10
    1 8 -10
    -1 8 10
    -1 8 10
    -1 -8 10
    1 -8 -10
    1 -8 -10
    1 8 -9
    -1 8 9
    1 8 -9
    -1 8 9
    -1 8 9
    1 -8 -9
    1 -8 -9
    -1 -8 9
    1 8 -8
    -1 8 8
    1 8 -8
    -1 8 8
    1 -8 -8
    -1 -8 8
    1 -8 -8
    1 -8 -8
    -1 8 7
    1 8 -7
    1 8 -7
    -1 8 7
    -1 -8 7
    1 -8 -7
    1 -8 -7
    1 -8 -7
    1 8 -6
    -1 8 6
    1 8 -6
    -1 8 6
    1 -8 -6
    1 -8 -6
    -1 -8 6
    1 8 -5
    -1 8 5
    -1 8 5
    1 8 -5
    1 -8 -5
    1 -8 -5
    -1 -8 5
    -1 8 4
    -1 8 4
    1 8 -4
    1 8 -4
    -1 8 4
    1 -8 -4
    -1 -8 4
    -1 -8 4
    1 -8 -4
    1 8 -3
    -1 8 3
    -1 8 3
    1 8 -3
    1 -8 -3
    1 -8 -3
    -1 -8 3
    1 8 -2
    -1 8 2
    1 8 -2
    -1 8 2
    -1 -8 2
    1 -8 -2
    -1 8 1
    1 8 -1
    -1 8 1
    1 8 -1
    1 -8 -1
    -1 -8 1
    -1 8 0
    1 8 0
    1 8 0
    -1 8 0
    -1 -8 0
    1 -8 0
    1 -8 0
    1 8 1
    -1 8 -1
    1 8 1
    -1 8 -1
    -1 -8 -1
    1 -8 1
    1 -8 1
    -1 -8 -1
    1 8 2
    1 8 2
    -1 8 -2
    -1 8 -2
    -1 -8 -2
    1 -8 2
    1 -8 2
    -1 -8 -2
    1 8 3
    1 8 3
    -1 8 -3
    -1 8 -3
    -1 -8 -3
    1 -8 3
    -1 -8 -3
    1 -8 3
    -1 8 -4
    1 8 4
    1 8 4
    -1 8 -4
    1 -8 4
    -1 -8 -4
    1 -8 4
    -1 -8 -4
    1 8 5
    -1 8 -5
    -1 8 -5
    1 8 5
    -1 -8 -5
    1 -8 5
    -1 -8 -5
    1 8 6
    -1 8 -6
    1 8 6
    -1 8 -6
    -1 -8 -6
    1 -8 6
    -1 -8 -6
    1 8 7
    -1 8 -7
    1 8 7
    -1 8 -7
    1 -8 7
    -1 -8 -7
    -1 -8 -7
    1 8 8
    -1 8 -8
    1 8 8
    1 8 8
    -1 8 -8
    -1 -8 -8
    1 -8 8
    -1 -8 -8
    1 -8 8
    1 8 9
    1 8 9
    -1 8 -9
    -1 8 -9
    1 8 9
    1 -8 9
    -1 -8 -9
    1 -8 9
    -1 -8 -9
    -1 8 -10
    -1 8 -10
    1 8 10
    1 8 10
    1 -8 10
    -1 -8 -10
    1 -8 10
    -1 -8 -10
    -1 8 -11
    -1 8 -11
    1 8 11
    1 8 11
    1 -8 11
    -1 -8 -11
    -1 -8 -11
    -1 8 -12
    1 8 12
    -1 8 -12
    1 8 12
    1 -8 12
    -1 -8 -12
    -1 -8 -12
    -1 8 -13
    1 8 13
    -1 8 -13
    1 8 13
    -1 -8 -13
    -1 -8 -13
    1 -8 13
    1 8 14
    -1 8 -14
    1 8 14
    -1 8 -14
    1 -8 14
    -1 -8 -14
    -1 -8 -14
    -1 8 -15
    -1 8 -15
    1 8 15
    1 8 15
    -1 -8 -15
    1 -8 15
    -1 -8 -15
    -1 9 15
    -1 9 15
    1 9 -15
    1 9 -15
    -1 -9 15
    1 -9 -15
    1 -9 -15
    1 9 -14
    1 9 -14
    -1 9 14
    -1 9 14
    -1 -9 14
    1 -9 -14
    1 -9 -14
    1 9 -13
    -1 9 13
    -1 9 13
    1 9 -13
    1 -9 -13
    1 -9 -13
    -1 -9 13
    1 9 -12
    -1 9 12
    1 9 -12
    -1 9 12
    1 -9 -12
    1 -9 -12
    -1 -9 12
    -1 9 11
    1 9 -11
    1 9 -11
    -1 9 11
    1 -9 -11
    1 -9 -11
    -1 -9 11
    -1 9 10
    -1 9 10
    1 9 -10
    -1 9 10
    1 9 -10
    1 -9 -10
    -1 -9 10
    1 -9 -10
    -1 9 9
    -1 9 9
    -1 9 9
    1 9 -9
    1 9 -9
    -1 -9 9
    1 -9 -9
    1 -9 -9
    -1 9 8
    -1 9 8
    1 9 -8
    1 9 -8
    -1 -9 8
    1 -9 -8
    1 -9 -8
    -1 9 7
    1 9 -7
    -1 9 7
    1 9 -7
    -1 -9 7
    1 -9 -7
    1 -9 -7
    -1 9 6
    1 9 -6
    -1 9 6
    1 9 -6
    1 -9 -6
    -1 -9 6
    1 -9 -6
    -1 9 5
    1 9 -5
    -1 9 5
    1 9 -5
    -1 9 5
    1 -9 -5
    -1 -9 5
    1 -9 -5
    1 9 -4
    1 9 -4
    -1 9 4
    -1 9 4
    1 -9 -4
    -1 -9 4
    -1 -9 4
    1 -9 -4
    1 9 -3
    1 9 -3
    -1 9 3
    -1 9 3
    -1 -9 3
    1 -9 -3
    1 -9 -3
    -1 9 2
    1 9 -2
    -1 9 2
    1 9 -2
    -1 -9 2
    1 -9 -2
    1 9 -1
    -1 9 1
    -1 9 1
    1 9 -1
    1 -9 -1
    -1 -9 1
    -1 9 0
    -1 9 0
    1 9 0
    1 9 0
    1 -9 0
    -1 -9 0
    1 9 1
    -1 9 -1
    1 9 1
    -1 9 -1
    1 -9 1
    1 -9 1
    -1 -9 -1
    1 9 2
    -1 9 -2
    1 9 2
    -1 9 -2
    1 -9 2
    -1 -9 -2
    1 -9 2
    1 -9 2
    -1 -9 -2
    1 9 3
    -1 9 -3
    -1 9 -3
    1 9 3
    -1 -9 -3
    1 -9 3
    -1 -9 -3
    1 -9 3
    -1 9 -4
    1 9 4
    -1 9 -4
    1 9 4
    -1 -9 -4
    1 -9 4
    1 -9 4
    -1 -9 -4
    1 9 5
    1 9 5
    -1 9 -5
    -1 9 -5
    -1 -9 -5
    1 -9 5
    -1 -9 -5
    1 9 6
    -1 9 -6
    1 9 6
    -1 9 -6
    -1 -9 -6
    -1 -9 -6
    1 -9 6
    -1 9 -7
    1 9 7
    -1 9 -7
    1 9 7
    1 -9 7
    -1 -9 -7
    -1 -9 -7
    1 9 8
    -1 9 -8
    -1 9 -8
    1 9 8
    1 9 8
    1 -9 8
    -1 -9 -8
    1 -9 8
    -1 -9 -8
    1 9 9
    1 9 9
    -1 9 -9
    1 9 9
    -1 9 -9
    1 -9 9
    -1 -9 -9
    1 -9 9
    -1 -9 -9
    -1 9 -10
    1 9 10
    1 9 10
    -1 9 -10
    -1 -9 -10
    1 -9 10
    -1 -9 -10
    1 -9 10
    1 9 11
    1 9 11
    -1 9 -11
    -1 9 -11
    1 -9 11
    -1 -9 -11
    -1 -9 -11
    -1 9 -12
    1 9 12
    -1 9 -12
    1 9 12
    1 -9 12
    -1 -9 -12
    -1 -9 -12
    1 9 13
    -1 9 -13
    -1 9 -13
    1 9 13
    1 -9 13
    -1 -9 -13
    -1 -9 -13
    -1 9 -14
    1 9 14
    1 9 14
    -1 9 -14
    1 -9 14
    -1 -9 -14
    -1 -9 -14
    1 10 -14
    1 10 -14
    -1 10 14
    -1 10 14
    -1 -10 14
    1 -10 -14
    1 -10 -14
    -1 10 13
    -1 10 13
    1 10 -13
    1 10 -13
    -1 -10 13
    1 -10 -13
    1 -10 -13
    -1 10 12
    -1 10 12
    1 10 -12
    1 10 -12
    1 -10 -12
    1 -10 -12
    -1 -10 12
    -1 10 11
    -1 10 11
    1 10 -11
    -1 10 11
    1 10 -11
    1 -10 -11
    -1 -10 11
    1 -10 -11
    1 10 -10
    -1 10 10
    -1 10 10
    1 10 -10
    -1 10 10
    1 -10 -10
    1 -10 -10
    -1 -10 10
    1 10 -9
    -1 10 9
    1 10 -9
    -1 10 9
    -1 -10 9
    1 -10 -9
    1 -10 -9
    -1 10 8
    1 10 -8
    1 10 -8
    -1 10 8
    1 -10 -8
    1 -10 -8
    -1 -10 8
    -1 10 7
    1 10 -7
    -1 10 7
    1 10 -7
    1 -10 -7
    1 -10 -7
    -1 -10 7
    -1 10 6
    -1 10 6
    -1 10 6
    1 10 -6
    1 10 -6
    -1 -10 6
    1 -10 -6
    1 -10 -6
    -1 10 5
    1 10 -5
    1 10 -5
    -1 10 5
    1 -10 -5
    -1 -10 5
    1 -10 -5
    -1 -10 5
    1 10 -4
    -1 10 4
    1 10 -4
    -1 10 4
    -1 -10 4
    1 -10 -4
    -1 -10 4
    1 -10 -4
    1 10 -3
    -1 10 3
    -1 10 3
    1 10 -3
    1 -10 -3
    -1 -10 3
    -1 10 2
    -1 10 2
    1 10 -2
    1 10 -2
    -1 -10 2
    1 -10 -2
    1 10 -1
    1 10 -1
    -1 10 1
    -1 10 1
    -1 -10 1
    1 -10 -1
    -1 10 0
    1 10 0
    -1 10 0
    1 10 0
    -1 -10 0
    1 -10 0
    1 10 1
    1 10 1
    -1 10 -1
    -1 10 -1
    1 -10 1
    -1 -10 -1
    1 -10 1
    1 10 2
    -1 10 -2
    1 10 2
    -1 10 -2
    -1 -10 -2
    1 -10 2
    1 -10 2
    1 -10 2
    -1 -10 -2
    1 10 3
    1 10 3
    -1 10 -3
    -1 10 -3
    -1 -10 -3
    1 -10 3
    1 -10 3
    -1 -10 -3
    1 -10 3
    -1 10 -4
    1 10 4
    -1 10 -4
    1 10 4
    -1 -10 -4
    -1 -10 -4
    1 -10 4
    1 -10 4
    -1 10 -5
    1 10 5
    1 10 5
    -1 10 -5
    -1 -10 -5
    -1 -10 -5
    1 -10 5
    1 10 6
    -1 10 -6
    -1 10 -6
    1 10 6
    1 10 6
    -1 -10 -6
    1 -10 6
    -1 -10 -6
    1 10 7
    -1 10 -7
    1 10 7
    -1 10 -7
    1 -10 7
    -1 -10 -7
    -1 -10 -7
    1 10 8
    -1 10 -8
    1 10 8
    -1 10 -8
    1 -10 8
    1 -10 8
    -1 -10 -8
    -1 -10 -8
    -1 10 -9
    1 10 9
    -1 10 -9
    1 10 9
    1 10 9
    1 -10 9
    -1 -10 -9
    1 -10 9
    -1 -10 -9
    1 10 10
    -1 10 -10
    1 10 10
    1 10 10
    -1 10 -10
    -1 -10 -10
    -1 -10 -10
    1 -10 10
    -1 10 -11
    1 10 11
    1 10 11
    -1 10 -11
    -1 -10 -11
    1 -10 11
    -1 -10 -11
    -1 10 -12
    1 10 12
    1 10 12
    -1 10 -12
    1 -10 12
    -1 -10 -12
    -1 -10 -12
    1 10 13
    -1 10 -13
    1 10 13
    -1 10 -13
    -1 -10 -13
    1 -10 13
    -1 -10 -13
    1 11 -13
    -1 11 13
    1 11 -13
    -1 11 13
    1 -11 -13
    -1 -11 13
    1 -11 -13
    -1 11 12
    -1 11 12
    1 11 -12
    1 11 -12
    1 -11 -12
    1 -11 -12
    -1 -11 12
    -1 11 11
    1 11 -11
    -1 11 11
    1 11 -11
    -1 11 11
    1 -11 -11
    -1 -11 11
    1 -11 -11
    1 11 -10
    -1 11 10
    -1 11 10
    1 11 -10
    -1 11 10
    1 -11 -10
    1 -11 -10
    -1 -11 10
    1 11 -9
    -1 11 9
    -1 11 9
    1 11 -9
    1 -11 -9
    -1 -11 9
    1 -11 -9
    1 11 -8
    -1 11 8
    1 11 -8
    -1 11 8
    -1 -11 8
    1 -11 -8
    1 -11 -8
    1 11 -7
    1 11 -7
    -1 11 7
    -1 11 7
    1 -11 -7
    1 -11 -7
    -1 -11 7
    1 11 -6
    -1 11 6
    -1 11 6
    1 11 -6
    1 -11 -6
    1 -11 -6
    -1 -11 6
    -1 11 5
    1 11 -5
    1 11 -5
    -1 11 5
    -1 -11 5
    -1 -11 5
    1 -11 -5
    1 -11 -5
    1 11 -4
    -1 11 4
    1 11 -4
    -1 11 4
    1 -11 -4
    1 -11 -4
    -1 -11 4
    -1 -11 4
    1 11 -3
    1 11 -3
    -1 11 3
    -1 11 3
    -1 -11 3
    -1 -11 3
    1 -11 -3
    1 11 -2
    -1 11 2
    1 11 -2
    -1 11 2
    -1 -11 2
    1 -11 -2
    -1 11 1
    1 11 -1
    1 11 -1
    -1 11 1
    -1 -11 1
    1 -11 -1
    1 11 0
    1 11 0
    -1 11 0
    -1 11 0
    1 -11 0
    -1 -11 0
    -1 11 -1
    -1 11 -1
    1 11 1
    1 11 1
    -1 -11 -1
    1 -11 1
    -1 11 -2
    1 11 2
    -1 11 -2
    1 11 2
    1 -11 2
    -1 -11 -2
    1 -11 2
    1 -11 2
    1 11 3
    -1 11 -3
    -1 11 -3
    1 11 3
    1 -11 3
    1 -11 3
    -1 -11 -3
    1 -11 3
    -1 -11 -3
    1 11 4
    1 11 4
    -1 11 -4
    -1 11 -4
    1 -11 4
    1 -11 4
    1 -11 4
    -1 -11 -4
    -1 -11 -4
    -1 11 -5
    1 11 5
    -1 11 -5
    1 11 5
    -1 -11 -5
    1 -11 5
    -1 -11 -5
    1 11 6
    1 11 6
    -1 11 -6
    -1 11 -6
    -1 -11 -6
    -1 -11 -6
    1 -11 6
    -1 11 -7
    1 11 7
    -1 11 -7
    1 11 7
    1 11 7
    -1 -11 -7
    -1 -11 -7
    1 -11 7
    -1 11 -8
    1 11 8
    -1 11 -8
    1 11 8
    -1 -11 -8
    -1 -11 -8
    1 -11 8
    1 11 9
    -1 11 -9
    -1 11 -9
    1 11 9
    1 11 9
    -1 -11 -9
    1 -11 9
    -1 -11 -9
    1 11 10
    -1 11 -10
    -1 11 -10
    1 11 10
    1 11 10
    -1 -11 -10
    1 -11 10
    -1 -11 -10
    1 11 11
    -1 11 -11
    -1 11 -11
    1 11 11
    1 -11 11
    -1 -11 -11
    -1 -11 -11
    -1 11 -12
    1 11 12
    -1 11 -12
    1 11 12
    -1 -11 -12
    -1 -11 -12
    1 -11 12
    1 11 13
    -1 11 -13
    1 11 13
    -1 11 -13
    1 -11 13
    -1 -11 -13
    -1 -11 -13
    1 12 -12
    -1 12 12
    -1 12 12
    1 12 -12
    1 -12 -12
    1 -12 -12
    -1 -12 12
    1 12 -11
    -1 12 11
    1 12 -11
    -1 12 11
    -1 12 11
    1 -12 -11
    -1 -12 11
    1 -12 -11
    1 12 -10
    -1 12 10
    1 12 -10
    -1 12 10
    -1 12 10
    1 -12 -10
    1 -12 -10
    -1 -12 10
    -1 12 9
    1 12 -9
    -1 12 9
    1 12 -9
    1 -12 -9
    1 -12 -9
    -1 -12 9
    -1 12 8
    1 12 -8
    -1 12 8
    1 12 -8
    -1 -12 8
    1 -12 -8
    1 -12 -8
    1 12 -7
    -1 12 7
    -1 12 7
    1 12 -7
    1 -12 -7
    1 -12 -7
    -1 -12 7
    1 12 -6
    -1 12 6
    1 12 -6
    -1 12 6
    -1 -12 6
    1 -12 -6
    1 -12 -6
    -1 12 5
    1 12 -5
    1 12 -5
    -1 12 5
    1 -12 -5
    1 -12 -5
    -1 -12 5
    -1 -12 5
    -1 12 4
    1 12 -4
    -1 12 4
    1 12 -4
    1 -12 -4
    -1 -12 4
    -1 -12 4
    1 12 -3
    1 12 -3
    -1 12 3
    -1 12 3
    -1 -12 3
    -1 -12 3
    1 -12 -3
    -1 12 2
    1 12 -2
    1 12 -2
    -1 12 2
    -1 -12 2
    1 -12 -2
    -1 12 1
    1 12 -1
    -1 12 1
    1 12 -1
    -1 -12 1
    1 -12 -1
    1 12 0
    -1 12 0
    1 12 0
    -1 12 0
    1 -12 0
    -1 -12 0
    -1 12 -1
    1 12 1
    -1 12 -1
    1 12 1
    1 -12 1
    -1 -12 -1
    1 12 2
    1 12 2
    -1 12 -2
    -1 12 -2
    -1 -12 -2
    1 -12 2
    1 -12 2
    1 -12 2
    -1 12 -3
    1 12 3
    -1 12 -3
    1 12 3
    1 -12 3
    1 -12 3
    1 -12 3
    -1 -12 -3
    -1 12 -4
    1 12 4
    -1 12 -4
    1 12 4
    1 -12 4
    1 -12 4
    -1 -12 -4
    1 -12 4
    -1 -12 -4
    1 12 5
    -1 12 -5
    -1 12 -5
    1 12 5
    1 -12 5
    -1 -12 -5
    1 -12 5
    -1 -12 -5
    -1 12 -6
    1 12 6
    -1 12 -6
    1 12 6
    1 -12 6
    -1 -12 -6
    -1 -12 -6
    1 12 7
    -1 12 -7
    1 12 7
    -1 12 -7
    -1 -12 -7
    -1 -12 -7
    1 -12 7
    1 12 8
    1 12 8
    -1 12 -8
    -1 12 -8
    1 -12 8
    -1 -12 -8
    -1 -12 -8
    1 12 9
    1 12 9
    -1 12 -9
    -1 12 -9
    -1 -12 -9
    -1 -12 -9
    1 -12 9
    1 12 10
    -1 12 -10
    1 12 10
    1 12 10
    -1 12 -10
    -1 -12 -10
    -1 -12 -10
    1 -12 10
    1 12 11
    -1 12 -11
    -1 12 -11
    1 12 11
    1 -12 11
    -1 -12 -11
    -1 -12 -11
    -1 12 -12
    -1 -12 -12
    -1 13 11
    1 13 -11
    -1 13 11
    1 13 -11
    -1 13 11
    -1 -13 11
    1 -13 -11
    1 -13 -11
    1 13 -10
    1 13 -10
    -1 13 10
    -1 13 10
    1 -13 -10
    1 -13 -10
    -1 -13 10
    1 13 -9
    -1 13 9
    -1 13 9
    1 13 -9
    1 -13 -9
    -1 -13 9
    1 -13 -9
    -1 13 8
    1 13 -8
    1 13 -8
    -1 13 8
    -1 -13 8
    1 -13 -8
    1 -13 -8
    -1 13 7
    1 13 -7
    -1 13 7
    1 13 -7
    -1 -13 7
    1 -13 -7
    1 -13 -7
    -1 13 6
    1 13 -6
    1 13 -6
    -1 13 6
    -1 -13 6
    1 -13 -6
    1 -13 -6
    -1 13 5
    1 13 -5
    -1 13 5
    1 13 -5
    -1 -13 5
    1 -13 -5
    -1 13 4
    1 13 -4
    -1 13 4
    1 13 -4
    -1 -13 4
    -1 -13 4
    1 -13 -4
    -1 13 3
    1 13 -3
    1 13 -3
    -1 13 3
    -1 -13 3
    1 -13 -3
    -1 -13 3
    -1 13 2
    1 13 -2
    -1 13 2
    1 13 -2
    1 -13 -2
    -1 -13 2
    -1 13 1
    -1 13 1
    1 13 -1
    1 13 -1
    1 -13 -1
    -1 -13 1
    -1 13 0
    1 13 0
    -1 13 0
    1 13 0
    1 -13 0
    -1 -13 0
    -1 13 -1
    1 13 1
    -1 13 -1
    1 13 1
    1 -13 1
    -1 -13 -1
    1 13 2
    -1 13 -2
    -1 13 -2
    1 13 2
    1 -13 2
    1 -13 2
    -1 -13 -2
    -1 13 -3
    1 13 3
    1 13 3
    -1 13 -3
    1 -13 3
    -1 -13 -3
    1 -13 3
    1 13 4
    1 13 4
    -1 13 -4
    -1 13 -4
    -1 -13 -4
    1 -13 4
    1 -13 4
    -1 13 -5
    1 13 5
    -1 13 -5
    1 13 5
    -1 -13 -5
    -1 -13 -5
    1 -13 5
    1 13 6
    -1 13 -6
    1 13 6
    -1 13 -6
    -1 -13 -6
    1 -13 6
    -1 -13 -6
    -1 13 -7
    1 13 7
    -1 13 -7
    1 13 7
    1 -13 7
    -1 -13 -7
    -1 -13 -7
    1 13 8
    -1 13 -8
    1 13 8
    -1 13 -8
    -1 -13 -8
    1 -13 8
    -1 -13 -8
    -1 13 -9
    -1 13 -9
    1 13 9
    1 13 9
    -1 -13 -9
    -1 -13 -9
    1 -13 9
    1 13 10
    -1 13 -10
    1 13 10
    -1 13 -10
    1 13 10
    -1 -13 -10
    -1 -13 -10
    1 -13 10
    1 14 -9
    -1 14 9
    1 14 -9
    -1 14 9
    1 -14 -9
    -1 -14 9
    1 -14 -9
    1 14 -8
    -1 14 8
    1 14 -8
    -1 14 8
    1 -14 -8
    -1 -14 8
    1 -14 -8
    -1 14 7
    1 14 -7
    -1 14 7
    1 14 -7
    1 -14 -7
    1 -14 -7
    -1 -14 7
    1 14 -6
    -1 14 6
    -1 14 6
    1 14 -6
    -1 -14 6
    1 -14 -6
    1 14 -5
    -1 14 5
    1 14 -5
    -1 14 5
    -1 -14 5
    1 -14 -5
    1 14 -4
    1 14 -4
    -1 14 4
    -1 14 4
    1 -14 -4
    -1 -14 4
    -1 14 3
    1 14 -3
    1 14 -3
    -1 14 3
    1 -14 -3
    -1 -14 3
    -1 -14 3
    1 14 -2
    -1 14 2
    1 14 -2
    -1 14 2
    1 -14 -2
    -1 -14 2
    1 14 -1
    -1 14 1
    1 14 -1
    -1 14 1
    1 -14 -1
    -1 -14 1
    -1 14 0
    1 14 0
    -1 14 0
    1 14 0
    1 -14 0
    -1 -14 0
    1 14 1
    -1 14 -1
    -1 14 -1
    1 14 1
    1 -14 1
    1 -14 1
    -1 -14 -1
    -1 14 -2
    1 14 2
    1 14 2
    -1 14 -2
    1 -14 2
    1 -14 2
    -1 -14 -2
    -1 14 -3
    1 14 3
    1 14 3
    -1 14 -3
    1 -14 3
    1 -14 3
    -1 -14 -3
    -1 14 -4
    1 14 4
    -1 14 -4
    1 14 4
    1 -14 4
    -1 -14 -4
    1 14 5
    -1 14 -5
    -1 14 -5
    1 14 5
    1 -14 5
    -1 -14 -5
    -1 14 -6
    1 14 6
    -1 14 -6
    1 14 6
    1 -14 6
    -1 -14 -6
    -1 -14 -6
    -1 14 -7
    1 14 7
    -1 14 -7
    1 14 7
    -1 -14 -7
    -1 -14 -7
    1 -14 7
    -1 14 -8
    1 14 8
    -1 14 -8
    1 14 8
    -1 -14 -8
    -1 -14 -8
    1 -14 8
    -1 14 -9
    1 14 9
    1 14 9
    -1 14 -9
    -1 -14 -9
    1 -14 9
    -1 -14 -9
    -1 15 7
    1 15 -7
    -1 15 7
    1 15 -7
    -1 -15 7
    1 -15 -7
    -1 15 6
    1 15 -6
    1 15 -6
    -1 15 6
    -1 -15 6
    1 -15 -6
    -1 15 5
    -1 15 5
    1 15 -5
    1 15 -5
    1 -15 -5
    -1 -15 5
    1 15 -4
    1 15 -4
    -1 15 4
    -1 15 4
    -1 -15 4
    1 -15 -4
    -1 15 3
    1 15 -3
    1 15 -3
    -1 15 3
    1 -15 -3
    -1 -15 3
    -1 15 2
    1 15 -2
    -1 15 2
    1 15 -2
    1 -15 -2
    -1 -15 2
    1 15 -1
    -1 15 1
    -1 15 1
    1 15 -1
    -1 -15 1
    1 -15 -1
    1 15 0
    1 15 0
    -1 15 0
    -1 15 0
    1 -15 0
    -1 -15 0
    -1 15 -1
    -1 15 -1
    1 15 1
    1 15 1
    1 -15 1
    1 -15 1
    -1 -15 -1
    -1 15 -2
    1 15 2
    -1 15 -2
    1 15 2
    -1 -15 -2
    1 -15 2
    1 15 3
    1 15 3
    -1 15 -3
    -1 15 -3
    -1 -15 -3
    1 -15 3
    -1 15 -4
    -1 15 -4
    1 15 4
    1 15 4
    -1 -15 -4
    1 -15 4
    -1 15 -5
    1 15 5
    -1 15 -5
    1 15 5
    -1 -15 -5
    1 -15 5
    -1 15 -6
    -1 15 -6
    1 15 6
    1 15 6
    -1 -15 -6
    1 -15 6
    -1 15 -7
    1 15 7
    -1 15 -7
    1 15 7
    -1 -15 -7
    1 -15 7
    1 16 -4
    -1 16 4
    1 16 -4
    -1 16 4
    1 -16 -4
    -1 -16 4
    1 16 -3
    -1 16 3
    -1 16 3
    1 16 -3
    1 -16 -3
    -1 -16 3
    -1 16 2
    1 16 -2
    1 16 -2
    -1 16 2
    -1 -16 2
    1 -16 -2
    1 16 -1
    1 16 -1
    -1 16 1
    -1 16 1
    1 -16 -1
    -1 -16 1
    1 16 0
    -1 16 0
    1 16 0
    -1 16 0
    1 -16 0
    -1 -16 0
    1 -16 0
    1 16 1
    -1 16 -1
    1 16 1
    -1 16 -1
    -1 -16 -1
    1 -16 1
    1 16 2
    -1 16 -2
    -1 16 -2
    1 16 2
    1 -16 2
    -1 -16 -2
    -1 16 -3
    1 16 3
    1 16 3
    -1 16 -3
    1 -16 3
    -1 -16 -3
    2 0 -18
    2 0 -18
    -2 0 18
    2 0 -17
    -2 0 17
    2 0 -17
    -2 0 16
    2 0 -16
    2 0 -16
    2 0 -15
    -2 0 15
    2 0 -15
    2 0 -14
    -2 0 14
    2 0 -14
    2 0 -13
    -2 0 13
    2 0 -13
    2 0 -12
    -2 0 12
    2 0 -12
    2 0 -11
    2 0 -11
    -2 0 11
    2 0 -10
    2 0 -10
    -2 0 10
    -2 0 9
    -2 0 9
    2 0 -9
    2 0 -9
    -2 0 8
    -2 0 8
    2 0 -8
    2 0 -8
    -2 0 8
    -2 0 7
    2 0 -7
    2 0 -7
    -2 0 7
    -2 0 7
    -2 0 7
    -2 0 6
    2 0 -6
    2 0 -6
    -2 0 6
    2 0 -6
    -2 0 6
    -2 0 5
    -2 0 5
    2 0 -5
    2 0 -5
    2 0 -5
    -2 0 5
    -2 0 4
    2 0 -4
    -2 0 4
    2 0 -4
    2 0 -4
    -2 0 3
    -2 0 3
    -2 0 3
    2 0 -3
    2 0 -3
    2 0 -3
    2 0 -2
    -2 0 2
    2 0 -2
    2 0 -2
    -2 0 2
    -2 0 2
    -2 0 1
    -2 0 1
    2 0 -1
    2 0 -1
    -2 0 0
    2 0 0
    -2 0 0
    2 0 1
    2 0 1
    -2 0 -1
    2 0 1
    -2 0 -1
    2 0 1
    -2 0 -1
    -2 0 -1
    2 0 2
    -2 0 -2
    2 0 2
    2 0 2
    2 0 2
    -2 0 -2
    -2 0 -2
    2 0 3
    2 0 3
    -2 0 -3
    -2 0 -3
    2 0 3
    -2 0 -3
    -2 0 -4
    -2 0 -4
    2 0 4
    2 0 4
    2 0 5
    -2 0 -5
    -2 0 -5
    -2 0 -6
    -2 0 -6
    2 0 6
    2 0 6
    -2 0 -6
    2 0 7
    -2 0 -7
    -2 0 -7
    -2 0 -8
    2 0 8
    -2 0 -8
    2 0 9
    -2 0 -9
    -2 0 -9
    -2 0 -10
    2 0 10
    -2 0 -10
    2 0 11
    -2 0 -11
    -2 0 -11
    -2 0 -12
    2 0 12
    -2 0 -12
    2 0 13
    2 0 13
    -2 0 -13
    -2 0 -13
    -2 0 -14
    -2 0 -14
    2 0 14
    2 0 14
    -2 0 -15
    -2 0 -15
    2 0 15
    2 0 15
    -2 0 -16
    -2 0 -16
    2 0 16
    2 0 16
    -2 0 -17
    2 0 17
    2 0 17
    -2 0 -17
    2 1 -18
    -2 1 18
    -2 1 18
    2 1 -18
    2 -1 -18
    2 -1 -18
    -2 -1 18
    -2 1 17
    2 1 -17
    2 1 -17
    2 -1 -17
    2 -1 -17
    -2 -1 17
    -2 1 16
    2 1 -16
    2 1 -16
    2 -1 -16
    -2 -1 16
    2 -1 -16
    2 1 -15
    -2 1 15
    2 1 -15
    2 -1 -15
    2 -1 -15
    -2 -1 15
    -2 1 14
    2 1 -14
    2 1 -14
    -2 -1 14
    2 -1 -14
    2 -1 -14
    2 1 -13
    2 1 -13
    -2 1 13
    -2 -1 13
    2 -1 -13
    2 -1 -13
    2 1 -12
    -2 1 12
    2 1 -12
    2 -1 -12
    2 -1 -12
    -2 -1 12
    -2 1 11
    2 1 -11
    2 1 -11
    2 -1 -11
    -2 -1 11
    2 -1 -11
    -2 1 10
    2 1 -10
    2 1 -10
    -2 -1 10
    2 -1 -10
    -2 -1 10
    2 -1 -10
    2 1 -9
    -2 1 9
    2 1 -9
    -2 -1 9
    2 -1 -9
    -2 -1 9
    2 -1 -9
    2 1 -8
    -2 1 8
    2 1 -8
    -2 1 8
    2 -1 -8
    2 -1 -8
    -2 -1 8
    -2 -1 8
    -2 1 7
    2 1 -7
    -2 1 7
    -2 1 7
    2 1 -7
    -2 1 7
    -2 -1 7
    -2 -1 7
    2 -1 -7
    -2 1 6
    -2 1 6
    -2 1 6
    2 1 -6
    2 1 -6
    2 -1 -6
    -2 -1 6
    -2 -1 6
    -2 -1 6
    2 -1 -6
    -2 1 5
    -2 1 5
    2 1 -5
    2 1 -5
    -2 1 5
    2 1 -5
    2 -1 -5
    2 -1 -5
    2 -1 -5
    -2 -1 5
    -2 -1 5
    -2 1 4
    -2 1 4
    -2 1 4
    2 1 -4
    -2 1 4
    2 1 -4
    2 1 -4
    2 -1 -4
    -2 -1 4
    2 -1 -4
    2 -1 -4
    2 -1 -4
    -2 -1 4
    2 -1 -4
    2 1 -3
    -2 1 3
    -2 1 3
    -2 1 3
    2 1 -3
    -2 1 3
    2 1 -3
    -2 1 3
    -2 -1 3
    2 -1 -3
    2 -1 -3
    -2 -1 3
    2 -1 -3
    -2 -1 3
    2 -1 -3
    -2 1 2
    -2 1 2
    2 1 -2
    2 1 -2
    2 1 -2
    -2 1 2
    -2 1 2
    2 1 -2
    -2 -1 2
    -2 -1 2
    2 -1 -2
    -2 -1 2
    2 -1 -2
    2 -1 -2
    -2 -1 2
    2 -1 -2
    2 1 -1
    -2 1 1
    2 1 -1
    2 1 -1
    -2 1 1
    2 1 -1
    -2 1 1
    -2 -1 1
    -2 -1 1
    -2 -1 1
    2 -1 -1
    -2 -1 1
    -2 -1 1
    2 -1 -1
    2 -1 -1
    2 1 0
    2 1 0
    -2 1 0
    -2 1 0
    2 1 0
    -2 1 0
    -2 1 0
    -2 1 0
    2 1 0
    2 1 0
    -2 1 0
    -2 -1 0
    2 -1 0
    2 -1 0
    -2 -1 0
    -2 -1 0
    -2 -1 0
    -2 -1 0
    -2 1 -1
    -2 1 -1
    2 1 1
    2 1 1
    2 1 1
    -2 1 -1
    -2 1 -1
    2 1 1
    2 1 1
    2 -1 1
    2 -1 1
    -2 -1 -1
    -2 -1 -1
    2 -1 1
    -2 -1 -1
    -2 -1 -1
    -2 1 -2
    -2 1 -2
    2 1 2
    2 1 2
    2 1 2
    -2 1 -2
    -2 1 -2
    2 1 2
    -2 -1 -2
    -2 -1 -2
    2 -1 2
    -2 -1 -2
    2 -1 2
    2 -1 2
    -2 -1 -2
    -2 1 -3
    2 1 3
    2 1 3
    -2 1 -3
    -2 1 -3
    -2 1 -3
    2 1 3
    2 -1 3
    2 -1 3
    2 -1 3
    -2 -1 -3
    -2 -1 -3
    -2 1 -4
    2 1 4
    -2 1 -4
    -2 1 -4
    2 1 4
    2 1 4
    -2 -1 -4
    -2 -1 -4
    2 -1 4
    2 -1 4
    -2 1 -5
    -2 1 -5
    2 1 5
    2 1 5
    -2 -1 -5
    -2 -1 -5
    -2 -1 -5
    2 -1 5
    -2 1 -6
    -2 1 -6
    2 1 6
    -2 1 -6
    2 1 6
    2 -1 6
    -2 -1 -6
    -2 -1 -6
    2 -1 6
    -2 1 -7
    -2 1 -7
    2 1 7
    2 1 7
    2 -1 7
    -2 -1 -7
    -2 -1 -7
    -2 1 -8
    -2 1 -8
    2 1 8
    2 1 8
    2 -1 8
    -2 -1 -8
    -2 -1 -8
    2 1 9
    -2 1 -9
    -2 1 -9
    2 1 9
    -2 -1 -9
    2 -1 9
    -2 -1 -9
    2 1 10
    -2 1 -10
    -2 1 -10
    2 1 10
    -2 -1 -10
    2 -1 10
    -2 -1 -10
    2 1 11
    -2 1 -11
    -2 1 -11
    2 1 11
    -2 -1 -11
    -2 -1 -11
    2 -1 11
    -2 1 -12
    2 1 12
    2 1 12
    -2 1 -12
    -2 -1 -12
    -2 -1 -12
    2 -1 12
    -2 1 -13
    2 1 13
    -2 1 -13
    2 1 13
    -2 -1 -13
    -2 -1 -13
    2 -1 13
    2 1 14
    -2 1 -14
    -2 1 -14
    2 1 14
    2 -1 14
    -2 -1 -14
    -2 -1 -14
    -2 1 -15
    -2 1 -15
    2 1 15
    2 1 15
    -2 -1 -15
    -2 -1 -15
    2 -1 15
    2 -1 15
    -2 1 -16
    2 1 16
    2 1 16
    -2 1 -16
    -2 -1 -16
    2 -1 16
    -2 -1 -16
    2 -1 16
    -2 1 -17
    2 1 17
    2 1 17
    -2 1 -17
    -2 -1 -17
    -2 -1 -17
    2 -1 17
    2 -1 17
    -2 2 18
    -2 2 18
    2 2 -18
    2 2 -18
    2 -2 -18
    -2 -2 18
    2 -2 -18
    -2 2 17
    2 2 -17
    -2 2 17
    2 2 -17
    2 -2 -17
    2 -2 -17
    -2 -2 17
    2 2 -16
    2 2 -16
    -2 2 16
    -2 2 16
    2 -2 -16
    -2 -2 16
    2 -2 -16
    2 2 -15
    2 2 -15
    -2 2 15
    2 -2 -15
    -2 -2 15
    2 -2 -15
    2 2 -14
    2 2 -14
    -2 2 14
    2 -2 -14
    2 -2 -14
    -2 -2 14
    2 2 -13
    -2 2 13
    2 2 -13
    2 -2 -13
    -2 -2 13
    2 -2 -13
    2 2 -12
    -2 2 12
    2 2 -12
    2 -2 -12
    -2 -2 12
    2 -2 -12
    2 2 -11
    2 2 -11
    -2 2 11
    -2 -2 11
    2 -2 -11
    2 -2 -11
    2 2 -10
    -2 2 10
    2 2 -10
    2 -2 -10
    -2 -2 10
    -2 -2 10
    2 -2 -10
    2 2 -9
    -2 2 9
    2 2 -9
    2 -2 -9
    2 -2 -9
    -2 -2 9
    2 2 -8
    2 2 -8
    -2 2 8
    2 -2 -8
    2 -2 -8
    -2 -2 8
    2 -2 -8
    2 2 -7
    2 2 -7
    -2 2 7
    -2 2 7
    -2 -2 7
    -2 -2 7
    2 -2 -7
    2 -2 -7
    -2 2 6
    -2 2 6
    2 2 -6
    -2 2 6
    2 -2 -6
    -2 -2 6
    2 -2 -6
    2 -2 -6
    -2 -2 6
    -2 -2 6
    2 2 -5
    2 2 -5
    -2 2 5
    -2 2 5
    -2 2 5
    2 2 -5
    -2 -2 5
    2 -2 -5
    2 -2 -5
    2 -2 -5
    -2 -2 5
    2 -2 -5
    -2 2 4
    -2 2 4
    -2 2 4
    2 2 -4
    -2 2 4
    -2 2 4
    2 2 -4
    2 2 -4
    2 -2 -4
    -2 -2 4
    2 -2 -4
    2 -2 -4
    2 -2 -4
    -2 -2 4
    2 2 -3
    -2 2 3
    2 2 -3
    -2 2 3
    2 2 -3
    -2 2 3
    -2 2 3
    2 2 -3
    -2 -2 3
    2 -2 -3
    2 -2 -3
    -2 -2 3
    2 -2 -3
    2 -2 -3
    2 2 -2
    2 2 -2
    2 2 -2
    -2 2 2
    -2 2 2
    -2 2 2
    -2 2 2
    -2 2 2
    2 -2 -2
    -2 -2 2
    2 -2 -2
    2 -2 -2
    -2 -2 2
    2 -2 -2
    -2 2 1
    -2 2 1
    -2 2 1
    2 2 -1
    -2 2 1
    -2 2 1
    2 2 -1
    2 2 -1
    -2 -2 1
    -2 -2 1
    2 -2 -1
    -2 -2 1
    2 -2 -1
    2 -2 -1
    -2 -2 1
    2 -2 -1
    2 -2 -1
    -2 2 0
    -2 2 0
    2 2 0
    2 2 0
    2 2 0
    2 2 0
    -2 2 0
    2 2 0
    -2 2 0
    -2 2 0
    -2 2 0
    2 -2 0
    -2 -2 0
    2 -2 0
    -2 -2 0
    -2 -2 0
    -2 -2 0
    2 -2 0
    2 -2 0
    -2 -2 0
    2 -2 0
    2 -2 0
    2 2 1
    2 2 1
    2 2 1
    2 2 1
    -2 2 -1
    -2 2 -1
    -2 2 -1
    -2 2 -1
    -2 2 -1
    -2 -2 -1
    2 -2 1
    2 -2 1
    2 -2 1
    2 -2 1
    -2 -2 -1
    -2 -2 -1
    -2 -2 -1
    2 -2 1
    -2 2 -2
    2 2 2
    -2 2 -2
    -2 2 -2
    2 2 2
    2 2 2
    2 2 2
    -2 2 -2
    2 -2 2
    2 -2 2
    -2 -2 -2
    -2 -2 -2
    2 -2 2
    -2 -2 -2
    2 -2 2
    -2 2 -3
    -2 2 -3
    2 2 3
    -2 2 -3
    2 2 3
    -2 2 -3
    2 2 3
    2 -2 3
    2 -2 3
    -2 -2 -3
    2 -2 3
    -2 -2 -3
    -2 -2 -3
    2 -2 3
    -2 2 -4
    -2 2 -4
    2 2 4
    2 2 4
    2 2 4
    -2 -2 -4
    2 -2 4
    2 -2 4
    -2 -2 -4
    -2 -2 -4
    -2 -2 -4
    2 2 5
    -2 2 -5
    -2 2 -5
    -2 -2 -5
    -2 -2 -5
    -2 -2 -5
    -2 -2 -5
    2 -2 5
    2 -2 5
    -2 2 -6
    -2 2 -6
    2 2 6
    2 2 6
    -2 2 -6
    2 -2 6
    -2 -2 -6
    -2 -2 -6
    2 2 7
    -2 2 -7
    2 2 7
    -2 2 -7
    2 -2 7
    -2 -2 -7
    -2 -2 -7
    -2 2 -8
    2 2 8
    2 2 8
    -2 2 -8
    -2 -2 -8
    -2 -2 -8
    2 -2 8
    2 2 9
    2 2 9
    -2 2 -9
    -2 2 -9
    2 -2 9
    -2 -2 -9
    -2 -2 -9
    -2 -2 -9
    2 2 10
    2 2 10
    -2 2 -10
    -2 2 -10
    -2 -2 -10
    2 -2 10
    -2 -2 -10
    -2 -2 -10
    -2 2 -11
    -2 2 -11
    2 2 11
    2 2 11
    -2 -2 -11
    -2 -2 -11
    -2 -2 -11
    2 -2 11
    -2 2 -12
    2 2 12
    2 2 12
    -2 2 -12
    -2 -2 -12
    2 -2 12
    -2 -2 -12
    2 2 13
    -2 2 -13
    -2 2 -13
    2 2 13
    -2 -2 -13
    2 -2 13
    -2 -2 -13
    -2 2 -14
    2 2 14
    -2 2 -14
    2 2 14
    2 -2 14
    -2 -2 -14
    -2 -2 -14
    2 2 15
    -2 2 -15
    2 2 15
    -2 2 -15
    -2 -2 -15
    2 -2 15
    -2 -2 -15
    2 2 16
    2 2 16
    -2 2 -16
    -2 2 -16
    2 -2 16
    -2 -2 -16
    -2 -2 -16
    2 2 17
    2 2 17
    -2 2 -17
    -2 2 -17
    2 -2 17
    -2 -2 -17
    2 -2 17
    -2 -2 -17
    -2 3 18
    2 3 -18
    -2 3 18
    2 3 -18
    2 -3 -18
    2 -3 -18
    -2 -3 18
    -2 3 17
    2 3 -17
    2 3 -17
    -2 3 17
    2 -3 -17
    -2 -3 17
    2 -3 -17
    2 3 -16
    2 3 -16
    -2 3 16
    -2 3 16
    2 -3 -16
    -2 -3 16
    2 -3 -16
    -2 3 15
    2 3 -15
    2 3 -15
    -2 3 15
    2 -3 -15
    -2 -3 15
    2 -3 -15
    -2 3 14
    -2 3 14
    2 3 -14
    2 3 -14
    -2 -3 14
    2 -3 -14
    2 -3 -14
    2 3 -13
    -2 3 13
    -2 3 13
    2 3 -13
    2 -3 -13
    -2 -3 13
    2 -3 -13
    -2 3 12
    2 3 -12
    -2 3 12
    2 3 -12
    2 -3 -12
    -2 -3 12
    2 -3 -12
    2 3 -11
    -2 3 11
    2 3 -11
    -2 3 11
    2 -3 -11
    2 -3 -11
    2 -3 -11
    -2 -3 11
    -2 3 10
    2 3 -10
    -2 3 10
    2 3 -10
    2 -3 -10
    2 -3 -10
    -2 -3 10
    2 -3 -10
    2 3 -9
    -2 3 9
    -2 3 9
    2 3 -9
    -2 -3 9
    2 -3 -9
    2 -3 -9
    2 -3 -9
    2 3 -8
    -2 3 8
    2 3 -8
    -2 3 8
    2 -3 -8
    2 -3 -8
    2 -3 -8
    -2 -3 8
    2 3 -7
    2 3 -7
    -2 3 7
    -2 3 7
    -2 3 7
    -2 -3 7
    2 -3 -7
    2 -3 -7
    -2 -3 7
    2 -3 -7
    -2 3 6
    2 3 -6
    -2 3 6
    -2 3 6
    2 3 -6
    -2 3 6
    2 -3 -6
    2 -3 -6
    2 -3 -6
    -2 -3 6
    -2 -3 6
    2 3 -5
    -2 3 5
    2 3 -5
    -2 3 5
    -2 3 5
    -2 -3 5
    -2 -3 5
    2 -3 -5
    2 -3 -5
    -2 -3 5
    2 -3 -5
    2 3 -4
    -2 3 4
    -2 3 4
    2 3 -4
    -2 3 4
    -2 3 4
    2 3 -4
    2 -3 -4
    -2 -3 4
    2 -3 -4
    -2 -3 4
    2 -3 -4
    2 -3 -4
    2 3 -3
    -2 3 3
    2 3 -3
    2 3 -3
    -2 3 3
    -2 3 3
    -2 3 3
    -2 -3 3
    2 -3 -3
    2 -3 -3
    -2 -3 3
    2 -3 -3
    2 -3 -3
    -2 -3 3
    -2 3 2
    -2 3 2
    2 3 -2
    -2 3 2
    -2 3 2
    -2 3 2
    2 3 -2
    2 3 -2
    -2 -3 2
    2 -3 -2
    2 -3 -2
    2 -3 -2
    2 -3 -2
    -2 -3 2
    2 -3 -2
    -2 -3 2
    -2 3 1
    -2 3 1
    2 3 -1
    -2 3 1
    -2 3 1
    -2 3 1
    2 3 -1
    2 3 -1
    2 -3 -1
    -2 -3 1
    2 -3 -1
    -2 -3 1
    2 -3 -1
    2 -3 -1
    -2 -3 1
    2 -3 -1
    -2 3 0
    2 3 0
    2 3 0
    -2 3 0
    -2 3 0
    2 3 0
    2 3 0
    2 -3 0
    2 -3 0
    -2 -3 0
    -2 -3 0
    -2 -3 0
    2 -3 0
    2 -3 0
    -2 -3 0
    2 -3 0
    2 -3 0
    2 3 1
    2 3 1
    -2 3 -1
    -2 3 -1
    -2 3 -1
    -2 3 -1
    2 3 1
    2 3 1
    -2 -3 -1
    2 -3 1
    -2 -3 -1
    2 -3 1
    -2 -3 -1
    2 -3 1
    2 -3 1
    2 -3 1
    -2 3 -2
    -2 3 -2
    -2 3 -2
    2 3 2
    -2 3 -2
    2 3 2
    2 3 2
    2 -3 2
    -2 -3 -2
    -2 -3 -2
    2 -3 2
    2 -3 2
    -2 -3 -2
    2 -3 2
    -2 3 -3
    -2 3 -3
    -2 3 -3
    2 3 3
    2 3 3
    2 3 3
    2 3 3
    -2 3 -3
    2 -3 3
    -2 -3 -3
    2 -3 3
    2 -3 3
    -2 -3 -3
    2 -3 3
    -2 -3 -3
    -2 3 -4
    2 3 4
    -2 3 -4
    -2 3 -4
    -2 -3 -4
    -2 -3 -4
    2 -3 4
    2 -3 4
    -2 -3 -4
    2 -3 4
    -2 -3 -4
    2 3 5
    -2 3 -5
    2 3 5
    -2 3 -5
    -2 -3 -5
    -2 -3 -5
    2 -3 5
    2 -3 5
    2 -3 5
    -2 -3 -5
    2 3 6
    2 3 6
    -2 3 -6
    2 -3 6
    -2 -3 -6
    -2 -3 -6
    2 3 7
    -2 3 -7
    2 3 7
    -2 3 -7
    2 -3 7
    -2 -3 -7
    -2 -3 -7
    2 3 8
    -2 3 -8
    -2 3 -8
    2 3 8
    -2 -3 -8
    2 -3 8
    -2 -3 -8
    -2 3 -9
    -2 3 -9
    2 3 9
    2 3 9
    2 -3 9
    -2 -3 -9
    -2 -3 -9
    -2 3 -10
    -2 3 -10
    2 3 10
    2 3 10
    -2 -3 -10
    2 -3 10
    -2 -3 -10
    -2 -3 -10
    -2 3 -11
    2 3 11
    -2 3 -11
    2 3 11
    -2 -3 -11
    2 -3 11
    -2 -3 -11
    -2 -3 -11
    -2 3 -12
    -2 3 -12
    2 3 12
    2 3 12
    -2 -3 -12
    -2 -3 -12
    -2 -3 -12
    2 -3 12
    -2 3 -13
    2 3 13
    -2 3 -13
    2 3 13
    2 -3 13
    -2 -3 -13
    -2 -3 -13
    2 3 14
    2 3 14
    -2 3 -14
    -2 3 -14
    -2 -3 -14
    -2 -3 -14
    2 -3 14
    2 3 15
    2 3 15
    -2 3 -15
    -2 3 -15
    -2 -3 -15
    -2 -3 -15
    2 -3 15
    -2 3 -16
    2 3 16
    2 3 16
    -2 3 -16
    2 -3 16
    -2 -3 -16
    -2 -3 -16
    2 4 -18
    -2 4 18
    2 4 -18
    -2 4 18
    -2 -4 18
    2 -4 -18
    2 -4 -18
    -2 4 17
    2 4 -17
    2 4 -17
    -2 4 17
    -2 -4 17
    2 -4 -17
    2 -4 -17
    -2 4 16
    2 4 -16
    2 4 -16
    -2 4 16
    2 -4 -16
    -2 -4 16
    2 -4 -16
    -2 4 15
    2 4 -15
    -2 4 15
    2 4 -15
    2 -4 -15
    -2 -4 15
    2 -4 -15
    -2 4 14
    -2 4 14
    2 4 -14
    2 4 -14
    2 -4 -14
    2 -4 -14
    -2 -4 14
    -2 4 13
    2 4 -13
    -2 4 13
    2 4 -13
    -2 -4 13
    2 -4 -13
    2 -4 -13
    2 4 -12
    -2 4 12
    -2 4 12
    2 4 -12
    -2 -4 12
    2 -4 -12
    2 -4 -12
    2 -4 -12
    2 4 -11
    -2 4 11
    -2 4 11
    2 4 -11
    2 -4 -11
    2 -4 -11
    2 -4 -11
    -2 -4 11
    2 4 -10
    -2 4 10
    2 4 -10
    -2 4 10
    2 -4 -10
    2 -4 -10
    2 -4 -10
    -2 -4 10
    2 4 -9
    -2 4 9
    -2 4 9
    2 4 -9
    -2 -4 9
    2 -4 -9
    2 -4 -9
    2 -4 -9
    2 4 -8
    -2 4 8
    -2 4 8
    2 4 -8
    2 -4 -8
    2 -4 -8
    -2 -4 8
    2 -4 -8
    2 4 -7
    -2 4 7
    -2 4 7
    -2 4 7
    2 4 -7
    -2 4 7
    -2 -4 7
    2 -4 -7
    2 -4 -7
    2 -4 -7
    -2 4 6
    -2 4 6
    -2 4 6
    2 4 -6
    -2 4 6
    -2 4 6
    2 4 -6
    -2 -4 6
    -2 -4 6
    2 -4 -6
    2 -4 -6
    2 -4 -6
    -2 4 5
    2 4 -5
    2 4 -5
    -2 4 5
    -2 4 5
    -2 -4 5
    -2 -4 5
    2 -4 -5
    2 -4 -5
    2 -4 -5
    -2 4 4
    -2 4 4
    2 4 -4
    -2 4 4
    -2 4 4
    2 4 -4
    2 -4 -4
    -2 -4 4
    2 -4 -4
    -2 -4 4
    -2 -4 4
    2 -4 -4
    -2 4 3
    -2 4 3
    2 4 -3
    2 4 -3
    -2 4 3
    -2 4 3
    2 4 -3
    -2 -4 3
    2 -4 -3
    -2 -4 3
    2 -4 -3
    2 -4 -3
    2 -4 -3
    -2 4 2
    2 4 -2
    -2 4 2
    2 4 -2
    -2 4 2
    2 4 -2
    -2 4 2
    -2 4 2
    2 -4 -2
    2 -4 -2
    -2 -4 2
    -2 -4 2
    2 -4 -2
    2 -4 -2
    2 -4 -2
    -2 -4 2
    2 4 -1
    -2 4 1
    -2 4 1
    -2 4 1
    2 4 -1
    -2 4 1
    -2 4 1
    2 4 -1
    -2 -4 1
    -2 -4 1
    2 -4 -1
    -2 -4 1
    -2 -4 1
    2 -4 -1
    2 -4 -1
    2 -4 -1
    2 -4 -1
    2 4 0
    -2 4 0
    -2 4 0
    -2 4 0
    2 4 0
    2 4 0
    -2 -4 0
    -2 -4 0
    2 -4 0
    -2 -4 0
    2 -4 0
    2 -4 0
    2 -4 0
    -2 -4 0
    2 -4 0
    -2 4 -1
    2 4 1
    2 4 1
    2 4 1
    -2 4 -1
    2 4 1
    -2 4 -1
    2 -4 1
    2 -4 1
    2 -4 1
    2 -4 1
    2 -4 1
    -2 -4 -1
    -2 -4 -1
    -2 -4 -1
    2 -4 1
    2 4 2
    2 4 2
    -2 4 -2
    -2 4 -2
    -2 4 -2
    -2 4 -2
    2 -4 2
    -2 -4 -2
    2 -4 2
    2 -4 2
    -2 -4 -2
    2 -4 2
    -2 -4 -2
    -2 4 -3
    2 4 3
    -2 4 -3
    -2 4 -3
    -2 4 -3
    2 -4 3
    -2 -4 -3
    -2 -4 -3
    2 -4 3
    2 -4 3
    -2 -4 -3
    -2 -4 -3
    2 4 4
    -2 4 -4
    -2 4 -4
    2 4 4
    -2 4 -4
    -2 4 -4
    -2 -4 -4
    2 -4 4
    -2 -4 -4
    2 -4 4
    -2 -4 -4
    2 -4 4
    2 4 5
    2 4 5
    -2 4 -5
    2 4 5
    -2 4 -5
    -2 4 -5
    -2 4 -5
    -2 -4 -5
    -2 -4 -5
    2 -4 5
    2 -4 5
    2 -4 5
    -2 -4 -5
    2 4 6
    2 4 6
    -2 4 -6
    2 -4 6
    2 -4 6
    -2 -4 -6
    -2 -4 -6
    -2 4 -7
    2 4 7
    2 4 7
    -2 4 -7
    2 -4 7
    2 -4 7
    -2 -4 -7
    -2 -4 -7
    2 4 8
    -2 4 -8
    2 4 8
    -2 4 -8
    2 -4 8
    -2 -4 -8
    -2 -4 -8
    -2 4 -9
    2 4 9
    -2 4 -9
    2 4 9
    2 -4 9
    -2 -4 -9
    -2 -4 -9
    -2 4 -10
    2 4 10
    -2 4 -10
    2 4 10
    -2 -4 -10
    -2 -4 -10
    2 -4 10
    2 4 11
    -2 4 -11
    2 4 11
    -2 4 -11
    2 -4 11
    -2 -4 -11
    -2 -4 -11
    -2 -4 -11
    -2 4 -12
    -2 4 -12
    2 4 12
    2 4 12
    -2 -4 -12
    -2 -4 -12
    2 -4 12
    -2 -4 -12
    -2 4 -13
    2 4 13
    2 4 13
    -2 4 -13
    -2 -4 -13
    -2 -4 -13
    2 -4 13
    -2 4 -14
    2 4 14
    2 4 14
    -2 4 -14
    -2 -4 -14
    2 -4 14
    -2 -4 -14
    -2 4 -15
    -2 4 -15
    2 4 15
    2 4 15
    -2 -4 -15
    -2 -4 -15
    2 -4 15
    -2 4 -16
    -2 4 -16
    2 4 16
    2 4 16
    2 -4 16
    -2 -4 -16
    -2 -4 -16
    -2 5 17
    -2 5 17
    2 5 -17
    2 5 -17
    2 -5 -17
    2 -5 -17
    -2 -5 17
    -2 5 16
    -2 5 16
    2 5 -16
    2 5 -16
    2 -5 -16
    -2 -5 16
    2 -5 -16
    -2 5 15
    2 5 -15
    -2 5 15
    2 5 -15
    -2 -5 15
    2 -5 -15
    2 -5 -15
    2 5 -14
    -2 5 14
    2 5 -14
    -2 5 14
    2 -5 -14
    2 -5 -14
    -2 -5 14
    2 5 -13
    -2 5 13
    -2 5 13
    2 5 -13
    -2 -5 13
    2 -5 -13
    2 -5 -13
    2 -5 -13
    2 5 -12
    -2 5 12
    2 5 -12
    -2 5 12
    2 -5 -12
    2 -5 -12
    -2 -5 12
    2 -5 -12
    2 5 -11
    -2 5 11
    2 5 -11
    -2 5 11
    2 -5 -11
    2 -5 -11
    2 -5 -11
    -2 -5 11
    -2 5 10
    2 5 -10
    2 5 -10
    -2 5 10
    2 -5 -10
    2 -5 -10
    -2 -5 10
    2 -5 -10
    2 5 -9
    2 5 -9
    -2 5 9
    -2 5 9
    2 -5 -9
    2 -5 -9
    -2 -5 9
    2 -5 -9
    -2 5 8
    -2 5 8
    2 5 -8
    -2 5 8
    2 5 -8
    2 -5 -8
    -2 -5 8
    2 -5 -8
    2 -5 -8
    2 5 -7
    -2 5 7
    -2 5 7
    -2 5 7
    2 5 -7
    2 -5 -7
    2 -5 -7
    2 -5 -7
    -2 -5 7
    -2 5 6
    2 5 -6
    -2 5 6
    -2 5 6
    2 5 -6
    -2 -5 6
    2 -5 -6
    2 -5 -6
    2 -5 -6
    -2 5 5
    -2 5 5
    -2 5 5
    2 5 -5
    2 5 -5
    -2 -5 5
    2 -5 -5
    -2 -5 5
    2 -5 -5
    2 5 -4
    -2 5 4
    2 5 -4
    -2 5 4
    -2 5 4
    -2 -5 4
    -2 -5 4
    2 -5 -4
    2 -5 -4
    2 -5 -4
    2 -5 -4
    -2 5 3
    2 5 -3
    -2 5 3
    2 5 -3
    -2 5 3
    -2 5 3
    -2 -5 3
    2 -5 -3
    2 -5 -3
    2 -5 -3
    -2 -5 3
    2 -5 -3
    -2 5 2
    2 5 -2
    -2 5 2
    -2 5 2
    -2 5 2
    -2 5 2
    2 5 -2
    2 -5 -2
    -2 -5 2
    2 -5 -2
    -2 -5 2
    2 -5 -2
    -2 -5 2
    2 -5 -2
    -2 5 1
    2 5 -1
    -2 5 1
    -2 5 1
    -2 5 1
    -2 5 1
    2 5 -1
    2 5 -1
    2 -5 -1
    2 -5 -1
    -2 -5 1
    2 -5 -1
    -2 -5 1
    -2 -5 1
    2 -5 -1
    2 -5 -1
    -2 5 0
    -2 5 0
    -2 5 0
    2 5 0
    2 5 0
    2 -5 0
    -2 -5 0
    2 -5 0
    -2 -5 0
    -2 -5 0
    2 -5 0
    -2 -5 0
    2 -5 0
    2 -5 0
    -2 -5 0
    2 5 1
    -2 5 -1
    2 5 1
    -2 5 -1
    2 5 1
    -2 5 -1
    2 -5 1
    2 -5 1
    -2 -5 -1
    -2 -5 -1
    2 -5 1
    2 -5 1
    2 -5 1
    -2 -5 -1
    -2 -5 -1
    -2 5 -2
    -2 5 -2
    2 5 2
    2 5 2
    -2 5 -2
    2 5 2
    2 5 2
    -2 -5 -2
    2 -5 2
    2 -5 2
    -2 -5 -2
    2 -5 2
    2 -5 2
    -2 -5 -2
    -2 5 -3
    -2 5 -3
    2 5 3
    2 5 3
    -2 5 -3
    -2 5 -3
    -2 -5 -3
    2 -5 3
    2 -5 3
    2 -5 3
    -2 -5 -3
    -2 -5 -3
    2 5 4
    -2 5 -4
    -2 5 -4
    -2 5 -4
    2 5 4
    -2 5 -4
    -2 -5 -4
    2 -5 4
    -2 -5 -4
    2 -5 4
    2 -5 4
    -2 5 -5
    2 5 5
    2 5 5
    2 5 5
    -2 5 -5
    -2 -5 -5
    -2 -5 -5
    2 -5 5
    -2 5 -6
    2 5 6
    2 5 6
    -2 5 -6
    2 5 6
    -2 5 -6
    2 -5 6
    2 -5 6
    -2 -5 -6
    -2 -5 -6
    2 5 7
    2 5 7
    -2 5 -7
    -2 5 -7
    2 -5 7
    -2 -5 -7
    2 -5 7
    -2 -5 -7
    -2 5 -8
    2 5 8
    -2 5 -8
    2 5 8
    2 -5 8
    -2 -5 -8
    2 -5 8
    -2 -5 -8
    2 5 9
    2 5 9
    -2 5 -9
    -2 5 -9
    2 -5 9
    -2 -5 -9
    -2 -5 -9
    2 -5 9
    -2 5 -10
    2 5 10
    2 5 10
    -2 5 -10
    2 -5 10
    -2 -5 -10
    -2 -5 -10
    2 5 11
    -2 5 -11
    -2 5 -11
    2 5 11
    -2 -5 -11
    -2 -5 -11
    -2 -5 -11
    2 -5 11
    -2 5 -12
    2 5 12
    -2 5 -12
    2 5 12
    2 -5 12
    -2 -5 -12
    -2 -5 -12
    -2 -5 -12
    2 5 13
    -2 5 -13
    2 5 13
    -2 5 -13
    -2 -5 -13
    2 -5 13
    -2 -5 -13
    -2 5 -14
    2 5 14
    -2 5 -14
    2 5 14
    -2 -5 -14
    -2 -5 -14
    2 -5 14
    -2 5 -15
    2 5 15
    -2 5 -15
    2 5 15
    -2 -5 -15
    -2 -5 -15
    2 -5 15
    -2 5 -16
    2 5 16
    -2 5 -16
    2 5 16
    2 -5 16
    -2 -5 -16
    -2 -5 -16
    -2 6 17
    -2 6 17
    2 6 -17
    2 6 -17
    -2 -6 17
    2 -6 -17
    2 -6 -17
    -2 6 16
    2 6 -16
    -2 6 16
    2 6 -16
    2 -6 -16
    2 -6 -16
    -2 -6 16
    -2 6 15
    -2 6 15
    2 6 -15
    2 6 -15
    -2 -6 15
    2 -6 -15
    2 -6 -15
    2 6 -14
    -2 6 14
    2 6 -14
    -2 6 14
    -2 -6 14
    2 -6 -14
    2 -6 -14
    -2 6 13
    2 6 -13
    -2 6 13
    2 6 -13
    2 -6 -13
    2 -6 -13
    -2 -6 13
    2 -6 -13
    2 6 -12
    -2 6 12
    -2 6 12
    2 6 -12
    -2 -6 12
    2 -6 -12
    2 -6 -12
    2 -6 -12
    -2 6 11
    2 6 -11
    -2 6 11
    2 6 -11
    2 -6 -11
    -2 -6 11
    2 -6 -11
    2 -6 -11
    -2 6 10
    2 6 -10
    2 6 -10
    -2 6 10
    2 -6 -10
    2 -6 -10
    -2 -6 10
    2 -6 -10
    -2 6 9
    -2 6 9
    2 6 -9
    2 6 -9
    2 -6 -9
    2 -6 -9
    -2 -6 9
    2 -6 -9
    2 6 -8
    -2 6 8
    -2 6 8
    -2 6 8
    2 6 -8
    -2 -6 8
    2 -6 -8
    2 -6 -8
    2 -6 -8
    -2 6 7
    2 6 -7
    -2 6 7
    2 6 -7
    2 -6 -7
    -2 -6 7
    2 -6 -7
    2 -6 -7
    -2 6 6
    2 6 -6
    2 6 -6
    -2 6 6
    2 -6 -6
    -2 -6 6
    2 -6 -6
    2 -6 -6
    -2 6 5
    -2 6 5
    -2 6 5
    2 6 -5
    2 6 -5
    -2 -6 5
    2 -6 -5
    2 -6 -5
    2 -6 -5
    -2 6 4
    -2 6 4
    -2 6 4
    2 6 -4
    2 6 -4
    -2 -6 4
    2 -6 -4
    2 -6 -4
    -2 6 3
    -2 6 3
    -2 6 3
    2 6 -3
    -2 6 3
    2 6 -3
    -2 6 3
    2 6 -3
    2 -6 -3
    2 -6 -3
    2 -6 -3
    -2 -6 3
    2 -6 -3
    -2 -6 3
    -2 6 2
    -2 6 2
    -2 6 2
    2 6 -2
    -2 6 2
    -2 6 2
    2 6 -2
    2 6 -2
    -2 -6 2
    -2 -6 2
    2 -6 -2
    2 -6 -2
    -2 6 1
    -2 6 1
    2 6 -1
    -2 6 1
    -2 6 1
    2 6 -1
    2 6 -1
    2 -6 -1
    2 -6 -1
    2 -6 -1
    -2 -6 1
    -2 -6 1
    -2 -6 1
    -2 6 0
    -2 6 0
    -2 6 0
    -2 6 0
    2 6 0
    2 6 0
    2 6 0
    -2 -6 0
    -2 -6 0
    -2 -6 0
    2 -6 0
    2 -6 0
    2 -6 0
    -2 6 -1
    2 6 1
    2 6 1
    -2 6 -1
    2 6 1
    -2 6 -1
    2 -6 1
    -2 -6 -1
    2 -6 1
    -2 -6 -1
    2 -6 1
    -2 -6 -1
    2 -6 1
    2 6 2
    2 6 2
    -2 6 -2
    2 6 2
    -2 6 -2
    -2 6 -2
    2 -6 2
    2 -6 2
    -2 -6 -2
    -2 -6 -2
    2 -6 2
    -2 -6 -2
    2 6 3
    2 6 3
    2 6 3
    -2 6 -3
    -2 6 -3
    -2 -6 -3
    -2 -6 -3
    2 -6 3
    2 -6 3
    2 6 4
    -2 6 -4
    2 6 4
    -2 -6 -4
    2 -6 4
    -2 -6 -4
    -2 6 -5
    2 6 5
    -2 6 -5
    2 6 5
    2 -6 5
    2 -6 5
    -2 -6 -5
    -2 -6 -5
    2 6 6
    -2 6 -6
    -2 6 -6
    2 6 6
    2 6 6
    -2 6 -6
    2 -6 6
    -2 -6 -6
    -2 -6 -6
    2 -6 6
    -2 6 -7
    2 6 7
    -2 6 -7
    2 6 7
    2 6 7
    -2 -6 -7
    -2 -6 -7
    2 -6 7
    2 -6 7
    2 6 8
    2 6 8
    -2 6 -8
    -2 6 -8
    2 -6 8
    -2 -6 -8
    2 -6 8
    -2 -6 -8
    2 6 9
    -2 6 -9
    -2 6 -9
    2 6 9
    -2 6 -9
    -2 -6 -9
    2 -6 9
    2 -6 9
    -2 -6 -9
    -2 6 -10
    -2 6 -10
    -2 6 -10
    2 6 10
    2 6 10
    2 -6 10
    -2 -6 -10
    -2 -6 -10
    2 -6 10
    2 6 11
    2 6 11
    -2 6 -11
    -2 6 -11
    -2 -6 -11
    2 -6 11
    -2 -6 -11
    -2 -6 -11
    2 6 12
    -2 6 -12
    2 6 12
    -2 6 -12
    2 -6 12
    -2 -6 -12
    -2 -6 -12
    2 6 13
    2 6 13
    -2 6 -13
    -2 6 -13
    -2 -6 -13
    -2 -6 -13
    2 -6 13
    2 6 14
    -2 6 -14
    2 6 14
    -2 6 -14
    -2 -6 -14
    2 -6 14
    -2 -6 -14
    -2 6 -15
    2 6 15
    2 6 15
    -2 6 -15
    -2 -6 -15
    -2 -6 -15
    2 -6 15
    -2 6 -16
    -2 6 -16
    2 6 16
    2 6 16
    -2 -6 -16
    -2 -6 -16
    2 -6 16
    2 7 -16
    2 7 -16
    -2 7 16
    -2 7 16
    2 -7 -16
    2 -7 -16
    -2 -7 16
    -2 7 15
    -2 7 15
    2 7 -15
    2 7 -15
    2 -7 -15
    2 -7 -15
    -2 -7 15
    -2 7 14
    -2 7 14
    2 7 -14
    2 7 -14
    -2 -7 14
    2 -7 -14
    2 -7 -14
    -2 7 13
    2 7 -13
    -2 7 13
    2 7 -13
    2 -7 -13
    2 -7 -13
    -2 -7 13
    2 7 -12
    2 7 -12
    -2 7 12
    -2 7 12
    2 -7 -12
    -2 -7 12
    2 -7 -12
    2 -7 -12
    -2 7 11
    2 7 -11
    2 7 -11
    -2 7 11
    -2 -7 11
    2 -7 -11
    2 -7 -11
    2 -7 -11
    -2 7 10
    -2 7 10
    2 7 -10
    2 7 -10
    2 -7 -10
    -2 -7 10
    2 -7 -10
    2 -7 -10
    -2 7 9
    2 7 -9
    2 7 -9
    -2 7 9
    -2 7 9
    2 -7 -9
    -2 -7 9
    2 -7 -9
    2 -7 -9
    2 7 -8
    -2 7 8
    -2 7 8
    2 7 -8
    -2 -7 8
    2 -7 -8
    2 -7 -8
    2 -7 -8
    -2 7 7
    -2 7 7
    2 7 -7
    2 7 -7
    2 -7 -7
    2 -7 -7
    -2 -7 7
    2 -7 -7
    -2 7 6
    2 7 -6
    -2 7 6
    2 7 -6
    -2 -7 6
    2 -7 -6
    2 -7 -6
    2 -7 -6
    2 7 -5
    -2 7 5
    2 7 -5
    -2 7 5
    2 -7 -5
    -2 -7 5
    2 -7 -5
    2 -7 -5
    2 7 -4
    -2 7 4
    -2 7 4
    2 7 -4
    2 -7 -4
    -2 -7 4
    2 -7 -4
    2 -7 -4
    -2 7 3
    -2 7 3
    -2 7 3
    2 7 -3
    2 7 -3
    2 -7 -3
    -2 -7 3
    2 7 -2
    -2 7 2
    2 7 -2
    -2 7 2
    -2 7 2
    -2 -7 2
    2 7 -1
    -2 7 1
    -2 7 1
    -2 7 1
    2 7 -1
    -2 7 1
    2 -7 -1
    -2 -7 1
    -2 7 0
    -2 7 0
    2 7 0
    -2 7 0
    2 7 0
    -2 7 0
    2 -7 0
    -2 -7 0
    -2 -7 0
    2 7 1
    -2 7 -1
    2 7 1
    -2 7 -1
    -2 -7 -1
    -2 -7 -1
    2 -7 1
    2 -7 1
    -2 7 -2
    2 7 2
    -2 7 -2
    2 7 2
    2 -7 2
    2 -7 2
    2 -7 2
    -2 -7 -2
    -2 -7 -2
    2 7 3
    -2 7 -3
    2 7 3
    -2 7 -3
    2 7 3
    2 -7 3
    -2 -7 -3
    2 -7 3
    -2 -7 -3
    -2 7 -4
    -2 7 -4
    2 7 4
    2 7 4
    -2 -7 -4
    2 -7 4
    -2 -7 -4
    2 -7 4
    2 7 5
    2 7 5
    -2 7 -5
    -2 -7 -5
    -2 -7 -5
    2 -7 5
    2 -7 5
    -2 7 -6
    2 7 6
    2 7 6
    -2 -7 -6
    2 -7 6
    2 -7 6
    -2 -7 -6
    2 7 7
    2 7 7
    -2 7 -7
    -2 7 -7
    2 7 7
    2 -7 7
    2 -7 7
    -2 -7 -7
    -2 -7 -7
    2 7 8
    -2 7 -8
    2 7 8
    -2 7 -8
    2 -7 8
    -2 -7 -8
    -2 -7 -8
    2 -7 8
    -2 7 -9
    -2 7 -9
    2 7 9
    2 7 9
    2 -7 9
    -2 -7 -9
    2 -7 9
    -2 -7 -9
    -2 7 -10
    -2 7 -10
    2 7 10
    2 7 10
    -2 -7 -10
    -2 -7 -10
    2 -7 10
    2 -7 10
    -2 7 -11
    2 7 11
    -2 7 -11
    2 7 11
    -2 -7 -11
    2 -7 11
    -2 -7 -11
    2 7 12
    2 7 12
    -2 7 -12
    -2 7 -12
    -2 -7 -12
    2 -7 12
    -2 -7 -12
    2 7 13
    2 7 13
    -2 7 -13
    -2 7 -13
    -2 -7 -13
    2 -7 13
    -2 -7 -13
    2 7 14
    -2 7 -14
    2 7 14
    -2 7 -14
    -2 -7 -14
    -2 -7 -14
    2 -7 14
    2 7 15
    2 7 15
    -2 7 -15
    -2 7 -15
    -2 -7 -15
    -2 -7 -15
    2 -7 15
    2 8 -16
    2 8 -16
    -2 8 16
    -2 8 16
    2 -8 -16
    -2 -8 16
    2 -8 -16
    -2 8 15
    -2 8 15
    2 8 -15
    2 8 -15
    -2 -8 15
    2 -8 -15
    2 -8 -15
    2 8 -14
    -2 8 14
    -2 8 14
    2 8 -14
    2 -8 -14
    2 -8 -14
    -2 -8 14
    -2 8 13
    2 8 -13
    -2 8 13
    2 8 -13
    2 -8 -13
    2 -8 -13
    -2 -8 13
    -2 8 12
    -2 8 12
    2 8 -12
    2 8 -12
    -2 -8 12
    2 -8 -12
    2 -8 -12
    -2 8 11
    2 8 -11
    -2 8 11
    2 8 -11
    2 -8 -11
    2 -8 -11
    -2 -8 11
    -2 8 10
    -2 8 10
    2 8 -10
    -2 8 10
    2 8 -10
    -2 -8 10
    2 -8 -10
    2 -8 -10
    -2 8 9
    -2 8 9
    2 8 -9
    2 8 -9
    -2 8 9
    2 -8 -9
    -2 -8 9
    2 -8 -9
    -2 8 8
    -2 8 8
    2 8 -8
    2 8 -8
    -2 -8 8
    2 -8 -8
    2 -8 -8
    2 8 -7
    -2 8 7
    2 8 -7
    -2 8 7
    2 -8 -7
    2 -8 -7
    2 -8 -7
    -2 -8 7
    -2 8 6
    2 8 -6
    -2 8 6
    2 8 -6
    2 -8 -6
    2 -8 -6
    2 -8 -6
    -2 -8 6
    2 8 -5
    -2 8 5
    -2 8 5
    2 8 -5
    2 -8 -5
    2 -8 -5
    -2 -8 5
    2 -8 -5
    2 8 -4
    -2 8 4
    -2 8 4
    -2 8 4
    2 8 -4
    2 -8 -4
    -2 -8 4
    -2 -8 4
    2 -8 -4
    2 -8 -4
    2 8 -3
    -2 8 3
    -2 8 3
    2 8 -3
    2 -8 -3
    -2 -8 3
    2 -8 -3
    2 8 -2
    -2 8 2
    2 8 -2
    -2 -8 2
    2 -8 -2
    2 8 -1
    2 8 -1
    -2 8 1
    2 -8 -1
    -2 -8 1
    -2 8 0
    2 8 0
    2 8 0
    2 -8 0
    -2 -8 0
    2 -8 0
    2 8 1
    -2 8 -1
    -2 8 -1
    2 8 1
    -2 -8 -1
    -2 -8 -1
    2 -8 1
    2 -8 1
    2 -8 1
    -2 8 -2
    2 8 2
    2 8 2
    2 -8 2
    2 -8 2
    -2 -8 -2
    2 -8 2
    -2 -8 -2
    2 8 3
    -2 8 -3
    2 8 3
    -2 -8 -3
    2 -8 3
    -2 -8 -3
    2 -8 3
    2 8 4
    -2 8 -4
    2 8 4
    2 8 4
    2 -8 4
    -2 -8 -4
    2 -8 4
    -2 -8 -4
    2 8 5
    -2 8 -5
    2 8 5
    2 -8 5
    -2 -8 -5
    -2 -8 -5
    2 -8 5
    2 8 6
    -2 8 -6
    -2 8 -6
    2 8 6
    2 -8 6
    -2 -8 -6
    2 -8 6
    -2 -8 -6
    2 8 7
    -2 8 -7
    -2 8 -7
    2 8 7
    2 8 7
    2 -8 7
    2 -8 7
    -2 -8 -7
    -2 -8 -7
    2 8 8
    -2 8 -8
    2 8 8
    2 8 8
    -2 8 -8
    -2 -8 -8
    2 -8 8
    -2 -8 -8
    2 -8 8
    -2 8 -9
    2 8 9
    -2 8 -9
    2 8 9
    2 -8 9
    2 -8 9
    -2 -8 -9
    -2 -8 -9
    2 8 10
    2 8 10
    -2 8 -10
    -2 8 -10
    -2 -8 -10
    2 -8 10
    -2 -8 -10
    2 -8 10
    2 8 11
    2 8 11
    -2 8 -11
    -2 8 -11
    -2 -8 -11
    2 -8 11
    -2 -8 -11
    2 8 12
    2 8 12
    -2 8 -12
    -2 8 -12
    2 -8 12
    -2 -8 -12
    -2 -8 -12
    -2 8 -13
    2 8 13
    -2 8 -13
    2 8 13
    2 -8 13
    -2 -8 -13
    -2 -8 -13
    -2 8 -14
    2 8 14
    -2 8 -14
    2 8 14
    -2 -8 -14
    2 -8 14
    -2 -8 -14
    -2 9 15
    -2 9 15
    2 9 -15
    2 9 -15
    2 -9 -15
    -2 -9 15
    2 -9 -15
    -2 9 14
    2 9 -14
    2 9 -14
    -2 9 14
    2 -9 -14
    -2 -9 14
    2 -9 -14
    -2 9 13
    2 9 -13
    2 9 -13
    -2 9 13
    2 -9 -13
    -2 -9 13
    2 -9 -13
    -2 9 12
    -2 9 12
    2 9 -12
    2 9 -12
    2 -9 -12
    -2 -9 12
    2 -9 -12
    2 9 -11
    2 9 -11
    -2 9 11
    -2 9 11
    -2 -9 11
    2 -9 -11
    2 -9 -11
    -2 9 10
    -2 9 10
    -2 9 10
    2 9 -10
    2 9 -10
    -2 -9 10
    2 -9 -10
    2 -9 -10
    -2 9 9
    -2 9 9
    2 9 -9
    2 9 -9
    2 -9 -9
    -2 -9 9
    2 -9 -9
    2 9 -8
    -2 9 8
    2 9 -8
    -2 9 8
    2 -9 -8
    2 -9 -8
    -2 -9 8
    2 9 -7
    -2 9 7
    -2 9 7
    2 9 -7
    2 -9 -7
    2 -9 -7
    -2 -9 7
    2 9 -6
    -2 9 6
    -2 9 6
    2 9 -6
    -2 -9 6
    2 -9 -6
    2 -9 -6
    2 9 -5
    2 9 -5
    -2 9 5
    -2 9 5
    -2 9 5
    -2 -9 5
    2 -9 -5
    2 -9 -5
    -2 9 4
    -2 9 4
    2 9 -4
    2 9 -4
    2 -9 -4
    -2 -9 4
    2 -9 -4
    -2 -9 4
    2 9 -3
    2 9 -3
    -2 9 3
    2 -9 -3
    -2 -9 3
    -2 9 2
    2 9 -2
    2 9 -2
    -2 -9 2
    2 -9 -2
    -2 9 1
    2 9 -1
    2 9 -1
    -2 -9 1
    2 -9 -1
    2 9 0
    -2 9 0
    2 9 0
    2 -9 0
    2 -9 0
    -2 -9 0
    2 9 1
    -2 9 -1
    2 9 1
    2 -9 1
    2 -9 1
    2 -9 1
    -2 -9 -1
    -2 -9 -1
    2 9 2
    2 9 2
    -2 9 -2
    2 -9 2
    2 -9 2
    2 -9 2
    -2 -9 -2
    -2 -9 -2
    -2 9 -3
    2 9 3
    2 9 3
    -2 -9 -3
    2 -9 3
    2 -9 3
    -2 -9 -3
    2 -9 3
    2 9 4
    -2 9 -4
    2 9 4
    2 -9 4
    -2 -9 -4
    2 -9 4
    -2 -9 -4
    2 -9 4
    2 9 5
    2 9 5
    2 9 5
    -2 9 -5
    2 -9 5
    2 -9 5
    -2 -9 -5
    -2 -9 -5
    2 9 6
    -2 9 -6
    2 9 6
    -2 9 -6
    2 -9 6
    -2 -9 -6
    -2 -9 -6
    2 -9 6
    -2 9 -7
    -2 9 -7
    2 9 7
    2 9 7
    2 -9 7
    -2 -9 -7
    2 -9 7
    -2 -9 -7
    2 9 8
    -2 9 -8
    2 9 8
    -2 9 -8
    2 9 8
    -2 -9 -8
    2 -9 8
    -2 -9 -8
    2 -9 8
    -2 9 -9
    2 9 9
    2 9 9
    2 9 9
    -2 9 -9
    -2 -9 -9
    -2 -9 -9
    2 -9 9
    2 -9 9
    2 9 10
    -2 9 -10
    2 9 10
    -2 9 -10
    -2 -9 -10
    2 -9 10
    -2 -9 -10
    -2 9 -11
    -2 9 -11
    2 9 11
    2 9 11
    -2 -9 -11
    -2 -9 -11
    2 -9 11
    2 9 12
    2 9 12
    -2 9 -12
    -2 9 -12
    -2 -9 -12
    -2 -9 -12
    2 -9 12
    -2 9 -13
    2 9 13
    2 9 13
    -2 9 -13
    -2 -9 -13
    -2 -9 -13
    2 -9 13
    -2 9 -14
    2 9 14
    2 9 14
    -2 9 -14
    -2 -9 -14
    2 -9 14
    -2 -9 -14
    2 10 -14
    -2 10 14
    2 10 -14
    -2 10 14
    2 -10 -14
    -2 -10 14
    2 -10 -14
    -2 10 13
    2 10 -13
    2 10 -13
    -2 10 13
    2 -10 -13
    -2 -10 13
    2 -10 -13
    2 10 -12
    -2 10 12
    -2 10 12
    2 10 -12
    -2 -10 12
    2 -10 -12
    2 -10 -12
    -2 10 11
    -2 10 11
    2 10 -11
    2 10 -11
    -2 10 11
    2 -10 -11
    -2 -10 11
    2 -10 -11
    -2 10 10
    -2 10 10
    2 10 -10
    2 10 -10
    -2 10 10
    2 -10 -10
    2 -10 -10
    -2 -10 10
    -2 10 9
    2 10 -9
    2 10 -9
    -2 10 9
    2 -10 -9
    -2 -10 9
    2 -10 -9
    2 10 -8
    2 10 -8
    -2 10 8
    -2 10 8
    2 -10 -8
    2 -10 -8
    -2 -10 8
    -2 10 7
    -2 10 7
    2 10 -7
    2 10 -7
    2 -10 -7
    2 -10 -7
    -2 -10 7
    -2 10 6
    -2 10 6
    2 10 -6
    -2 10 6
    2 10 -6
    2 -10 -6
    2 -10 -6
    -2 -10 6
    -2 10 5
    2 10 -5
    -2 10 5
    2 10 -5
    2 -10 -5
    2 -10 -5
    -2 -10 5
    -2 -10 5
    -2 10 4
    2 10 -4
    -2 10 4
    2 10 -4
    -2 -10 4
    2 -10 -4
    -2 -10 4
    -2 10 3
    2 10 -3
    2 10 -3
    -2 10 3
    2 -10 -3
    -2 -10 3
    -2 10 2
    2 10 -2
    2 10 -2
    2 -10 -2
    -2 -10 2
    -2 10 1
    2 10 -1
    2 10 -1
    -2 -10 1
    2 -10 -1
    -2 10 0
    2 10 0
    2 10 0
    -2 -10 0
    2 -10 0
    -2 10 -1
    2 10 1
    2 10 1
    -2 -10 -1
    2 -10 1
    2 -10 1
    2 -10 1
    2 10 2
    2 10 2
    -2 10 -2
    2 -10 2
    -2 -10 -2
    2 -10 2
    -2 -10 -2
    2 -10 2
    2 10 3
    -2 10 -3
    2 10 3
    2 -10 3
    -2 -10 -3
    -2 -10 -3
    2 -10 3
    2 -10 3
    2 10 4
    -2 10 -4
    -2 10 -4
    2 10 4
    -2 -10 -4
    2 -10 4
    2 -10 4
    -2 -10 -4
    2 -10 4
    2 10 5
    -2 10 -5
    2 10 5
    -2 10 -5
    2 -10 5
    -2 -10 -5
    -2 -10 -5
    -2 10 -6
    2 10 6
    2 10 6
    2 10 6
    -2 10 -6
    -2 -10 -6
    2 -10 6
    -2 -10 -6
    -2 10 -7
    2 10 7
    2 10 7
    -2 10 -7
    2 10 7
    -2 -10 -7
    2 -10 7
    2 -10 7
    -2 -10 -7
    2 10 8
    -2 10 -8
    2 10 8
    2 10 8
    -2 10 -8
    2 -10 8
    -2 -10 -8
    2 -10 8
    -2 -10 -8
    2 10 9
    2 10 9
    -2 10 -9
    -2 10 -9
    2 10 9
    -2 -10 -9
    2 -10 9
    -2 -10 -9
    2 -10 9
    2 10 10
    2 10 10
    -2 10 -10
    -2 10 -10
    2 -10 10
    -2 -10 -10
    -2 -10 -10
    -2 10 -11
    2 10 11
    -2 10 -11
    2 10 11
    -2 -10 -11
    -2 -10 -11
    2 -10 11
    2 10 12
    2 10 12
    -2 10 -12
    -2 10 -12
    -2 -10 -12
    2 -10 12
    -2 -10 -12
    2 10 13
    -2 10 -13
    -2 10 -13
    2 10 13
    -2 -10 -13
    2 -10 13
    -2 -10 -13
    2 11 -14
    -2 11 14
    2 11 -14
    2 -11 -14
    -2 -11 14
    2 11 -13
    -2 11 13
    -2 11 13
    2 11 -13
    2 -11 -13
    -2 -11 13
    2 -11 -13
    -2 11 12
    2 11 -12
    2 11 -12
    -2 11 12
    -2 -11 12
    2 -11 -12
    2 -11 -12
    -2 11 11
    2 11 -11
    2 11 -11
    -2 11 11
    -2 11 11
    2 -11 -11
    2 -11 -11
    -2 -11 11
    -2 11 10
    2 11 -10
    2 11 -10
    -2 11 10
    2 -11 -10
    -2 -11 10
    2 -11 -10
    -2 11 9
    2 11 -9
    2 11 -9
    -2 11 9
    2 -11 -9
    -2 -11 9
    2 -11 -9
    -2 11 8
    -2 11 8
    2 11 -8
    2 11 -8
    -2 -11 8
    2 -11 -8
    2 -11 -8
    2 11 -7
    2 11 -7
    -2 11 7
    -2 11 7
    -2 -11 7
    2 -11 -7
    2 -11 -7
    -2 11 6
    2 11 -6
    -2 11 6
    2 11 -6
    -2 -11 6
    2 -11 -6
    2 -11 -6
    2 11 -5
    2 11 -5
    -2 11 5
    -2 11 5
    -2 -11 5
    -2 -11 5
    2 -11 -5
    2 -11 -5
    -2 11 4
    -2 11 4
    2 11 -4
    2 11 -4
    2 -11 -4
    -2 -11 4
    -2 -11 4
    -2 11 3
    -2 11 3
    2 11 -3
    2 11 -3
    -2 -11 3
    2 -11 -3
    2 11 -2
    2 11 -2
    -2 11 2
    -2 11 2
    2 -11 -2
    -2 -11 2
    2 11 -1
    2 11 -1
    -2 11 1
    -2 11 1
    2 -11 -1
    -2 -11 1
    -2 11 0
    2 11 0
    2 11 0
    -2 11 0
    -2 -11 0
    2 -11 0
    2 11 1
    -2 11 -1
    2 11 1
    -2 11 -1
    -2 -11 -1
    2 -11 1
    2 -11 1
    2 -11 1
    2 11 2
    2 11 2
    -2 11 -2
    -2 11 -2
    2 -11 2
    -2 -11 -2
    2 -11 2
    2 -11 2
    -2 -11 -2
    2 11 3
    -2 11 -3
    2 11 3
    -2 11 -3
    2 -11 3
    -2 -11 -3
    -2 -11 -3
    2 -11 3
    2 -11 3
    2 11 4
    2 11 4
    -2 11 -4
    -2 11 -4
    -2 -11 -4
    -2 -11 -4
    2 -11 4
    2 -11 4
    2 -11 4
    -2 11 -5
    2 11 5
    -2 11 -5
    2 11 5
    -2 -11 -5
    -2 -11 -5
    2 -11 5
    2 11 6
    -2 11 -6
    -2 11 -6
    2 11 6
    2 -11 6
    -2 -11 -6
    -2 -11 -6
    2 11 7
    2 11 7
    2 11 7
    -2 11 -7
    -2 11 -7
    -2 -11 -7
    -2 -11 -7
    2 -11 7
    2 11 8
    2 11 8
    -2 11 -8
    -2 11 -8
    -2 -11 -8
    -2 -11 -8
    2 -11 8
    2 11 9
    2 11 9
    -2 11 -9
    2 11 9
    -2 11 -9
    2 -11 9
    -2 -11 -9
    -2 -11 -9
    -2 11 -10
    2 11 10
    -2 11 -10
    2 11 10
    2 11 10
    -2 -11 -10
    2 -11 10
    -2 -11 -10
    -2 11 -11
    -2 11 -11
    2 11 11
    2 11 11
    2 -11 11
    -2 -11 -11
    -2 -11 -11
    -2 11 -12
    2 11 12
    -2 11 -12
    2 11 12
    -2 -11 -12
    2 -11 12
    -2 -11 -12
    -2 12 12
    -2 12 12
    2 12 -12
    2 12 -12
    -2 12 12
    -2 -12 12
    2 -12 -12
    2 -12 -12
    2 12 -11
    -2 12 11
    -2 12 11
    -2 12 11
    2 12 -11
    2 -12 -11
    2 -12 -11
    -2 -12 11
    -2 12 10
    2 12 -10
    -2 12 10
    2 12 -10
    -2 -12 10
    2 -12 -10
    2 -12 -10
    -2 12 9
    2 12 -9
    -2 12 9
    2 12 -9
    -2 -12 9
    2 -12 -9
    2 -12 -9
    -2 12 8
    2 12 -8
    -2 12 8
    2 12 -8
    2 -12 -8
    2 -12 -8
    -2 -12 8
    2 12 -7
    -2 12 7
    -2 12 7
    2 12 -7
    2 -12 -7
    -2 -12 7
    2 -12 -7
    2 12 -6
    -2 12 6
    2 12 -6
    -2 12 6
    -2 -12 6
    2 -12 -6
    2 -12 -6
    2 12 -5
    -2 12 5
    2 12 -5
    -2 12 5
    -2 -12 5
    -2 -12 5
    2 -12 -5
    2 12 -4
    -2 12 4
    2 12 -4
    -2 12 4
    -2 -12 4
    -2 -12 4
    2 -12 -4
    2 12 -3
    -2 12 3
    2 12 -3
    -2 12 3
    2 -12 -3
    -2 -12 3
    2 12 -2
    -2 12 2
    -2 12 2
    2 12 -2
    -2 -12 2
    2 -12 -2
    -2 12 1
    2 12 -1
    -2 12 1
    2 12 -1
    2 -12 -1
    -2 -12 1
    2 12 0
    -2 12 0
    2 12 0
    -2 12 0
    2 -12 0
    -2 -12 0
    2 12 1
    2 12 1
    -2 12 -1
    -2 12 -1
    -2 -12 -1
    2 -12 1
    2 -12 1
    2 12 2
    2 12 2
    -2 12 -2
    -2 12 -2
    -2 -12 -2
    2 -12 2
    2 -12 2
    2 -12 2
    -2 12 -3
    2 12 3
    -2 12 -3
    2 12 3
    2 -12 3
    2 -12 3
    -2 -12 -3
    2 -12 3
    -2 -12 -3
    2 12 4
    -2 12 -4
    -2 12 -4
    2 12 4
    -2 -12 -4
    2 -12 4
    2 -12 4
    -2 -12 -4
    2 -12 4
    2 12 5
    2 12 5
    -2 12 -5
    -2 12 -5
    2 -12 5
    2 -12 5
    -2 -12 -5
    -2 -12 -5
    -2 12 -6
    2 12 6
    2 12 6
    -2 12 -6
    -2 -12 -6
    2 -12 6
    -2 -12 -6
    2 -12 6
    2 12 7
    2 12 7
    -2 12 -7
    -2 12 -7
    -2 -12 -7
    -2 -12 -7
    2 -12 7
    2 12 8
    2 12 8
    -2 12 -8
    -2 12 -8
    -2 -12 -8
    2 -12 8
    -2 -12 -8
    2 12 9
    -2 12 -9
    2 12 9
    2 12 9
    -2 12 -9
    -2 -12 -9
    2 -12 9
    -2 -12 -9
    2 12 10
    2 12 10
    -2 12 -10
    2 12 10
    -2 12 -10
    -2 -12 -10
    2 -12 10
    -2 -12 -10
    2 12 11
    -2 12 -11
    -2 12 -11
    2 12 11
    -2 -12 -11
    2 -12 11
    -2 -12 -11
    2 13 -11
    2 13 -11
    -2 13 11
    -2 13 11
    -2 13 11
    -2 -13 11
    2 -13 -11
    2 -13 -11
    2 13 -10
    2 13 -10
    -2 13 10
    -2 13 10
    2 -13 -10
    -2 -13 10
    2 -13 -10
    -2 13 9
    -2 13 9
    2 13 -9
    2 13 -9
    2 -13 -9
    2 -13 -9
    -2 -13 9
    2 13 -8
    -2 13 8
    -2 13 8
    2 13 -8
    -2 -13 8
    2 -13 -8
    2 -13 -8
    2 13 -7
    -2 13 7
    -2 13 7
    2 13 -7
    2 -13 -7
    2 -13 -7
    -2 -13 7
    -2 13 6
    2 13 -6
    2 13 -6
    -2 13 6
    -2 -13 6
    2 -13 -6
    -2 13 5
    2 13 -5
    -2 13 5
    2 13 -5
    2 -13 -5
    -2 -13 5
    2 13 -4
    2 13 -4
    -2 13 4
    -2 13 4
    -2 -13 4
    -2 -13 4
    2 -13 -4
    -2 13 3
    -2 13 3
    2 13 -3
    2 13 -3
    -2 -13 3
    2 -13 -3
    -2 13 2
    2 13 -2
    2 13 -2
    -2 13 2
    2 -13 -2
    -2 -13 2
    2 13 -1
    -2 13 1
    2 13 -1
    -2 13 1
    2 -13 -1
    -2 -13 1
    -2 13 0
    -2 13 0
    2 13 0
    2 13 0
    -2 -13 0
    2 -13 0
    -2 13 -1
    2 13 1
    -2 13 -1
    2 13 1
    2 -13 1
    2 -13 1
    -2 -13 -1
    -2 13 -2
    2 13 2
    -2 13 -2
    2 13 2
    2 -13 2
    -2 -13 -2
    2 -13 2
    -2 13 -3
    2 13 3
    -2 13 -3
    2 13 3
    2 -13 3
    2 -13 3
    -2 -13 -3
    2 13 4
    -2 13 -4
    -2 13 -4
    2 13 4
    -2 -13 -4
    -2 -13 -4
    2 -13 4
    2 -13 4
    2 13 5
    -2 13 -5
    2 13 5
    -2 13 -5
    -2 -13 -5
    2 -13 5
    -2 -13 -5
    2 13 6
    -2 13 -6
    -2 13 -6
    2 13 6
    -2 -13 -6
    2 -13 6
    -2 -13 -6
    2 -13 6
    2 13 7
    -2 13 -7
    2 13 7
    -2 13 -7
    -2 -13 -7
    2 -13 7
    -2 -13 -7
    2 -13 7
    2 13 8
    -2 13 -8
    2 13 8
    -2 13 -8
    -2 -13 -8
    2 -13 8
    -2 -13 -8
    2 13 9
    2 13 9
    -2 13 -9
    -2 13 -9
    2 13 9
    2 -13 9
    -2 -13 -9
    -2 -13 -9
    2 13 10
    -2 13 -10
    2 13 10
    2 13 10
    -2 13 -10
    -2 -13 -10
    -2 -13 -10
    2 14 -10
    -2 14 10
    -2 14 10
    2 14 -10
    -2 -14 10
    2 -14 -10
    -2 14 9
    2 14 -9
    -2 14 9
    2 14 -9
    -2 -14 9
    2 -14 -9
    2 -14 -9
    -2 14 8
    2 14 -8
    2 14 -8
    -2 14 8
    -2 -14 8
    2 -14 -8
    2 -14 -8
    -2 14 7
    -2 14 7
    2 14 -7
    2 14 -7
    2 -14 -7
    -2 -14 7
    -2 14 6
    -2 14 6
    2 14 -6
    2 14 -6
    -2 -14 6
    2 -14 -6
    2 14 -5
    -2 14 5
    -2 14 5
    2 14 -5
    -2 -14 5
    2 -14 -5
    2 14 -4
    2 14 -4
    -2 14 4
    -2 14 4
    -2 -14 4
    2 -14 -4
    -2 14 3
    -2 14 3
    2 14 -3
    2 14 -3
    2 -14 -3
    -2 -14 3
    2 14 -2
    -2 14 2
    -2 14 2
    2 14 -2
    2 -14 -2
    -2 -14 2
    -2 14 1
    2 14 -1
    -2 14 1
    2 14 -1
    2 -14 -1
    -2 -14 1
    2 14 0
    2 14 0
    -2 14 0
    -2 14 0
    2 -14 0
    -2 -14 0
    2 -14 0
    -2 14 -1
    2 14 1
    -2 14 -1
    2 14 1
    2 -14 1
    2 -14 1
    -2 -14 -1
    -2 14 -2
    -2 14 -2
    2 14 2
    2 14 2
    2 -14 2
    2 -14 2
    -2 -14 -2
    2 14 3
    2 14 3
    -2 14 -3
    -2 14 -3
    2 -14 3
    2 -14 3
    -2 -14 -3
    2 14 4
    2 14 4
    -2 14 -4
    -2 14 -4
    -2 -14 -4
    2 -14 4
    2 14 5
    -2 14 -5
    2 14 5
    -2 14 -5
    -2 -14 -5
    -2 -14 -5
    2 -14 5
    -2 14 -6
    2 14 6
    -2 14 -6
    2 14 6
    -2 -14 -6
    2 -14 6
    -2 -14 -6
    2 14 7
    -2 14 -7
    2 14 7
    -2 14 -7
    2 -14 7
    -2 -14 -7
    -2 -14 -7
    2 14 8
    2 14 8
    -2 14 -8
    -2 14 -8
    -2 -14 -8
    -2 -14 -8
    -2 15 7
    -2 15 7
    2 15 -7
    2 15 -7
    2 -15 -7
    -2 -15 7
    2 15 -6
    -2 15 6
    2 15 -6
    -2 15 6
    -2 -15 6
    2 -15 -6
    -2 15 5
    2 15 -5
    2 15 -5
    -2 15 5
    -2 -15 5
    2 -15 -5
    2 15 -4
    -2 15 4
    2 15 -4
    -2 15 4
    -2 -15 4
    2 -15 -4
    2 15 -3
    2 15 -3
    -2 15 3
    -2 15 3
    -2 -15 3
    2 -15 -3
    2 15 -2
    -2 15 2
    -2 15 2
    2 15 -2
    2 -15 -2
    -2 -15 2
    -2 15 1
    2 15 -1
    2 15 -1
    -2 15 1
    2 -15 -1
    -2 -15 1
    -2 15 0
    -2 15 0
    2 15 0
    2 15 0
    -2 -15 0
    2 -15 0
    2 -15 0
    2 15 1
    -2 15 -1
    2 15 1
    -2 15 -1
    2 -15 1
    -2 -15 -1
    2 -15 1
    2 15 2
    -2 15 -2
    -2 15 -2
    2 15 2
    -2 -15 -2
    2 -15 2
    2 15 3
    -2 15 -3
    -2 15 -3
    2 15 3
    2 -15 3
    -2 -15 -3
    -2 15 -4
    -2 15 -4
    2 15 4
    2 15 4
    -2 -15 -4
    2 -15 4
    2 15 5
    -2 15 -5
    -2 15 -5
    2 15 5
    -2 -15 -5
    2 15 6
    -2 15 -6
    -2 15 -6
    2 15 6
    -2 -15 -6
    -2 -15 -6
    -2 16 4
    2 16 -4
    2 16 -4
    -2 16 4
    -2 -16 4
    2 16 -3
    2 16 -3
    -2 16 3
    -2 16 3
    -2 -16 3
    2 16 -2
    2 16 -2
    -2 16 2
    -2 16 2
    -2 -16 2
    2 16 -1
    -2 16 1
    -2 16 1
    2 16 -1
    -2 -16 1
    -2 16 0
    2 16 0
    -2 16 0
    2 16 0
    2 -16 0
    -2 -16 0
    2 16 1
    -2 16 -1
    2 16 1
    -2 16 -1
    -2 -16 -1
    -2 16 -2
    -2 16 -2
    2 16 2
    2 16 2
    -2 -16 -2
    -2 16 -3
    2 16 3
    2 16 3
    -2 16 -3
    -2 -16 -3
    3 0 -18
    -3 0 18
    3 0 -18
    -3 0 17
    3 0 -17
    3 0 -17
    3 0 -16
    -3 0 16
    3 0 -16
    -3 0 15
    3 0 -15
    3 0 -15
    -3 0 14
    3 0 -14
    3 0 -14
    3 0 -13
    -3 0 13
    3 0 -13
    3 0 -12
    -3 0 12
    3 0 -12
    -3 0 11
    -3 0 11
    3 0 -11
    3 0 -11
    -3 0 10
    3 0 -10
    -3 0 10
    3 0 -10
    3 0 -9
    -3 0 9
    3 0 -9
    -3 0 9
    -3 0 8
    -3 0 8
    3 0 -8
    3 0 -8
    -3 0 8
    3 0 -7
    -3 0 7
    -3 0 7
    3 0 -7
    -3 0 7
    -3 0 7
    -3 0 6
    3 0 -6
    3 0 -6
    3 0 -6
    -3 0 6
    -3 0 5
    3 0 -5
    -3 0 5
    3 0 -5
    -3 0 5
    3 0 -5
    3 0 -4
    -3 0 4
    -3 0 4
    -3 0 4
    3 0 -4
    3 0 -4
    3 0 -3
    -3 0 3
    -3 0 3
    -3 0 3
    3 0 -3
    3 0 -3
    -3 0 2
    -3 0 2
    3 0 -2
    3 0 -2
    -3 0 2
    -3 0 2
    3 0 -2
    3 0 -1
    3 0 -1
    -3 0 1
    -3 0 0
    -3 0 0
    -3 0 0
    3 0 0
    -3 0 0
    3 0 1
    3 0 1
    3 0 1
    -3 0 -1
    3 0 1
    -3 0 -1
    3 0 1
    -3 0 -1
    -3 0 -1
    3 0 2
    3 0 2
    -3 0 -2
    3 0 2
    -3 0 -2
    3 0 2
    -3 0 -2
    3 0 3
    3 0 3
    3 0 3
    3 0 3
    -3 0 -3
    -3 0 -3
    -3 0 -3
    3 0 4
    3 0 4
    -3 0 -4
    -3 0 -4
    -3 0 -4
    3 0 4
    -3 0 -5
    3 0 5
    3 0 5
    3 0 5
    -3 0 -5
    -3 0 -5
    -3 0 -6
    3 0 6
    -3 0 -6
    -3 0 -6
    3 0 6
    3 0 7
    -3 0 -7
    -3 0 -7
    3 0 7
    3 0 8
    3 0 8
    -3 0 -8
    -3 0 -8
    3 0 9
    -3 0 -9
    -3 0 -9
    3 0 9
    3 0 10
    -3 0 -10
    -3 0 -10
    3 0 10
    -3 0 -11
    -3 0 -11
    3 0 11
    3 0 11
    3 0 12
    -3 0 -12
    -3 0 -12
    3 0 12
    -3 0 -13
    3 0 13
    3 0 13
    -3 0 -13
    3 0 14
    3 0 14
    -3 0 -14
    -3 0 -14
    -3 0 -15
    -3 0 -15
    3 0 15
    3 0 15
    -3 0 -16
    -3 0 -16
    3 0 16
    3 0 16
    3 1 -18
    -3 1 18
    3 1 -18
    3 -1 -18
    -3 -1 18
    3 -1 -18
    -3 1 17
    3 1 -17
    3 1 -17
    3 -1 -17
    3 -1 -17
    -3 -1 17
    3 1 -16
    3 1 -16
    -3 1 16
    3 -1 -16
    3 -1 -16
    -3 -1 16
    3 1 -15
    3 1 -15
    -3 1 15
    3 -1 -15
    -3 -1 15
    3 -1 -15
    3 1 -14
    -3 1 14
    3 1 -14
    3 -1 -14
    -3 -1 14
    3 -1 -14
    3 1 -13
    3 1 -13
    -3 1 13
    3 -1 -13
    -3 -1 13
    3 -1 -13
    3 1 -12
    3 1 -12
    -3 1 12
    -3 -1 12
    -3 -1 12
    3 -1 -12
    3 -1 -12
    3 1 -11
    -3 1 11
    3 1 -11
    -3 -1 11
    3 -1 -11
    -3 -1 11
    3 -1 -11
    3 1 -10
    3 1 -10
    -3 1 10
    -3 -1 10
    -3 -1 10
    3 -1 -10
    3 -1 -10
    3 1 -9
    -3 1 9
    -3 1 9
    3 1 -9
    3 -1 -9
    -3 -1 9
    -3 -1 9
    3 -1 -9
    -3 1 8
    -3 1 8
    3 1 -8
    -3 1 8
    3 1 -8
    -3 -1 8
    3 -1 -8
    -3 -1 8
    3 -1 -8
    -3 1 7
    3 1 -7
    -3 1 7
    -3 1 7
    -3 -1 7
    3 -1 -7
    -3 -1 7
    -3 -1 7
    3 -1 -7
    -3 1 6
    -3 1 6
    3 1 -6
    -3 1 6
    3 1 -6
    -3 1 6
    3 -1 -6
    -3 -1 6
    -3 -1 6
    3 -1 -6
    3 -1 -6
    3 -1 -6
    -3 1 5
    3 1 -5
    3 1 -5
    3 1 -5
    -3 1 5
    -3 1 5
    -3 1 5
    3 -1 -5
    3 -1 -5
    -3 -1 5
    -3 -1 5
    3 -1 -5
    3 -1 -5
    3 1 -4
    -3 1 4
    -3 1 4
    3 1 -4
    -3 1 4
    3 1 -4
    -3 1 4
    -3 -1 4
    -3 -1 4
    -3 -1 4
    3 -1 -4
    3 -1 -4
    3 -1 -4
    3 1 -3
    3 1 -3
    -3 1 3
    3 1 -3
    -3 1 3
    3 1 -3
    -3 1 3
    -3 1 3
    -3 1 3
    -3 -1 3
    3 -1 -3
    -3 -1 3
    3 -1 -3
    -3 -1 3
    3 -1 -3
    3 1 -2
    -3 1 2
    -3 1 2
    3 1 -2
    3 1 -2
    -3 1 2
    3 1 -2
    -3 1 2
    3 1 -2
    -3 1 2
    3 -1 -2
    -3 -1 2
    -3 -1 2
    -3 -1 2
    -3 -1 2
    -3 1 1
    3 1 -1
    3 1 -1
    3 1 -1
    3 1 -1
    3 1 -1
    -3 -1 1
    -3 -1 1
    3 -1 -1
    -3 -1 1
    -3 -1 1
    -3 -1 1
    3 -1 -1
    3 1 0
    3 1 0
    -3 1 0
    -3 1 0
    3 1 0
    -3 1 0
    3 1 0
    3 1 0
    3 1 0
    -3 -1 0
    -3 -1 0
    -3 -1 0
    -3 -1 0
    3 -1 0
    -3 -1 0
    3 -1 0
    3 1 1
    3 1 1
    3 1 1
    -3 1 -1
    3 1 1
    -3 1 -1
    3 1 1
    -3 1 -1
    -3 -1 -1
    3 -1 1
    3 -1 1
    3 -1 1
    3 -1 1
    -3 -1 -1
    3 -1 1
    -3 -1 -1
    -3 -1 -1
    -3 -1 -1
    3 1 2
    3 1 2
    -3 1 -2
    -3 1 -2
    -3 1 -2
    3 1 2
    3 1 2
    3 -1 2
    -3 -1 -2
    3 -1 2
    3 -1 2
    -3 -1 -2
    -3 -1 -2
    -3 -1 -2
    3 1 3
    -3 1 -3
    3 1 3
    -3 1 -3
    3 1 3
    3 1 3
    -3 1 -3
    -3 -1 -3
    -3 -1 -3
    3 -1 3
    -3 -1 -3
    3 -1 3
    3 -1 3
    -3 -1 -3
    3 1 4
    -3 1 -4
    -3 1 -4
    -3 1 -4
    -3 1 -4
    3 1 4
    3 -1 4
    -3 -1 -4
    3 -1 4
    -3 -1 -4
    -3 -1 -4
    3 1 5
    3 1 5
    -3 1 -5
    -3 1 -5
    -3 1 -5
    3 1 5
    -3 1 -5
    3 -1 5
    3 -1 5
    -3 -1 -5
    -3 -1 -5
    -3 1 -6
    -3 1 -6
    3 1 6
    -3 1 -6
    -3 -1 -6
    -3 -1 -6
    3 1 7
    3 1 7
    -3 1 -7
    -3 1 -7
    -3 -1 -7
    -3 -1 -7
    3 -1 7
    3 1 8
    -3 1 -8
    -3 1 -8
    3 1 8
    -3 -1 -8
    -3 -1 -8
    3 -1 8
    -3 1 -9
    3 1 9
    3 1 9
    -3 1 -9
    -3 -1 -9
    3 -1 9
    -3 -1 -9
    3 1 10
    -3 1 -10
    3 1 10
    -3 1 -10
    -3 -1 -10
    3 -1 10
    -3 -1 -10
    -3 1 -11
    -3 1 -11
    3 1 11
    3 1 11
    -3 -1 -11
    3 -1 11
    -3 -1 -11
    3 1 12
    -3 1 -12
    3 1 12
    -3 1 -12
    3 -1 12
    -3 -1 -12
    -3 -1 -12
    -3 1 -13
    3 1 13
    -3 1 -13
    3 1 13
    -3 -1 -13
    -3 -1 -13
    3 -1 13
    3 -1 13
    3 1 14
    -3 1 -14
    3 1 14
    -3 1 -14
    3 -1 14
    -3 -1 -14
    -3 -1 -14
    3 -1 14
    -3 1 -15
    3 1 15
    3 1 15
    -3 1 -15
    -3 -1 -15
    3 -1 15
    3 -1 15
    -3 -1 -15
    -3 1 -16
    3 1 16
    -3 1 -16
    3 1 16
    3 -1 16
    -3 -1 -16
    -3 -1 -16
    3 -1 16
    -3 2 18
    -3 2 18
    3 2 -18
    3 2 -18
    -3 -2 18
    3 -2 -18
    3 -2 -18
    -3 2 17
    3 2 -17
    -3 2 17
    3 2 -17
    -3 -2 17
    3 -2 -17
    3 -2 -17
    3 2 -16
    -3 2 16
    3 2 -16
    3 -2 -16
    -3 -2 16
    3 -2 -16
    3 2 -15
    3 2 -15
    -3 2 15
    -3 -2 15
    3 -2 -15
    3 -2 -15
    3 2 -14
    -3 2 14
    3 2 -14
    3 -2 -14
    -3 -2 14
    3 -2 -14
    -3 2 13
    3 2 -13
    3 2 -13
    -3 -2 13
    3 -2 -13
    3 -2 -13
    -3 2 12
    3 2 -12
    3 2 -12
    -3 -2 12
    3 -2 -12
    -3 -2 12
    3 -2 -12
    3 2 -11
    -3 2 11
    3 2 -11
    3 -2 -11
    -3 -2 11
    -3 -2 11
    3 -2 -11
    -3 2 10
    3 2 -10
    3 2 -10
    3 -2 -10
    -3 -2 10
    3 -2 -10
    3 2 -9
    3 2 -9
    -3 2 9
    3 -2 -9
    -3 -2 9
    3 -2 -9
    -3 2 8
    3 2 -8
    3 2 -8
    -3 2 8
    -3 2 8
    3 -2 -8
    -3 -2 8
    -3 -2 8
    -3 2 7
    3 2 -7
    -3 2 7
    -3 2 7
    3 2 -7
    -3 2 7
    -3 -2 7
    3 -2 -7
    3 -2 -7
    3 -2 -7
    -3 -2 7
    -3 2 6
    -3 2 6
    -3 2 6
    3 2 -6
    -3 2 6
    3 2 -6
    3 -2 -6
    3 -2 -6
    -3 -2 6
    3 -2 -6
    -3 -2 6
    -3 -2 6
    -3 2 5
    -3 2 5
    3 2 -5
    -3 2 5
    -3 2 5
    3 2 -5
    3 2 -5
    -3 -2 5
    3 -2 -5
    3 -2 -5
    3 -2 -5
    -3 -2 5
    3 -2 -5
    -3 2 4
    3 2 -4
    -3 2 4
    -3 2 4
    -3 2 4
    3 2 -4
    3 2 -4
    3 2 -4
    3 -2 -4
    3 -2 -4
    3 -2 -4
    -3 -2 4
    -3 -2 4
    3 -2 -4
    -3 2 3
    3 2 -3
    -3 2 3
    3 2 -3
    -3 2 3
    3 2 -3
    -3 2 3
    -3 -2 3
    3 -2 -3
    -3 -2 3
    3 -2 -3
    -3 -2 3
    -3 -2 3
    3 -2 -3
    3 -2 -3
    3 2 -2
    -3 2 2
    3 2 -2
    3 2 -2
    3 2 -2
    -3 2 2
    -3 2 2
    -3 2 2
    -3 2 2
    3 -2 -2
    -3 -2 2
    -3 -2 2
    3 -2 -2
    3 -2 -2
    -3 -2 2
    -3 2 1
    3 2 -1
    3 2 -1
    3 2 -1
    3 2 -1
    -3 2 1
    -3 2 1
    -3 2 1
    3 2 -1
    -3 2 1
    3 -2 -1
    -3 -2 1
    -3 -2 1
    -3 -2 1
    3 -2 -1
    3 -2 -1
    -3 -2 1
    -3 -2 1
    3 -2 -1
    3 -2 -1
    -3 2 0
    -3 2 0
    3 2 0
    -3 2 0
    3 2 0
    -3 2 0
    -3 2 0
    3 2 0
    3 2 0
    -3 2 0
    3 2 0
    3 -2 0
    3 -2 0
    -3 -2 0
    -3 -2 0
    3 -2 0
    -3 -2 0
    3 -2 0
    -3 -2 0
    3 -2 0
    3 -2 0
    -3 -2 0
    -3 2 -1
    3 2 1
    3 2 1
    -3 2 -1
    3 2 1
    3 2 1
    -3 2 -1
    -3 2 -1
    -3 2 -1
    3 2 1
    3 -2 1
    -3 -2 -1
    3 -2 1
    -3 -2 -1
    3 -2 1
    -3 -2 -1
    -3 -2 -1
    3 -2 1
    3 -2 1
    -3 2 -2
    3 2 2
    -3 2 -2
    -3 2 -2
    3 2 2
    3 2 2
    3 2 2
    -3 2 -2
    3 -2 2
    -3 -2 -2
    3 -2 2
    3 -2 2
    -3 -2 -2
    -3 -2 -2
    -3 -2 -2
    3 2 3
    3 2 3
    -3 2 -3
    -3 2 -3
    3 2 3
    -3 2 -3
    -3 2 -3
    3 -2 3
    -3 -2 -3
    3 -2 3
    -3 -2 -3
    3 -2 3
    -3 -2 -3
    3 2 4
    3 2 4
    3 2 4
    -3 2 -4
    -3 2 -4
    -3 2 -4
    -3 2 -4
    -3 -2 -4
    3 -2 4
    -3 -2 -4
    3 -2 4
    -3 -2 -4
    -3 -2 -4
    -3 2 -5
    3 2 5
    3 2 5
    -3 2 -5
    -3 2 -5
    -3 2 -5
    -3 -2 -5
    -3 -2 -5
    3 -2 5
    3 -2 5
    -3 -2 -5
    -3 -2 -5
    -3 2 -6
    -3 2 -6
    3 2 6
    3 2 6
    -3 2 -6
    3 -2 6
    -3 -2 -6
    -3 -2 -6
    3 2 7
    3 2 7
    -3 2 -7
    3 -2 7
    -3 -2 -7
    -3 -2 -7
    3 2 8
    3 2 8
    -3 2 -8
    -3 2 -8
    -3 -2 -8
    3 -2 8
    -3 -2 -8
    -3 2 -9
    -3 2 -9
    3 2 9
    3 2 9
    -3 -2 -9
    -3 -2 -9
    3 -2 9
    -3 2 -10
    3 2 10
    3 2 10
    -3 2 -10
    3 -2 10
    -3 -2 -10
    -3 -2 -10
    3 2 11
    -3 2 -11
    3 2 11
    -3 2 -11
    -3 -2 -11
    -3 -2 -11
    3 -2 11
    -3 -2 -11
    3 2 12
    -3 2 -12
    3 2 12
    -3 2 -12
    -3 -2 -12
    -3 -2 -12
    3 -2 12
    -3 2 -13
    -3 2 -13
    3 2 13
    3 2 13
    -3 -2 -13
    3 -2 13
    -3 -2 -13
    3 2 14
    -3 2 -14
    -3 2 -14
    3 2 14
    -3 -2 -14
    -3 -2 -14
    3 -2 14
    3 2 15
    -3 2 -15
    3 2 15
    -3 2 -15
    -3 -2 -15
    3 -2 15
    -3 -2 -15
    3 -2 15
    -3 2 -16
    3 2 16
    3 2 16
    -3 2 -16
    3 -2 16
    -3 -2 -16
    3 -2 16
    -3 -2 -16
    -3 3 18
    3 3 -18
    -3 3 18
    3 3 -18
    -3 -3 18
    3 -3 -18
    3 -3 -18
    -3 3 17
    3 3 -17
    -3 3 17
    3 3 -17
    3 -3 -17
    -3 -3 17
    3 -3 -17
    -3 3 16
    -3 3 16
    3 3 -16
    3 3 -16
    -3 -3 16
    3 -3 -16
    3 -3 -16
    3 3 -15
    3 3 -15
    -3 3 15
    -3 3 15
    -3 -3 15
    3 -3 -15
    3 -3 -15
    3 3 -14
    -3 3 14
    3 3 -14
    -3 3 14
    3 -3 -14
    3 -3 -14
    -3 -3 14
    3 3 -13
    -3 3 13
    3 3 -13
    -3 -3 13
    3 -3 -13
    3 -3 -13
    -3 3 12
    3 3 -12
    3 3 -12
    -3 -3 12
    3 -3 -12
    3 -3 -12
    -3 -3 12
    -3 3 11
    3 3 -11
    3 3 -11
    3 -3 -11
    -3 -3 11
    3 -3 -11
    3 3 -10
    -3 3 10
    3 3 -10
    3 -3 -10
    3 -3 -10
    3 -3 -10
    -3 -3 10
    3 3 -9
    -3 3 9
    3 3 -9
    3 -3 -9
    -3 -3 9
    3 -3 -9
    3 -3 -9
    -3 3 8
    -3 3 8
    3 3 -8
    3 3 -8
    3 -3 -8
    3 -3 -8
    -3 -3 8
    3 -3 -8
    -3 3 7
    3 3 -7
    -3 3 7
    -3 -3 7
    -3 -3 7
    3 -3 -7
    3 -3 -7
    3 -3 -7
    -3 3 6
    -3 3 6
    -3 3 6
    -3 3 6
    3 3 -6
    -3 3 6
    3 3 -6
    -3 -3 6
    3 -3 -6
    3 -3 -6
    3 -3 -6
    -3 -3 6
    -3 -3 6
    -3 3 5
    -3 3 5
    3 3 -5
    -3 3 5
    -3 3 5
    3 3 -5
    -3 3 5
    3 3 -5
    3 -3 -5
    -3 -3 5
    3 -3 -5
    -3 -3 5
    3 -3 -5
    3 -3 -5
    3 3 -4
    3 3 -4
    -3 3 4
    -3 3 4
    -3 3 4
    3 3 -4
    -3 3 4
    -3 3 4
    -3 -3 4
    3 -3 -4
    3 -3 -4
    -3 -3 4
    3 -3 -4
    3 -3 -4
    3 3 -3
    -3 3 3
    3 3 -3
    -3 3 3
    -3 3 3
    -3 3 3
    -3 3 3
    3 3 -3
    3 -3 -3
    3 -3 -3
    -3 -3 3
    -3 -3 3
    -3 -3 3
    3 -3 -3
    3 -3 -3
    3 3 -2
    -3 3 2
    3 3 -2
    3 3 -2
    3 3 -2
    -3 3 2
    -3 3 2
    -3 3 2
    -3 3 2
    3 -3 -2
    -3 -3 2
    3 -3 -2
    3 -3 -2
    -3 -3 2
    -3 3 1
    3 3 -1
    -3 3 1
    3 3 -1
    3 3 -1
    -3 3 1
    -3 3 1
    3 3 -1
    3 -3 -1
    3 -3 -1
    -3 -3 1
    3 -3 -1
    -3 -3 1
    -3 -3 1
    3 -3 -1
    -3 -3 1
    -3 -3 1
    3 -3 -1
    3 -3 -1
    3 3 0
    3 3 0
    3 3 0
    -3 3 0
    3 3 0
    -3 3 0
    -3 3 0
    -3 3 0
    3 3 0
    -3 3 0
    -3 3 0
    -3 -3 0
    -3 -3 0
    -3 -3 0
    3 -3 0
    3 -3 0
    -3 -3 0
    3 -3 0
    3 -3 0
    3 -3 0
    3 -3 0
    -3 3 -1
    3 3 1
    -3 3 -1
    3 3 1
    3 3 1
    -3 3 -1
    3 3 1
    -3 3 -1
    -3 3 -1
    -3 -3 -1
    3 -3 1
    3 -3 1
    -3 -3 -1
    -3 -3 -1
    3 -3 1
    3 -3 1
    3 -3 1
    3 -3 1
    -3 3 -2
    -3 3 -2
    3 3 2
    -3 3 -2
    3 3 2
    -3 3 -2
    3 3 2
    -3 3 -2
    3 3 2
    -3 -3 -2
    3 -3 2
    -3 -3 -2
    3 -3 2
    3 -3 2
    -3 -3 -2
    3 -3 2
    3 3 3
    -3 3 -3
    -3 3 -3
    3 3 3
    -3 3 -3
    -3 3 -3
    3 3 3
    -3 3 -3
    3 -3 3
    -3 -3 -3
    3 -3 3
    3 -3 3
    -3 -3 -3
    -3 -3 -3
    3 -3 3
    -3 3 -4
    3 3 4
    -3 3 -4
    -3 3 -4
    3 3 4
    3 -3 4
    -3 -3 -4
    -3 -3 -4
    3 -3 4
    -3 -3 -4
    3 -3 4
    -3 -3 -4
    3 3 5
    3 3 5
    -3 3 -5
    -3 3 -5
    -3 3 -5
    -3 -3 -5
    -3 -3 -5
    -3 -3 -5
    3 -3 5
    3 -3 5
    -3 3 -6
    -3 3 -6
    3 3 6
    3 3 6
    -3 -3 -6
    -3 -3 -6
    -3 3 -7
    3 3 7
    3 3 7
    3 -3 7
    -3 -3 -7
    -3 -3 -7
    -3 3 -8
    3 3 8
    3 3 8
    -3 -3 -8
    -3 -3 -8
    3 -3 8
    3 3 9
    -3 3 -9
    3 3 9
    -3 3 -9
    -3 -3 -9
    3 -3 9
    -3 -3 -9
    3 3 10
    -3 3 -10
    3 3 10
    -3 3 -10
    -3 -3 -10
    3 -3 10
    -3 -3 -10
    3 3 11
    3 3 11
    -3 3 -11
    -3 3 -11
    -3 -3 -11
    -3 -3 -11
    -3 -3 -11
    3 -3 11
    3 3 12
    3 3 12
    -3 3 -12
    -3 3 -12
    -3 -3 -12
    -3 -3 -12
    3 -3 12
    -3 3 -13
    -3 3 -13
    3 3 13
    3 3 13
    3 -3 13
    -3 -3 -13
    -3 -3 -13
    -3 3 -14
    3 3 14
    3 3 14
    -3 3 -14
    3 -3 14
    -3 -3 -14
    -3 -3 -14
    -3 3 -15
    3 3 15
    3 3 15
    -3 3 -15
    -3 -3 -15
    -3 -3 -15
    3 -3 15
    -3 3 -16
    3 3 16
    -3 3 -16
    3 3 16
    -3 -3 -16
    -3 -3 -16
    3 -3 16
    -3 4 18
    3 4 -18
    3 4 -18
    -3 4 18
    -3 -4 18
    3 -4 -18
    3 -4 -18
    3 4 -17
    -3 4 17
    3 4 -17
    -3 4 17
    3 -4 -17
    3 -4 -17
    -3 -4 17
    3 4 -16
    -3 4 16
    3 4 -16
    -3 4 16
    3 -4 -16
    3 -4 -16
    -3 -4 16
    3 4 -15
    -3 4 15
    3 4 -15
    -3 4 15
    3 -4 -15
    3 -4 -15
    -3 -4 15
    -3 4 14
    -3 4 14
    3 4 -14
    3 4 -14
    3 -4 -14
    3 -4 -14
    -3 -4 14
    -3 4 13
    3 4 -13
    3 4 -13
    -3 4 13
    3 -4 -13
    -3 -4 13
    3 -4 -13
    -3 4 12
    -3 4 12
    3 4 -12
    3 4 -12
    -3 -4 12
    3 -4 -12
    3 -4 -12
    3 -4 -12
    -3 4 11
    -3 4 11
    3 4 -11
    3 4 -11
    3 -4 -11
    -3 -4 11
    3 -4 -11
    3 -4 -11
    3 4 -10
    -3 4 10
    -3 4 10
    3 4 -10
    3 -4 -10
    3 -4 -10
    -3 -4 10
    3 -4 -10
    3 4 -9
    3 4 -9
    -3 4 9
    -3 4 9
    3 -4 -9
    3 -4 -9
    -3 -4 9
    3 -4 -9
    -3 4 8
    3 4 -8
    3 4 -8
    -3 -4 8
    3 -4 -8
    3 -4 -8
    3 -4 -8
    -3 4 7
    -3 4 7
    3 4 -7
    3 4 -7
    3 -4 -7
    3 -4 -7
    -3 -4 7
    -3 4 6
    3 4 -6
    -3 4 6
    3 4 -6
    -3 4 6
    -3 4 6
    3 -4 -6
    -3 -4 6
    3 -4 -6
    3 -4 -6
    -3 -4 6
    -3 4 5
    -3 4 5
    -3 4 5
    3 4 -5
    -3 4 5
    3 -4 -5
    -3 -4 5
    3 -4 -5
    -3 -4 5
    3 -4 -5
    -3 -4 5
    3 4 -4
    -3 4 4
    -3 4 4
    -3 4 4
    -3 4 4
    3 4 -4
    -3 -4 4
    -3 -4 4
    3 -4 -4
    3 -4 -4
    3 -4 -4
    -3 -4 4
    3 -4 -4
    3 4 -3
    -3 4 3
    -3 4 3
    -3 4 3
    -3 4 3
    3 4 -3
    3 4 -3
    -3 4 3
    3 -4 -3
    3 -4 -3
    -3 -4 3
    -3 -4 3
    3 -4 -3
    3 -4 -3
    3 -4 -3
    -3 4 2
    3 4 -2
    -3 4 2
    -3 4 2
    3 4 -2
    -3 4 2
    3 4 -2
    -3 4 2
    3 -4 -2
    3 -4 -2
    -3 -4 2
    -3 -4 2
    3 -4 -2
    3 -4 -2
    -3 4 1
    -3 4 1
    -3 4 1
    -3 4 1
    3 4 -1
    3 4 -1
    -3 -4 1
    3 -4 -1
    -3 -4 1
    -3 -4 1
    3 -4 -1
    3 -4 -1
    3 -4 -1
    3 -4 -1
    -3 -4 1
    -3 4 0
    3 4 0
    -3 4 0
    3 4 0
    -3 4 0
    3 4 0
    3 4 0
    -3 -4 0
    3 -4 0
    3 -4 0
    -3 -4 0
    3 -4 0
    -3 -4 0
    3 -4 0
    -3 -4 0
    3 -4 0
    3 -4 0
    -3 4 -1
    3 4 1
    -3 4 -1
    -3 4 -1
    3 4 1
    -3 4 -1
    3 4 1
    3 4 1
    -3 -4 -1
    -3 -4 -1
    3 -4 1
    3 -4 1
    -3 -4 -1
    3 -4 1
    3 -4 1
    3 -4 1
    3 -4 1
    -3 4 -2
    -3 4 -2
    -3 4 -2
    3 4 2
    -3 4 -2
    3 4 2
    3 4 2
    -3 -4 -2
    3 -4 2
    3 -4 2
    -3 -4 -2
    -3 -4 -2
    3 -4 2
    3 -4 2
    -3 -4 -2
    3 4 3
    -3 4 -3
    -3 4 -3
    3 4 3
    -3 4 -3
    -3 4 -3
    -3 -4 -3
    3 -4 3
    -3 -4 -3
    3 -4 3
    3 -4 3
    -3 -4 -3
    -3 -4 -3
    3 4 4
    -3 4 -4
    -3 4 -4
    3 4 4
    -3 4 -4
    3 4 4
    -3 -4 -4
    3 -4 4
    -3 -4 -4
    3 -4 4
    3 -4 4
    -3 -4 -4
    3 4 5
    3 4 5
    -3 4 -5
    -3 4 -5
    -3 4 -5
    3 -4 5
    3 -4 5
    -3 -4 -5
    -3 -4 -5
    -3 4 -6
    3 4 6
    -3 4 -6
    3 4 6
    -3 -4 -6
    -3 -4 -6
    3 -4 6
    -3 4 -7
    3 4 7
    3 4 7
    3 -4 7
    -3 -4 -7
    -3 -4 -7
    3 4 8
    -3 4 -8
    3 4 8
    -3 -4 -8
    3 -4 8
    -3 -4 -8
    3 4 9
    3 4 9
    -3 4 -9
    -3 -4 -9
    -3 -4 -9
    3 -4 9
    3 4 10
    3 4 10
    -3 4 -10
    -3 4 -10
    -3 -4 -10
    -3 -4 -10
    3 -4 10
    3 4 11
    -3 4 -11
    -3 4 -11
    3 4 11
    -3 -4 -11
    3 -4 11
    -3 -4 -11
    -3 4 -12
    3 4 12
    -3 4 -12
    3 4 12
    -3 -4 -12
    -3 -4 -12
    3 -4 12
    -3 4 -13
    -3 4 -13
    3 4 13
    3 4 13
    3 -4 13
    -3 -4 -13
    -3 -4 -13
    -3 4 -14
    -3 4 -14
    3 4 14
    3 4 14
    -3 -4 -14
    3 -4 14
    -3 -4 -14
    3 4 15
    -3 4 -15
    -3 4 -15
    3 4 15
    -3 -4 -15
    -3 -4 -15
    3 -4 15
    3 4 16
    -3 4 -16
    3 4 16
    -3 4 -16
    -3 -4 -16
    3 -4 16
    -3 -4 -16
    3 5 -18
    3 5 -18
    -3 5 18
    -3 5 18
    3 -5 -18
    -3 -5 18
    3 -5 -18
    3 5 -17
    -3 5 17
    3 5 -17
    -3 5 17
    3 -5 -17
    -3 -5 17
    3 -5 -17
    -3 5 16
    3 5 -16
    -3 5 16
    3 5 -16
    3 -5 -16
    3 -5 -16
    -3 -5 16
    3 5 -15
    -3 5 15
    3 5 -15
    -3 5 15
    -3 -5 15
    3 -5 -15
    3 -5 -15
    -3 5 14
    3 5 -14
    3 5 -14
    -3 5 14
    3 -5 -14
    3 -5 -14
    -3 -5 14
    -3 5 13
    -3 5 13
    3 5 -13
    3 5 -13
    3 -5 -13
    3 -5 -13
    -3 -5 13
    3 -5 -13
    -3 5 12
    3 5 -12
    -3 5 12
    3 5 -12
    3 -5 -12
    -3 -5 12
    3 -5 -12
    3 -5 -12
    3 5 -11
    -3 5 11
    -3 5 11
    3 5 -11
    3 -5 -11
    3 -5 -11
    3 -5 -11
    -3 -5 11
    3 5 -10
    -3 5 10
    -3 5 10
    3 5 -10
    3 -5 -10
    -3 -5 10
    3 -5 -10
    3 -5 -10
    -3 5 9
    -3 5 9
    3 5 -9
    3 5 -9
    3 -5 -9
    -3 -5 9
    3 -5 -9
    3 -5 -9
    -3 5 8
    3 5 -8
    3 5 -8
    -3 5 8
    -3 5 8
    3 -5 -8
    3 -5 -8
    3 -5 -8
    -3 -5 8
    -3 5 7
    3 5 -7
    3 5 -7
    -3 5 7
    -3 5 7
    3 -5 -7
    3 -5 -7
    -3 -5 7
    3 -5 -7
    3 5 -6
    3 5 -6
    -3 5 6
    -3 5 6
    -3 5 6
    -3 5 6
    -3 -5 6
    3 -5 -6
    3 -5 -6
    3 -5 -6
    -3 5 5
    -3 5 5
    -3 5 5
    3 5 -5
    3 5 -5
    -3 5 5
    -3 -5 5
    3 -5 -5
    3 -5 -5
    3 -5 -5
    3 5 -4
    -3 5 4
    3 5 -4
    -3 5 4
    -3 5 4
    -3 5 4
    3 -5 -4
    -3 -5 4
    3 -5 -4
    3 -5 -4
    -3 -5 4
    3 -5 -4
    3 5 -3
    -3 5 3
    -3 5 3
    -3 5 3
    -3 5 3
    -3 5 3
    3 -5 -3
    3 -5 -3
    -3 -5 3
    3 -5 -3
    3 -5 -3
    -3 -5 3
    -3 -5 3
    -3 5 2
    -3 5 2
    3 5 -2
    -3 5 2
    -3 5 2
    3 5 -2
    -3 5 2
    -3 -5 2
    3 -5 -2
    -3 -5 2
    -3 -5 2
    3 -5 -2
    3 -5 -2
    -3 5 1
    -3 5 1
    -3 5 1
    -3 5 1
    3 5 -1
    -3 5 1
    -3 -5 1
    3 -5 -1
    3 -5 -1
    -3 -5 1
    -3 -5 1
    -3 -5 1
    -3 -5 1
    3 -5 -1
    -3 5 0
    3 5 0
    -3 5 0
    -3 5 0
    -3 -5 0
    3 -5 0
    3 -5 0
    -3 -5 0
    -3 -5 0
    -3 -5 0
    -3 -5 0
    3 -5 0
    3 -5 0
    3 -5 0
    -3 5 -1
    -3 5 -1
    -3 5 -1
    3 5 1
    3 5 1
    3 5 1
    3 -5 1
    3 -5 1
    -3 -5 -1
    -3 -5 -1
    -3 -5 -1
    3 -5 1
    3 -5 1
    -3 -5 -1
    3 -5 1
    3 5 2
    -3 5 -2
    -3 5 -2
    3 5 2
    3 5 2
    -3 5 -2
    -3 -5 -2
    -3 -5 -2
    3 -5 2
    3 -5 2
    -3 -5 -2
    3 -5 2
    3 -5 2
    3 5 3
    3 5 3
    -3 5 -3
    -3 5 -3
    -3 5 -3
    3 5 3
    3 -5 3
    -3 -5 -3
    -3 -5 -3
    3 -5 3
    -3 -5 -3
    3 -5 3
    -3 5 -4
    -3 5 -4
    3 5 4
    3 5 4
    -3 5 -4
    -3 -5 -4
    3 -5 4
    -3 -5 -4
    3 -5 4
    3 -5 4
    3 5 5
    3 5 5
    -3 5 -5
    3 5 5
    -3 5 -5
    3 -5 5
    -3 -5 -5
    -3 -5 -5
    3 5 6
    3 5 6
    -3 5 -6
    -3 5 -6
    -3 5 -6
    3 -5 6
    -3 -5 -6
    3 -5 6
    -3 -5 -6
    3 5 7
    3 5 7
    -3 5 -7
    -3 5 -7
    -3 -5 -7
    3 -5 7
    3 -5 7
    -3 -5 -7
    3 5 8
    -3 5 -8
    3 5 8
    -3 -5 -8
    -3 -5 -8
    3 -5 8
    3 5 9
    -3 5 -9
    -3 5 -9
    3 5 9
    -3 -5 -9
    -3 -5 -9
    3 -5 9
    3 5 10
    -3 5 -10
    3 5 10
    -3 5 -10
    3 -5 10
    -3 -5 -10
    -3 -5 -10
    -3 5 -11
    3 5 11
    3 5 11
    -3 5 -11
    -3 -5 -11
    3 -5 11
    -3 -5 -11
    -3 5 -12
    -3 5 -12
    3 5 12
    3 5 12
    -3 -5 -12
    3 -5 12
    -3 -5 -12
    -3 5 -13
    3 5 13
    3 5 13
    -3 5 -13
    -3 -5 -13
    -3 -5 -13
    3 -5 13
    3 5 14
    -3 5 -14
    -3 5 -14
    3 5 14
    -3 -5 -14
    3 -5 14
    -3 -5 -14
    -3 5 -15
    3 5 15
    3 5 15
    -3 5 -15
    -3 -5 -15
    3 -5 15
    -3 -5 -15
    3 6 -17
    3 6 -17
    -3 6 17
    -3 6 17
    3 -6 -17
    3 -6 -17
    -3 -6 17
    -3 6 16
    3 6 -16
    -3 6 16
    3 6 -16
    -3 -6 16
    3 -6 -16
    3 -6 -16
    -3 6 15
    3 6 -15
    -3 6 15
    3 6 -15
    3 -6 -15
    3 -6 -15
    -3 -6 15
    3 6 -14
    3 6 -14
    -3 6 14
    -3 6 14
    -3 -6 14
    3 -6 -14
    3 -6 -14
    -3 6 13
    3 6 -13
    -3 6 13
    3 6 -13
    3 -6 -13
    3 -6 -13
    3 -6 -13
    -3 -6 13
    3 6 -12
    -3 6 12
    -3 6 12
    3 6 -12
    -3 -6 12
    3 -6 -12
    3 -6 -12
    3 -6 -12
    -3 6 11
    -3 6 11
    3 6 -11
    3 6 -11
    3 -6 -11
    3 -6 -11
    3 -6 -11
    -3 -6 11
    -3 6 10
    3 6 -10
    3 6 -10
    -3 6 10
    3 -6 -10
    3 -6 -10
    -3 -6 10
    3 -6 -10
    3 6 -9
    -3 6 9
    3 6 -9
    3 -6 -9
    3 -6 -9
    -3 -6 9
    3 -6 -9
    -3 6 8
    3 6 -8
    3 6 -8
    3 -6 -8
    3 -6 -8
    -3 -6 8
    3 -6 -8
    3 6 -7
    3 6 -7
    -3 6 7
    -3 6 7
    3 -6 -7
    3 -6 -7
    -3 -6 7
    3 -6 -7
    3 6 -6
    -3 6 6
    -3 6 6
    -3 6 6
    3 6 -6
    -3 -6 6
    3 -6 -6
    3 -6 -6
    3 -6 -6
    -3 6 5
    -3 6 5
    3 6 -5
    -3 6 5
    -3 6 5
    3 6 -5
    -3 -6 5
    3 -6 -5
    3 -6 -5
    3 -6 -5
    -3 6 4
    3 6 -4
    -3 6 4
    -3 6 4
    -3 6 4
    -3 6 4
    3 6 -4
    3 -6 -4
    3 -6 -4
    3 -6 -4
    -3 -6 4
    3 -6 -4
    3 6 -3
    -3 6 3
    -3 6 3
    -3 6 3
    -3 6 3
    -3 6 3
    3 6 -3
    -3 -6 3
    3 -6 -3
    3 -6 -3
    -3 -6 3
    3 -6 -3
    -3 6 2
    -3 6 2
    -3 6 2
    -3 6 2
    -3 6 2
    3 6 -2
    3 6 -2
    -3 -6 2
    -3 -6 2
    3 -6 -2
    3 -6 -2
    3 -6 -2
    -3 6 1
    -3 6 1
    3 6 -1
    -3 6 1
    3 6 -1
    -3 6 1
    3 -6 -1
    3 -6 -1
    -3 -6 1
    3 -6 -1
    -3 -6 1
    -3 -6 1
    3 -6 -1
    -3 -6 1
    3 6 0
    -3 6 0
    3 6 0
    -3 6 0
    -3 6 0
    -3 -6 0
    -3 -6 0
    3 -6 0
    -3 -6 0
    3 -6 0
    3 -6 0
    -3 -6 0
    3 -6 0
    3 -6 0
    3 6 1
    -3 6 -1
    3 6 1
    -3 6 -1
    3 6 1
    -3 6 -1
    -3 -6 -1
    3 -6 1
    -3 -6 -1
    3 -6 1
    -3 -6 -1
    3 -6 1
    3 -6 1
    3 -6 1
    3 6 2
    3 6 2
    -3 6 -2
    -3 6 -2
    3 6 2
    -3 6 -2
    -3 -6 -2
    -3 -6 -2
    3 -6 2
    3 -6 2
    3 -6 2
    3 -6 2
    3 -6 2
    3 6 3
    3 6 3
    -3 6 -3
    3 6 3
    -3 6 -3
    -3 6 -3
    -3 -6 -3
    3 -6 3
    -3 -6 -3
    3 -6 3
    3 6 4
    -3 6 -4
    3 6 4
    -3 6 -4
    3 -6 4
    -3 -6 -4
    3 -6 4
    -3 -6 -4
    -3 6 -5
    3 6 5
    -3 6 -5
    3 6 5
    -3 6 -5
    3 -6 5
    -3 -6 -5
    -3 -6 -5
    3 6 6
    -3 6 -6
    3 6 6
    3 6 6
    -3 6 -6
    -3 -6 -6
    -3 -6 -6
    3 -6 6
    3 -6 6
    3 6 7
    3 6 7
    -3 6 -7
    -3 6 -7
    -3 -6 -7
    3 -6 7
    3 -6 7
    -3 -6 -7
    -3 6 -8
    -3 6 -8
    3 6 8
    3 6 8
    -3 -6 -8
    -3 -6 -8
    3 -6 8
    3 -6 8
    -3 6 -9
    3 6 9
    -3 6 -9
    3 6 9
    -3 6 -9
    3 -6 9
    3 -6 9
    -3 -6 -9
    -3 -6 -9
    3 6 10
    -3 6 -10
    -3 6 -10
    3 6 10
    -3 -6 -10
    3 -6 10
    -3 -6 -10
    3 6 11
    3 6 11
    -3 6 -11
    -3 6 -11
    -3 -6 -11
    -3 -6 -11
    3 -6 11
    3 6 12
    -3 6 -12
    3 6 12
    -3 6 -12
    3 -6 12
    -3 -6 -12
    -3 -6 -12
    -3 6 -13
    3 6 13
    -3 6 -13
    3 6 13
    3 -6 13
    -3 -6 -13
    -3 -6 -13
    3 6 14
    -3 6 -14
    3 6 14
    -3 6 -14
    3 -6 14
    -3 -6 -14
    -3 -6 -14
    3 6 15
    3 6 15
    -3 6 -15
    -3 6 -15
    -3 -6 -15
    -3 -6 -15
    3 -6 15
    3 7 -17
    -3 7 17
    -3 7 17
    3 7 -17
    3 -7 -17
    -3 -7 17
    3 -7 -17
    3 7 -16
    3 7 -16
    -3 7 16
    -3 7 16
    -3 -7 16
    3 -7 -16
    3 -7 -16
    -3 7 15
    3 7 -15
    -3 7 15
    3 7 -15
    -3 -7 15
    3 -7 -15
    3 -7 -15
    3 7 -14
    -3 7 14
    3 7 -14
    -3 7 14
    3 -7 -14
    -3 -7 14
    3 -7 -14
    3 7 -13
    3 7 -13
    -3 7 13
    -3 7 13
    3 -7 -13
    3 -7 -13
    -3 -7 13
    3 7 -12
    -3 7 12
    3 7 -12
    -3 7 12
    3 -7 -12
    -3 -7 12
    3 -7 -12
    3 7 -11
    3 7 -11
    -3 7 11
    -3 7 11
    3 -7 -11
    3 -7 -11
    3 -7 -11
    -3 -7 11
    -3 7 10
    3 7 -10
    -3 7 10
    3 7 -10
    -3 7 10
    3 -7 -10
    3 -7 -10
    3 -7 -10
    -3 -7 10
    3 7 -9
    3 7 -9
    -3 7 9
    -3 7 9
    -3 7 9
    -3 -7 9
    3 -7 -9
    3 -7 -9
    3 -7 -9
    3 7 -8
    3 7 -8
    -3 7 8
    3 -7 -8
    3 -7 -8
    -3 -7 8
    3 -7 -8
    -3 7 7
    3 7 -7
    3 7 -7
    3 -7 -7
    3 -7 -7
    3 -7 -7
    -3 -7 7
    -3 7 6
    3 7 -6
    3 7 -6
    3 -7 -6
    3 -7 -6
    3 -7 -6
    -3 -7 6
    -3 7 5
    -3 7 5
    3 7 -5
    3 7 -5
    -3 -7 5
    3 -7 -5
    3 -7 -5
    -3 7 4
    3 7 -4
    -3 7 4
    3 7 -4
    -3 7 4
    -3 7 4
    3 -7 -4
    3 -7 -4
    3 -7 -4
    -3 -7 4
    -3 7 3
    3 7 -3
    -3 7 3
    3 7 -3
    -3 7 3
    -3 7 3
    -3 7 3
    3 -7 -3
    -3 -7 3
    3 -7 -3
    -3 7 2
    -3 7 2
    3 7 -2
    -3 7 2
    -3 7 2
    3 7 -2
    -3 7 2
    -3 -7 2
    3 -7 -2
    3 -7 -2
    -3 7 1
    -3 7 1
    3 7 -1
    -3 7 1
    -3 7 1
    3 7 -1
    3 -7 -1
    -3 -7 1
    3 -7 -1
    3 -7 -1
    -3 -7 1
    -3 7 0
    -3 7 0
    3 7 0
    -3 7 0
    3 7 0
    -3 7 0
    -3 -7 0
    -3 -7 0
    3 -7 0
    3 -7 0
    3 -7 0
    3 -7 0
    -3 7 -1
    -3 7 -1
    3 7 1
    -3 7 -1
    3 7 1
    3 -7 1
    3 -7 1
    3 -7 1
    -3 -7 -1
    3 -7 1
    -3 -7 -1
    -3 7 -2
    3 7 2
    3 7 2
    -3 7 -2
    3 7 2
    3 -7 2
    3 -7 2
    3 -7 2
    3 -7 2
    -3 -7 -2
    -3 -7 -2
    -3 7 -3
    3 7 3
    3 7 3
    3 7 3
    -3 7 -3
    3 -7 3
    -3 -7 -3
    -3 -7 -3
    3 -7 3
    3 7 4
    -3 7 -4
    -3 7 -4
    3 7 4
    3 7 4
    3 -7 4
    3 -7 4
    -3 -7 -4
    -3 -7 -4
    -3 7 -5
    3 7 5
    3 7 5
    3 -7 5
    -3 -7 -5
    -3 -7 -5
    3 -7 5
    3 7 6
    3 7 6
    -3 7 -6
    3 7 6
    3 -7 6
    -3 -7 -6
    3 -7 6
    -3 -7 -6
    3 7 7
    3 7 7
    -3 7 -7
    3 7 7
    -3 7 -7
    -3 -7 -7
    3 -7 7
    3 -7 7
    -3 -7 -7
    -3 7 -8
    3 7 8
    -3 7 -8
    3 7 8
    -3 7 -8
    3 -7 8
    -3 -7 -8
    -3 -7 -8
    3 -7 8
    -3 7 -9
    3 7 9
    -3 7 -9
    3 7 9
    -3 7 -9
    3 -7 9
    3 -7 9
    -3 -7 -9
    -3 -7 -9
    -3 7 -10
    -3 7 -10
    3 7 10
    3 7 10
    -3 -7 -10
    3 -7 10
    -3 -7 -10
    3 -7 10
    3 7 11
    -3 7 -11
    -3 7 -11
    3 7 11
    -3 -7 -11
    3 -7 11
    -3 -7 -11
    3 7 12
    -3 7 -12
    -3 7 -12
    3 7 12
    3 -7 12
    -3 -7 -12
    -3 -7 -12
    -3 7 -13
    3 7 13
    3 7 13
    -3 7 -13
    3 -7 13
    -3 -7 -13
    -3 -7 -13
    -3 7 -14
    3 7 14
    3 7 14
    -3 7 -14
    -3 -7 -14
    -3 -7 -14
    3 -7 14
    3 7 15
    -3 7 -15
    3 7 15
    -3 7 -15
    -3 -7 -15
    3 -7 15
    -3 -7 -15
    -3 8 16
    -3 8 16
    3 8 -16
    3 8 -16
    3 -8 -16
    -3 -8 16
    3 -8 -16
    -3 8 15
    3 8 -15
    3 8 -15
    -3 8 15
    -3 -8 15
    3 -8 -15
    3 -8 -15
    -3 8 14
    -3 8 14
    3 8 -14
    3 8 -14
    3 -8 -14
    -3 -8 14
    3 -8 -14
    3 8 -13
    -3 8 13
    -3 8 13
    3 8 -13
    3 -8 -13
    -3 -8 13
    3 -8 -13
    -3 8 12
    3 8 -12
    3 8 -12
    -3 8 12
    -3 -8 12
    3 -8 -12
    3 -8 -12
    3 8 -11
    -3 8 11
    -3 8 11
    3 8 -11
    -3 -8 11
    3 -8 -11
    3 -8 -11
    3 8 -10
    3 8 -10
    -3 8 10
    -3 8 10
    -3 8 10
    -3 -8 10
    3 -8 -10
    3 -8 -10
    -3 8 9
    -3 8 9
    3 8 -9
    3 8 -9
    3 -8 -9
    3 -8 -9
    -3 -8 9
    -3 8 8
    -3 8 8
    3 8 -8
    3 8 -8
    -3 -8 8
    3 -8 -8
    3 -8 -8
    -3 8 7
    3 8 -7
    3 8 -7
    3 -8 -7
    -3 -8 7
    3 -8 -7
    3 -8 -7
    3 8 -6
    3 8 -6
    -3 8 6
    3 -8 -6
    3 -8 -6
    -3 -8 6
    3 -8 -6
    -3 8 5
    3 8 -5
    -3 8 5
    3 8 -5
    -3 -8 5
    3 -8 -5
    3 -8 -5
    3 -8 -5
    -3 8 4
    3 8 -4
    -3 8 4
    -3 8 4
    3 8 -4
    3 -8 -4
    3 -8 -4
    3 -8 -4
    -3 -8 4
    3 8 -3
    3 8 -3
    -3 8 3
    -3 8 3
    -3 8 3
    -3 -8 3
    3 -8 -3
    -3 8 2
    3 8 -2
    3 8 -2
    -3 8 2
    3 -8 -2
    -3 -8 2
    3 -8 -2
    -3 -8 2
    -3 8 1
    3 8 -1
    3 8 -1
    -3 8 1
    -3 8 1
    3 -8 -1
    3 -8 -1
    3 -8 -1
    -3 -8 1
    3 8 0
    -3 8 0
    3 8 0
    -3 8 0
    -3 8 0
    3 -8 0
    3 -8 0
    -3 -8 0
    3 -8 0
    3 -8 0
    -3 -8 0
    3 8 1
    3 8 1
    -3 8 -1
    -3 8 -1
    -3 -8 -1
    3 -8 1
    3 -8 1
    -3 -8 -1
    3 -8 1
    3 -8 1
    3 8 2
    3 8 2
    -3 8 -2
    -3 8 -2
    3 -8 2
    -3 -8 -2
    -3 -8 -2
    3 -8 2
    3 -8 2
    3 8 3
    3 8 3
    3 8 3
    -3 8 -3
    -3 8 -3
    -3 -8 -3
    3 -8 3
    3 -8 3
    3 -8 3
    -3 -8 -3
    3 -8 3
    3 8 4
    3 8 4
    3 8 4
    -3 8 -4
    -3 -8 -4
    3 -8 4
    3 -8 4
    -3 -8 -4
    3 8 5
    3 8 5
    3 8 5
    -3 8 -5
    -3 -8 -5
    3 -8 5
    3 -8 5
    -3 -8 -5
    3 8 6
    3 8 6
    -3 8 -6
    -3 -8 -6
    3 -8 6
    -3 -8 -6
    3 -8 6
    3 8 7
    3 8 7
    -3 8 -7
    3 8 7
    -3 8 -7
    -3 -8 -7
    3 -8 7
    -3 -8 -7
    3 -8 7
    -3 8 -8
    3 8 8
    3 8 8
    -3 8 -8
    -3 8 -8
    3 -8 8
    -3 -8 -8
    -3 -8 -8
    3 -8 8
    3 8 9
    -3 8 -9
    3 8 9
    -3 8 -9
    3 -8 9
    -3 -8 -9
    -3 -8 -9
    3 -8 9
    3 8 10
    -3 8 -10
    -3 8 -10
    3 8 10
    3 -8 10
    -3 -8 -10
    -3 -8 -10
    3 8 11
    -3 8 -11
    -3 8 -11
    3 8 11
    -3 -8 -11
    3 -8 11
    -3 -8 -11
    -3 8 -12
    -3 8 -12
    3 8 12
    3 8 12
    -3 -8 -12
    -3 -8 -12
    3 -8 12
    3 8 13
    -3 8 -13
    -3 8 -13
    3 8 13
    3 -8 13
    -3 -8 -13
    -3 -8 -13
    3 8 14
    -3 8 -14
    3 8 14
    -3 8 -14
    -3 -8 -14
    3 -8 14
    -3 -8 -14
    3 9 -15
    3 9 -15
    -3 9 15
    -3 9 15
    3 -9 -15
    -3 -9 15
    3 -9 -15
    3 9 -14
    -3 9 14
    -3 9 14
    3 9 -14
    3 -9 -14
    -3 -9 14
    3 -9 -14
    3 9 -13
    3 9 -13
    -3 9 13
    -3 9 13
    3 -9 -13
    3 -9 -13
    -3 -9 13
    -3 9 12
    3 9 -12
    3 9 -12
    -3 9 12
    3 -9 -12
    3 -9 -12
    -3 -9 12
    -3 9 11
    -3 9 11
    -3 9 11
    3 9 -11
    3 9 -11
    3 -9 -11
    3 -9 -11
    -3 -9 11
    3 9 -10
    -3 9 10
    -3 9 10
    -3 9 10
    3 9 -10
    3 -9 -10
    3 -9 -10
    -3 -9 10
    -3 9 9
    -3 9 9
    3 9 -9
    3 9 -9
    3 -9 -9
    -3 -9 9
    3 -9 -9
    3 9 -8
    3 9 -8
    -3 9 8
    -3 9 8
    3 -9 -8
    3 -9 -8
    -3 -9 8
    3 9 -7
    -3 9 7
    3 9 -7
    -3 -9 7
    3 -9 -7
    3 -9 -7
    -3 9 6
    3 9 -6
    -3 9 6
    3 9 -6
    -3 -9 6
    3 -9 -6
    3 -9 -6
    3 9 -5
    -3 9 5
    -3 9 5
    3 9 -5
    -3 -9 5
    3 -9 -5
    3 -9 -5
    -3 9 4
    3 9 -4
    3 9 -4
    -3 9 4
    3 -9 -4
    -3 -9 4
    3 9 -3
    3 9 -3
    -3 9 3
    -3 -9 3
    3 -9 -3
    -3 9 2
    3 9 -2
    3 9 -2
    -3 -9 2
    -3 -9 2
    3 -9 -2
    3 9 -1
    -3 9 1
    -3 9 1
    3 9 -1
    -3 -9 1
    3 -9 -1
    3 -9 -1
    3 9 0
    -3 9 0
    -3 9 0
    3 9 0
    3 -9 0
    3 -9 0
    3 -9 0
    -3 -9 0
    -3 -9 0
    3 -9 0
    -3 9 -1
    -3 9 -1
    3 9 1
    3 9 1
    3 -9 1
    3 -9 1
    -3 -9 -1
    3 -9 1
    -3 -9 -1
    3 -9 1
    3 9 2
    -3 9 -2
    3 9 2
    3 -9 2
    -3 -9 -2
    3 -9 2
    -3 -9 -2
    3 -9 2
    3 -9 2
    3 9 3
    3 9 3
    -3 9 -3
    3 -9 3
    -3 -9 -3
    3 -9 3
    3 -9 3
    -3 -9 -3
    3 -9 3
    3 9 4
    3 9 4
    3 9 4
    -3 9 -4
    -3 -9 -4
    3 -9 4
    3 -9 4
    -3 -9 -4
    3 -9 4
    -3 9 -5
    3 9 5
    3 9 5
    3 9 5
    -3 -9 -5
    3 -9 5
    3 -9 5
    -3 -9 -5
    -3 9 -6
    -3 9 -6
    3 9 6
    3 9 6
    3 9 6
    -3 -9 -6
    3 -9 6
    -3 -9 -6
    3 -9 6
    3 9 7
    3 9 7
    3 9 7
    -3 9 -7
    -3 9 -7
    -3 -9 -7
    3 -9 7
    -3 -9 -7
    3 -9 7
    3 9 8
    -3 9 -8
    3 9 8
    -3 9 -8
    3 9 8
    -3 -9 -8
    -3 -9 -8
    3 -9 8
    3 -9 8
    -3 9 -9
    3 9 9
    -3 9 -9
    3 9 9
    3 -9 9
    3 -9 9
    -3 -9 -9
    -3 -9 -9
    -3 9 -10
    -3 9 -10
    3 9 10
    3 9 10
    3 -9 10
    -3 -9 -10
    -3 -9 -10
    3 9 11
    -3 9 -11
    -3 9 -11
    3 9 11
    3 -9 11
    -3 -9 -11
    -3 -9 -11
    3 9 12
    3 9 12
    -3 9 -12
    -3 9 -12
    3 -9 12
    -3 -9 -12
    -3 -9 -12
    -3 9 -13
    3 9 13
    3 9 13
    -3 9 -13
    -3 -9 -13
    -3 -9 -13
    3 -9 13
    -3 10 15
    3 10 -15
    -3 10 15
    3 10 -15
    3 -10 -15
    -3 -10 15
    3 -10 -15
    -3 10 14
    3 10 -14
    3 10 -14
    -3 10 14
    3 -10 -14
    3 -10 -14
    -3 -10 14
    3 10 -13
    3 10 -13
    -3 10 13
    -3 10 13
    3 -10 -13
    -3 -10 13
    3 -10 -13
    -3 10 12
    3 10 -12
    3 10 -12
    -3 10 12
    -3 -10 12
    3 -10 -12
    3 -10 -12
    3 10 -11
    -3 10 11
    -3 10 11
    -3 10 11
    3 10 -11
    3 -10 -11
    3 -10 -11
    -3 -10 11
    3 10 -10
    3 10 -10
    -3 10 10
    -3 10 10
    -3 -10 10
    3 -10 -10
    3 -10 -10
    3 10 -9
    -3 10 9
    -3 10 9
    3 10 -9
    3 -10 -9
    3 -10 -9
    -3 -10 9
    -3 10 8
    3 10 -8
    3 10 -8
    -3 10 8
    3 -10 -8
    3 -10 -8
    -3 -10 8
    3 10 -7
    -3 10 7
    -3 10 7
    -3 10 7
    3 10 -7
    -3 -10 7
    3 -10 -7
    3 -10 -7
    3 10 -6
    3 10 -6
    -3 10 6
    -3 10 6
    -3 10 6
    3 -10 -6
    3 -10 -6
    -3 -10 6
    -3 10 5
    3 10 -5
    -3 10 5
    3 10 -5
    3 -10 -5
    -3 -10 5
    3 10 -4
    -3 10 4
    3 10 -4
    -3 -10 4
    3 -10 -4
    3 10 -3
    3 10 -3
    -3 10 3
    -3 -10 3
    3 -10 -3
    3 10 -2
    3 10 -2
    -3 10 2
    -3 -10 2
    3 -10 -2
    3 10 -1
    -3 10 1
    3 10 -1
    -3 -10 1
    3 -10 -1
    3 10 0
    -3 10 0
    3 10 0
    3 -10 0
    3 -10 0
    -3 -10 0
    3 -10 0
    -3 10 -1
    3 10 1
    3 10 1
    3 -10 1
    -3 -10 -1
    3 -10 1
    -3 -10 -1
    3 -10 1
    -3 10 -2
    3 10 2
    3 10 2
    -3 10 -2
    3 -10 2
    3 -10 2
    -3 -10 -2
    3 -10 2
    -3 -10 -2
    -3 10 -3
    -3 10 -3
    3 10 3
    3 10 3
    -3 -10 -3
    3 -10 3
    -3 -10 -3
    3 -10 3
    3 -10 3
    -3 10 -4
    3 10 4
    -3 10 -4
    3 10 4
    3 -10 4
    -3 -10 -4
    3 -10 4
    3 -10 4
    -3 -10 -4
    3 10 5
    3 10 5
    -3 10 -5
    -3 10 -5
    -3 -10 -5
    -3 -10 -5
    3 -10 5
    3 10 6
    3 10 6
    -3 10 -6
    -3 10 -6
    3 10 6
    3 -10 6
    -3 -10 -6
    -3 -10 -6
    3 10 7
    -3 10 -7
    3 10 7
    3 10 7
    -3 10 -7
    -3 -10 -7
    -3 -10 -7
    3 -10 7
    3 -10 7
    3 10 8
    3 10 8
    -3 10 -8
    -3 10 -8
    3 10 8
    3 10 8
    -3 -10 -8
    3 -10 8
    -3 -10 -8
    3 -10 8
    -3 10 -9
    3 10 9
    3 10 9
    -3 10 -9
    3 10 9
    3 -10 9
    -3 -10 -9
    -3 -10 -9
    -3 10 -10
    3 10 10
    -3 10 -10
    3 10 10
    3 -10 10
    -3 -10 -10
    -3 -10 -10
    3 10 11
    3 10 11
    -3 10 -11
    -3 10 -11
    -3 -10 -11
    3 -10 11
    -3 -10 -11
    -3 10 -12
    3 10 12
    3 10 12
    -3 10 -12
    -3 -10 -12
    3 -10 12
    -3 -10 -12
    -3 10 -13
    3 10 13
    -3 10 -13
    3 10 13
    -3 -10 -13
    -3 -10 -13
    -3 11 14
    3 11 -14
    -3 11 14
    3 11 -14
    3 -11 -14
    -3 -11 14
    3 -11 -14
    3 11 -13
    3 11 -13
    -3 11 13
    -3 11 13
    3 -11 -13
    3 -11 -13
    -3 -11 13
    3 11 -12
    -3 11 12
    -3 11 12
    -3 11 12
    3 11 -12
    3 -11 -12
    3 -11 -12
    -3 -11 12
    3 11 -11
    -3 11 11
    -3 11 11
    -3 11 11
    3 11 -11
    3 -11 -11
    -3 -11 11
    3 -11 -11
    -3 11 10
    3 11 -10
    -3 11 10
    3 11 -10
    3 -11 -10
    -3 -11 10
    3 -11 -10
    3 11 -9
    3 11 -9
    -3 11 9
    -3 11 9
    3 -11 -9
    3 -11 -9
    -3 -11 9
    3 11 -8
    -3 11 8
    3 11 -8
    -3 11 8
    -3 -11 8
    3 -11 -8
    3 -11 -8
    -3 11 7
    3 11 -7
    3 11 -7
    -3 11 7
    -3 -11 7
    3 -11 -7
    3 -11 -7
    -3 11 6
    3 11 -6
    -3 11 6
    3 11 -6
    -3 11 6
    3 -11 -6
    -3 -11 6
    3 -11 -6
    3 11 -5
    -3 11 5
    -3 11 5
    3 11 -5
    3 -11 -5
    -3 -11 5
    3 11 -4
    -3 11 4
    3 11 -4
    -3 11 4
    -3 -11 4
    3 -11 -4
    3 11 -3
    -3 11 3
    -3 11 3
    3 11 -3
    -3 -11 3
    3 -11 -3
    3 11 -2
    3 11 -2
    -3 11 2
    -3 11 2
    -3 -11 2
    3 -11 -2
    3 11 -1
    -3 11 1
    3 11 -1
    -3 11 1
    3 -11 -1
    -3 -11 1
    -3 11 0
    3 11 0
    -3 11 0
    3 11 0
    -3 -11 0
    3 -11 0
    3 -11 0
    -3 11 -1
    3 11 1
    -3 11 -1
    3 11 1
    3 -11 1
    3 -11 1
    -3 -11 -1
    3 -11 1
    3 11 2
    3 11 2
    -3 11 -2
    -3 11 -2
    3 -11 2
    -3 -11 -2
    3 -11 2
    3 -11 2
    -3 -11 -2
    -3 11 -3
    3 11 3
    -3 11 -3
    3 11 3
    3 -11 3
    3 -11 3
    -3 -11 -3
    3 -11 3
    -3 -11 -3
    -3 11 -4
    3 11 4
    3 11 4
    -3 11 -4
    -3 -11 -4
    -3 -11 -4
    3 -11 4
    3 -11 4
    3 -11 4
    -3 11 -5
    3 11 5
    3 11 5
    -3 11 -5
    3 -11 5
    3 -11 5
    -3 -11 -5
    -3 -11 -5
    -3 11 -6
    3 11 6
    -3 11 -6
    3 11 6
    3 11 6
    -3 -11 -6
    -3 -11 -6
    3 -11 6
    -3 11 -7
    3 11 7
    -3 11 -7
    3 11 7
    3 11 7
    3 -11 7
    -3 -11 -7
    -3 -11 -7
    3 11 8
    3 11 8
    -3 11 -8
    -3 11 -8
    3 11 8
    -3 -11 -8
    -3 -11 -8
    3 -11 8
    -3 11 -9
    -3 11 -9
    3 11 9
    3 11 9
    3 11 9
    -3 -11 -9
    3 -11 9
    -3 -11 -9
    -3 11 -10
    3 11 10
    3 11 10
    -3 11 -10
    3 -11 10
    -3 -11 -10
    -3 -11 -10
    3 11 11
    3 11 11
    -3 11 -11
    -3 11 -11
    -3 -11 -11
    -3 -11 -11
    -3 11 -12
    -3 11 -12
    3 11 12
    3 11 12
    -3 -11 -12
    -3 -11 -12
    3 12 -13
    -3 12 13
    3 12 -13
    -3 12 13
    3 -12 -13
    -3 -12 13
    3 -12 -13
    -3 12 12
    3 12 -12
    -3 12 12
    -3 12 12
    3 12 -12
    3 -12 -12
    3 -12 -12
    -3 -12 12
    3 12 -11
    -3 12 11
    -3 12 11
    -3 12 11
    3 12 -11
    -3 -12 11
    3 -12 -11
    3 -12 -11
    3 12 -10
    -3 12 10
    -3 12 10
    3 12 -10
    3 -12 -10
    -3 -12 10
    3 -12 -10
    3 12 -9
    3 12 -9
    -3 12 9
    -3 12 9
    -3 -12 9
    3 -12 -9
    3 -12 -9
    3 12 -8
    -3 12 8
    -3 12 8
    3 12 -8
    -3 -12 8
    3 -12 -8
    3 -12 -8
    3 12 -7
    3 12 -7
    -3 12 7
    -3 12 7
    3 -12 -7
    -3 -12 7
    3 -12 -7
    3 12 -6
    -3 12 6
    3 12 -6
    -3 12 6
    3 -12 -6
    -3 -12 6
    -3 12 5
    3 12 -5
    3 12 -5
    -3 12 5
    3 -12 -5
    -3 -12 5
    -3 -12 5
    3 12 -4
    -3 12 4
    3 12 -4
    -3 12 4
    -3 -12 4
    3 -12 -4
    3 12 -3
    3 12 -3
    -3 12 3
    -3 12 3
    -3 -12 3
    3 -12 -3
    3 12 -2
    3 12 -2
    -3 12 2
    -3 12 2
    3 -12 -2
    -3 -12 2
    -3 12 1
    3 12 -1
    3 12 -1
    -3 12 1
    3 -12 -1
    -3 -12 1
    3 12 0
    -3 12 0
    -3 12 0
    3 12 0
    3 -12 0
    -3 -12 0
    3 -12 0
    3 12 1
    -3 12 -1
    3 12 1
    -3 12 -1
    3 -12 1
    -3 -12 -1
    3 -12 1
    3 -12 1
    -3 12 -2
    -3 12 -2
    3 12 2
    3 12 2
    3 -12 2
    3 -12 2
    -3 -12 -2
    3 -12 2
    -3 -12 -2
    -3 12 -3
    3 12 3
    3 12 3
    -3 12 -3
    -3 -12 -3
    -3 -12 -3
    3 -12 3
    3 -12 3
    3 -12 3
    3 12 4
    -3 12 -4
    -3 12 -4
    3 12 4
    -3 -12 -4
    3 -12 4
    -3 -12 -4
    3 -12 4
    3 -12 4
    -3 12 -5
    3 12 5
    -3 12 -5
    3 12 5
    3 -12 5
    -3 -12 -5
    -3 -12 -5
    3 -12 5
    3 12 6
    -3 12 -6
    -3 12 -6
    3 12 6
    -3 -12 -6
    3 -12 6
    3 -12 6
    -3 -12 -6
    3 12 7
    -3 12 -7
    3 12 7
    -3 12 -7
    -3 -12 -7
    -3 -12 -7
    3 -12 7
    3 -12 7
    3 12 8
    3 12 8
    -3 12 -8
    -3 12 -8
    3 12 8
    -3 -12 -8
    -3 -12 -8
    3 -12 8
    3 12 9
    3 12 9
    -3 12 -9
    3 12 9
    -3 12 -9
    3 -12 9
    -3 -12 -9
    -3 -12 -9
    -3 12 -10
    -3 12 -10
    3 12 10
    3 12 10
    -3 -12 -10
    -3 -12 -10
    3 12 11
    -3 12 -11
    -3 12 -11
    3 12 11
    -3 -12 -11
    -3 13 11
    3 13 -11
    -3 13 11
    3 13 -11
    -3 13 11
    3 -13 -11
    3 -13 -11
    -3 -13 11
    -3 13 10
    3 13 -10
    3 13 -10
    -3 13 10
    3 -13 -10
    -3 -13 10
    3 -13 -10
    -3 13 9
    3 13 -9
    3 13 -9
    -3 13 9
    -3 -13 9
    3 -13 -9
    3 -13 -9
    -3 13 8
    3 13 -8
    -3 13 8
    3 13 -8
    -3 -13 8
    3 -13 -8
    3 -13 -8
    -3 13 7
    -3 13 7
    3 13 -7
    3 13 -7
    3 -13 -7
    -3 -13 7
    -3 13 6
    -3 13 6
    3 13 -6
    3 13 -6
    -3 -13 6
    3 -13 -6
    3 13 -5
    -3 13 5
    3 13 -5
    -3 13 5
    -3 -13 5
    3 -13 -5
    3 13 -4
    -3 13 4
    3 13 -4
    -3 13 4
    -3 -13 4
    3 -13 -4
    -3 13 3
    3 13 -3
    -3 13 3
    3 13 -3
    -3 -13 3
    3 -13 -3
    3 13 -2
    3 13 -2
    -3 13 2
    -3 13 2
    3 -13 -2
    -3 -13 2
    -3 13 1
    -3 13 1
    3 13 -1
    3 13 -1
    -3 -13 1
    3 -13 -1
    3 13 0
    3 13 0
    -3 13 0
    -3 13 0
    3 -13 0
    3 -13 0
    -3 -13 0
    3 13 1
    3 13 1
    -3 13 -1
    -3 13 -1
    -3 -13 -1
    3 -13 1
    3 -13 1
    3 13 2
    3 13 2
    -3 13 -2
    -3 13 -2
    -3 -13 -2
    3 -13 2
    3 -13 2
    3 13 3
    3 13 3
    -3 13 -3
    -3 13 -3
    3 -13 3
    -3 -13 -3
    3 -13 3
    -3 -13 -3
    3 13 4
    3 13 4
    -3 13 -4
    -3 13 -4
    3 -13 4
    -3 -13 -4
    -3 -13 -4
    3 -13 4
    3 13 5
    -3 13 -5
    -3 13 -5
    3 13 5
    -3 -13 -5
    3 -13 5
    -3 -13 -5
    3 -13 5
    -3 13 -6
    3 13 6
    -3 13 -6
    3 13 6
    -3 -13 -6
    3 -13 6
    -3 -13 -6
    3 -13 6
    -3 13 -7
    3 13 7
    3 13 7
    -3 13 -7
    -3 -13 -7
    3 -13 7
    -3 -13 -7
    3 -13 7
    -3 13 -8
    3 13 8
    3 13 8
    -3 13 -8
    -3 -13 -8
    3 -13 8
    -3 -13 -8
    -3 13 -9
    3 13 9
    3 13 9
    3 13 9
    -3 13 -9
    -3 -13 -9
    3 -13 9
    -3 -13 -9
    3 14 -10
    3 14 -10
    -3 14 10
    -3 14 10
    -3 -14 10
    3 -14 -10
    3 14 -9
    -3 14 9
    -3 14 9
    3 14 -9
    -3 -14 9
    3 -14 -9
    3 14 -8
    -3 14 8
    3 14 -8
    -3 14 8
    -3 -14 8
    3 -14 -8
    -3 14 7
    3 14 -7
    3 14 -7
    -3 14 7
    -3 -14 7
    3 -14 -7
    3 14 -6
    -3 14 6
    -3 14 6
    3 14 -6
    -3 -14 6
    3 -14 -6
    3 14 -5
    -3 14 5
    3 14 -5
    -3 14 5
    -3 -14 5
    3 -14 -5
    -3 14 4
    3 14 -4
    -3 14 4
    3 14 -4
    -3 -14 4
    3 -14 -4
    -3 14 3
    3 14 -3
    -3 14 3
    3 14 -3
    -3 -14 3
    3 -14 -3
    -3 14 2
    3 14 -2
    -3 14 2
    3 14 -2
    -3 -14 2
    3 -14 -2
    3 14 -1
    3 14 -1
    -3 14 1
    -3 14 1
    3 -14 -1
    -3 -14 1
    3 -14 -1
    3 14 0
    3 14 0
    -3 14 0
    -3 14 0
    -3 -14 0
    3 -14 0
    3 -14 0
    -3 14 -1
    3 14 1
    3 14 1
    -3 14 -1
    -3 -14 -1
    3 -14 1
    3 -14 1
    3 14 2
    3 14 2
    -3 14 -2
    -3 14 -2
    3 -14 2
    -3 -14 -2
    3 -14 2
    -3 14 -3
    -3 14 -3
    3 14 3
    3 14 3
    3 -14 3
    -3 -14 -3
    3 -14 3
    -3 14 -4
    3 14 4
    3 14 4
    -3 14 -4
    -3 -14 -4
    3 -14 4
    -3 -14 -4
    -3 14 -5
    3 14 5
    3 14 5
    -3 14 -5
    -3 -14 -5
    -3 -14 -5
    3 14 6
    -3 14 -6
    -3 14 -6
    3 14 6
    -3 -14 -6
    -3 -14 -6
    3 14 7
    -3 14 -7
    -3 14 -7
    3 14 7
    -3 -14 -7
    -3 -14 -7
    -3 14 -8
    3 14 8
    3 14 8
    -3 14 -8
    -3 -14 -8
    -3 -14 -8
    3 15 -8
    -3 15 8
    3 15 -7
    -3 15 7
    3 15 -7
    -3 15 7
    -3 -15 7
    -3 15 6
    3 15 -6
    3 15 -6
    -3 15 6
    -3 -15 6
    -3 15 5
    -3 15 5
    3 15 -5
    3 15 -5
    -3 -15 5
    -3 15 4
    3 15 -4
    3 15 -4
    -3 15 4
    -3 -15 4
    -3 15 3
    3 15 -3
    -3 15 3
    3 15 -3
    3 -15 -3
    -3 -15 3
    -3 15 2
    -3 15 2
    3 15 -2
    3 15 -2
    -3 -15 2
    3 -15 -2
    3 15 -1
    -3 15 1
    3 15 -1
    -3 15 1
    3 -15 -1
    3 -15 -1
    -3 -15 1
    -3 15 0
    3 15 0
    3 15 0
    -3 15 0
    -3 -15 0
    3 -15 0
    -3 15 -1
    3 15 1
    3 15 1
    -3 15 -1
    -3 -15 -1
    3 -15 1
    -3 15 -2
    3 15 2
    3 15 2
    -3 15 -2
    -3 -15 -2
    -3 15 -3
    3 15 3
    3 15 3
    -3 15 -3
    -3 -15 -3
    -3 15 -4
    -3 15 -4
    3 15 4
    3 15 4
    -3 -15 -4
    3 15 5
    -3 15 -5
    -3 15 -5
    3 15 5
    -3 -15 -5
    -3 -15 -5
    -3 16 4
    -3 16 4
    3 16 -4
    3 16 -4
    -3 -16 4
    -3 16 3
    -3 16 3
    3 16 -3
    3 16 -3
    -3 -16 3
    3 16 -2
    3 16 -2
    -3 16 2
    -3 16 2
    -3 -16 2
    -3 16 1
    3 16 -1
    -3 16 1
    3 16 -1
    3 -16 -1
    -3 -16 1
    -3 16 0
    3 16 0
    3 16 0
    -3 16 0
    3 -16 0
    -3 -16 0
    3 16 1
    -3 16 -1
    3 16 1
    -3 16 -1
    -3 -16 -1
    -3 16 -2
    3 16 2
    -3 16 -2
    3 16 2
    -3 -16 -2
    4 0 -19
    -4 0 19
    4 0 -19
    -4 0 18
    4 0 -18
    4 0 -18
    4 0 -17
    4 0 -17
    -4 0 17
    -4 0 16
    4 0 -16
    4 0 -16
    4 0 -15
    -4 0 15
    4 0 -15
    4 0 -14
    4 0 -14
    -4 0 14
    4 0 -13
    -4 0 13
    4 0 -13
    4 0 -12
    -4 0 12
    -4 0 12
    4 0 -12
    4 0 -11
    -4 0 11
    -4 0 11
    4 0 -11
    -4 0 10
    4 0 -10
    4 0 -10
    -4 0 10
    -4 0 9
    4 0 -9
    4 0 -9
    -4 0 9
    -4 0 8
    -4 0 8
    -4 0 8
    4 0 -8
    4 0 -7
    -4 0 7
    -4 0 7
    -4 0 7
    4 0 -7
    4 0 -6
    -4 0 6
    4 0 -6
    -4 0 6
    4 0 -6
    -4 0 6
    4 0 -5
    -4 0 5
    4 0 -5
    -4 0 5
    4 0 -5
    -4 0 5
    -4 0 4
    -4 0 4
    -4 0 4
    4 0 -4
    4 0 -4
    4 0 -4
    4 0 -3
    -4 0 3
    4 0 -3
    -4 0 3
    4 0 -3
    4 0 -3
    4 0 -3
    -4 0 3
    -4 0 2
    4 0 -2
    -4 0 2
    -4 0 2
    -4 0 1
    4 0 -1
    -4 0 0
    -4 0 0
    4 0 0
    -4 0 0
    -4 0 0
    -4 0 -1
    4 0 1
    -4 0 -1
    -4 0 -1
    4 0 1
    -4 0 -1
    4 0 1
    4 0 1
    4 0 1
    -4 0 -2
    -4 0 -2
    4 0 2
    4 0 2
    -4 0 -2
    4 0 2
    -4 0 -2
    4 0 2
    4 0 2
    4 0 3
    4 0 3
    4 0 3
    4 0 3
    -4 0 -3
    -4 0 -3
    -4 0 -3
    4 0 4
    4 0 4
    -4 0 -4
    -4 0 -4
    4 0 4
    -4 0 -4
    4 0 5
    -4 0 -5
    4 0 5
    -4 0 -5
    -4 0 -5
    4 0 5
    -4 0 -6
    4 0 6
    4 0 6
    -4 0 -6
    -4 0 -7
    4 0 7
    -4 0 -7
    4 0 7
    4 0 8
    4 0 8
    -4 0 -8
    -4 0 -9
    4 0 9
    4 0 9
    -4 0 -10
    4 0 10
    -4 0 -10
    4 0 10
    4 0 11
    -4 0 -11
    4 0 11
    -4 0 -11
    4 0 12
    4 0 12
    -4 0 -12
    -4 0 -12
    -4 0 -13
    -4 0 -13
    4 0 13
    4 0 13
    4 0 14
    -4 0 -14
    -4 0 -14
    4 0 14
    -4 0 -15
    4 0 15
    -4 0 -15
    4 0 15
    -4 0 -16
    -4 0 -16
    4 0 16
    4 0 16
    4 1 -19
    4 1 -19
    -4 1 19
    4 -1 -19
    4 -1 -19
    -4 -1 19
    4 1 -18
    -4 1 18
    4 1 -18
    -4 -1 18
    4 -1 -18
    4 -1 -18
    4 1 -17
    4 1 -17
    -4 1 17
    4 -1 -17
    -4 -1 17
    4 -1 -17
    4 1 -16
    -4 1 16
    4 1 -16
    4 -1 -16
    -4 -1 16
    4 -1 -16
    4 1 -15
    4 1 -15
    -4 1 15
    4 -1 -15
    -4 -1 15
    4 -1 -15
    4 1 -14
    -4 1 14
    4 1 -14
    4 -1 -14
    -4 -1 14
    4 -1 -14
    -4 1 13
    4 1 -13
    4 1 -13
    -4 -1 13
    -4 -1 13
    4 -1 -13
    4 -1 -13
    4 1 -12
    4 1 -12
    -4 1 12
    4 -1 -12
    -4 -1 12
    -4 -1 12
    4 -1 -12
    4 1 -11
    -4 1 11
    -4 1 11
    4 1 -11
    4 -1 -11
    -4 -1 11
    4 -1 -11
    -4 -1 11
    -4 1 10
    4 1 -10
    -4 1 10
    4 1 -10
    4 -1 -10
    -4 -1 10
    -4 -1 10
    4 -1 -10
    4 1 -9
    -4 1 9
    -4 1 9
    4 1 -9
    -4 -1 9
    4 -1 -9
    4 -1 -9
    -4 1 8
    -4 1 8
    -4 1 8
    4 1 -8
    -4 1 8
    -4 -1 8
    4 -1 -8
    4 -1 -8
    -4 1 7
    -4 1 7
    4 1 -7
    4 1 -7
    -4 1 7
    -4 1 7
    -4 -1 7
    4 -1 -7
    4 -1 -7
    -4 -1 7
    -4 -1 7
    4 1 -6
    -4 1 6
    -4 1 6
    -4 1 6
    -4 1 6
    4 1 -6
    4 -1 -6
    4 -1 -6
    4 -1 -6
    -4 -1 6
    -4 -1 6
    4 -1 -6
    -4 -1 6
    -4 1 5
    -4 1 5
    -4 1 5
    4 1 -5
    4 1 -5
    4 1 -5
    -4 1 5
    -4 -1 5
    4 -1 -5
    4 -1 -5
    -4 -1 5
    -4 -1 5
    4 -1 -5
    4 1 -4
    -4 1 4
    -4 1 4
    4 1 -4
    4 1 -4
    4 1 -4
    -4 1 4
    -4 1 4
    4 -1 -4
    4 -1 -4
    4 -1 -4
    -4 -1 4
    -4 -1 4
    -4 -1 4
    4 1 -3
    4 1 -3
    4 1 -3
    -4 1 3
    -4 1 3
    4 1 -3
    -4 1 3
    4 1 -3
    4 -1 -3
    -4 -1 3
    -4 -1 3
    -4 -1 3
    4 -1 -3
    -4 -1 3
    4 -1 -3
    4 1 -2
    4 1 -2
    -4 1 2
    4 1 -2
    4 1 -2
    -4 1 2
    4 -1 -2
    4 -1 -2
    -4 -1 2
    -4 -1 2
    -4 -1 2
    -4 -1 2
    -4 -1 2
    -4 -1 2
    -4 1 1
    4 1 -1
    4 1 -1
    4 1 -1
    4 1 -1
    4 1 -1
    4 1 -1
    -4 -1 1
    4 -1 -1
    -4 -1 1
    -4 -1 1
    -4 -1 1
    4 -1 -1
    -4 -1 1
    4 1 0
    4 1 0
    4 1 0
    -4 1 0
    -4 1 0
    4 1 0
    4 1 0
    -4 1 0
    -4 -1 0
    -4 -1 0
    -4 -1 0
    4 -1 0
    -4 -1 0
    -4 -1 0
    4 1 1
    4 1 1
    -4 1 -1
    4 1 1
    -4 1 -1
    4 1 1
    -4 1 -1
    4 1 1
    4 -1 1
    -4 -1 -1
    4 -1 1
    4 -1 1
    -4 -1 -1
    -4 -1 -1
    -4 -1 -1
    -4 -1 -1
    4 -1 1
    4 -1 1
    -4 1 -2
    -4 1 -2
    4 1 2
    4 1 2
    4 1 2
    4 1 2
    4 1 2
    -4 1 -2
    4 -1 2
    -4 -1 -2
    4 -1 2
    4 -1 2
    -4 -1 -2
    4 -1 2
    -4 -1 -2
    -4 -1 -2
    4 -1 2
    4 1 3
    -4 1 -3
    4 1 3
    -4 1 -3
    4 1 3
    -4 1 -3
    4 1 3
    -4 -1 -3
    4 -1 3
    4 -1 3
    -4 -1 -3
    4 -1 3
    4 -1 3
    -4 -1 -3
    -4 -1 -3
    -4 1 -4
    4 1 4
    4 1 4
    4 1 4
    -4 1 -4
    -4 1 -4
    4 -1 4
    -4 -1 -4
    -4 -1 -4
    4 -1 4
    -4 -1 -4
    4 -1 4
    -4 1 -5
    4 1 5
    -4 1 -5
    4 1 5
    -4 1 -5
    4 1 5
    -4 1 -5
    -4 -1 -5
    -4 -1 -5
    4 -1 5
    -4 -1 -5
    4 -1 5
    4 -1 5
    -4 1 -6
    -4 1 -6
    4 1 6
    -4 1 -6
    -4 1 -6
    4 -1 6
    -4 -1 -6
    -4 1 -7
    -4 1 -7
    -4 1 -7
    4 1 7
    4 1 7
    4 -1 7
    -4 -1 -7
    4 1 8
    4 1 8
    -4 1 -8
    4 -1 8
    -4 -1 -8
    -4 1 -9
    4 1 9
    4 1 9
    -4 -1 -9
    4 -1 9
    4 -1 9
    -4 -1 -9
    4 1 10
    -4 1 -10
    -4 1 -10
    4 1 10
    -4 -1 -10
    -4 -1 -10
    4 -1 10
    4 -1 10
    4 1 11
    4 1 11
    -4 1 -11
    -4 1 -11
    -4 -1 -11
    4 -1 11
    4 -1 11
    -4 -1 -11
    4 1 12
    -4 1 -12
    4 1 12
    -4 1 -12
    -4 -1 -12
    -4 -1 -12
    4 -1 12
    4 -1 12
    -4 1 -13
    -4 1 -13
    4 1 13
    4 1 13
    -4 -1 -13
    4 -1 13
    -4 -1 -13
    4 -1 13
    -4 1 -14
    4 1 14
    -4 1 -14
    4 1 14
    4 -1 14
    -4 -1 -14
    4 -1 14
    -4 -1 -14
    4 1 15
    4 1 15
    -4 1 -15
    -4 1 -15
    -4 -1 -15
    4 -1 15
    -4 -1 -15
    4 -1 15
    -4 1 -16
    4 1 16
    -4 1 -16
    4 1 16
    -4 -1 -16
    4 -1 16
    -4 -1 -16
    4 -1 16
    4 2 -18
    4 2 -18
    -4 2 18
    -4 -2 18
    4 -2 -18
    4 -2 -18
    4 2 -17
    4 2 -17
    -4 2 17
    4 -2 -17
    4 -2 -17
    -4 -2 17
    4 2 -16
    4 2 -16
    -4 2 16
    4 -2 -16
    -4 -2 16
    4 -2 -16
    4 2 -15
    -4 2 15
    4 2 -15
    -4 -2 15
    4 -2 -15
    4 -2 -15
    4 2 -14
    4 2 -14
    -4 2 14
    4 -2 -14
    4 -2 -14
    -4 -2 14
    -4 -2 14
    -4 2 13
    4 2 -13
    4 2 -13
    4 -2 -13
    -4 -2 13
    -4 -2 13
    4 -2 -13
    -4 2 12
    4 2 -12
    4 2 -12
    4 -2 -12
    -4 -2 12
    4 -2 -12
    -4 -2 12
    -4 2 11
    4 2 -11
    4 2 -11
    -4 -2 11
    4 -2 -11
    4 -2 -11
    4 2 -10
    4 2 -10
    -4 2 10
    -4 2 10
    4 -2 -10
    4 -2 -10
    -4 -2 10
    -4 2 9
    4 2 -9
    4 2 -9
    4 -2 -9
    4 -2 -9
    -4 -2 9
    -4 2 8
    4 2 -8
    4 2 -8
    -4 2 8
    -4 2 8
    -4 2 8
    -4 -2 8
    4 -2 -8
    -4 -2 8
    4 -2 -8
    4 2 -7
    -4 2 7
    -4 2 7
    -4 2 7
    4 2 -7
    -4 2 7
    4 -2 -7
    4 -2 -7
    -4 -2 7
    -4 -2 7
    4 2 -6
    -4 2 6
    -4 2 6
    -4 2 6
    -4 2 6
    4 2 -6
    -4 -2 6
    -4 -2 6
    -4 -2 6
    4 -2 -6
    4 -2 -6
    -4 2 5
    4 2 -5
    4 2 -5
    -4 2 5
    -4 2 5
    -4 2 5
    4 2 -5
    4 2 -5
    -4 2 5
    4 -2 -5
    4 -2 -5
    -4 -2 5
    -4 -2 5
    4 -2 -5
    -4 -2 5
    4 2 -4
    -4 2 4
    -4 2 4
    -4 2 4
    -4 2 4
    4 2 -4
    4 2 -4
    4 2 -4
    4 -2 -4
    -4 -2 4
    -4 -2 4
    4 -2 -4
    4 -2 -4
    -4 -2 4
    4 2 -3
    4 2 -3
    -4 2 3
    -4 2 3
    -4 2 3
    4 2 -3
    -4 2 3
    -4 2 3
    4 2 -3
    4 -2 -3
    -4 -2 3
    -4 -2 3
    -4 -2 3
    -4 -2 3
    4 -2 -3
    4 2 -2
    -4 2 2
    -4 2 2
    4 2 -2
    4 2 -2
    -4 2 2
    4 2 -2
    -4 -2 2
    -4 -2 2
    4 -2 -2
    -4 -2 2
    -4 -2 2
    4 -2 -2
    -4 -2 2
    -4 2 1
    4 2 -1
    4 2 -1
    -4 2 1
    4 2 -1
    -4 2 1
    4 2 -1
    -4 2 1
    -4 2 1
    4 2 -1
    -4 -2 1
    4 -2 -1
    -4 -2 1
    4 -2 -1
    -4 -2 1
    -4 -2 1
    -4 -2 1
    4 2 0
    -4 2 0
    4 2 0
    -4 2 0
    4 2 0
    -4 2 0
    -4 2 0
    -4 2 0
    4 2 0
    -4 2 0
    4 2 0
    -4 -2 0
    -4 -2 0
    -4 -2 0
    4 -2 0
    -4 -2 0
    -4 -2 0
    4 -2 0
    -4 2 -1
    4 2 1
    -4 2 -1
    4 2 1
    -4 2 -1
    -4 2 -1
    4 2 1
    4 2 1
    -4 2 -1
    4 2 1
    4 2 1
    -4 -2 -1
    4 -2 1
    4 -2 1
    -4 -2 -1
    -4 -2 -1
    -4 -2 -1
    4 -2 1
    4 -2 1
    4 -2 1
    4 2 2
    -4 2 -2
    -4 2 -2
    4 2 2
    4 2 2
    -4 2 -2
    -4 2 -2
    4 2 2
    -4 -2 -2
    -4 -2 -2
    -4 -2 -2
    4 -2 2
    4 -2 2
    4 -2 2
    -4 -2 -2
    4 -2 2
    -4 2 -3
    -4 2 -3
    4 2 3
    4 2 3
    4 2 3
    -4 2 -3
    -4 2 -3
    -4 -2 -3
    -4 -2 -3
    -4 -2 -3
    -4 -2 -3
    4 -2 3
    4 -2 3
    4 2 4
    -4 2 -4
    4 2 4
    4 2 4
    -4 2 -4
    -4 2 -4
    -4 2 -4
    -4 -2 -4
    -4 -2 -4
    -4 -2 -4
    -4 -2 -4
    4 -2 4
    -4 -2 -4
    4 -2 4
    -4 2 -5
    4 2 5
    -4 2 -5
    -4 2 -5
    -4 2 -5
    -4 -2 -5
    -4 -2 -5
    4 -2 5
    4 -2 5
    -4 -2 -5
    -4 2 -6
    -4 2 -6
    4 2 6
    4 2 6
    -4 2 -6
    -4 2 -6
    -4 -2 -6
    4 -2 6
    -4 -2 -6
    4 2 7
    -4 2 -7
    4 2 7
    -4 2 -7
    -4 -2 -7
    -4 -2 -7
    -4 2 -8
    4 2 8
    4 2 8
    4 -2 8
    -4 -2 -8
    -4 -2 -8
    -4 2 -9
    4 2 9
    4 2 9
    -4 -2 -9
    -4 -2 -9
    4 -2 9
    -4 2 -10
    -4 2 -10
    4 2 10
    4 2 10
    -4 -2 -10
    -4 -2 -10
    4 -2 10
    -4 2 -11
    4 2 11
    4 2 11
    -4 2 -11
    -4 -2 -11
    -4 -2 -11
    -4 -2 -11
    4 -2 11
    4 2 12
    -4 2 -12
    -4 2 -12
    4 2 12
    -4 -2 -12
    4 -2 12
    -4 -2 -12
    -4 2 -13
    4 2 13
    -4 2 -13
    4 2 13
    4 -2 13
    -4 -2 -13
    4 -2 13
    -4 -2 -13
    4 2 14
    -4 2 -14
    4 2 14
    -4 2 -14
    -4 -2 -14
    4 -2 14
    -4 -2 -14
    4 -2 14
    -4 2 -15
    -4 2 -15
    4 2 15
    4 2 15
    -4 -2 -15
    -4 -2 -15
    4 -2 15
    4 -2 15
    4 2 16
    -4 2 -16
    4 2 16
    -4 2 -16
    4 -2 16
    4 -2 16
    -4 -2 -16
    -4 -2 -16
    -4 3 18
    -4 3 18
    4 3 -18
    4 3 -18
    4 -3 -18
    4 -3 -18
    -4 -3 18
    4 3 -17
    4 3 -17
    -4 3 17
    -4 3 17
    4 -3 -17
    -4 -3 17
    4 -3 -17
    4 3 -16
    -4 3 16
    4 3 -16
    -4 3 16
    4 -3 -16
    -4 -3 16
    4 -3 -16
    4 3 -15
    -4 3 15
    4 3 -15
    4 -3 -15
    4 -3 -15
    -4 -3 15
    4 3 -14
    -4 3 14
    4 3 -14
    -4 -3 14
    4 -3 -14
    -4 -3 14
    4 -3 -14
    -4 3 13
    4 3 -13
    4 3 -13
    4 -3 -13
    -4 -3 13
    -4 -3 13
    4 -3 -13
    4 3 -12
    4 3 -12
    -4 3 12
    -4 -3 12
    4 -3 -12
    4 -3 -12
    4 3 -11
    4 3 -11
    4 -3 -11
    4 -3 -11
    -4 -3 11
    4 3 -10
    4 3 -10
    4 -3 -10
    4 -3 -10
    -4 -3 10
    4 3 -9
    4 3 -9
    -4 3 9
    4 -3 -9
    -4 -3 9
    4 -3 -9
    -4 3 8
    -4 3 8
    -4 3 8
    -4 3 8
    4 3 -8
    4 3 -8
    4 -3 -8
    4 -3 -8
    4 -3 -8
    -4 -3 8
    -4 3 7
    4 3 -7
    -4 3 7
    -4 3 7
    -4 3 7
    4 -3 -7
    -4 -3 7
    4 -3 -7
    4 -3 -7
    -4 -3 7
    -4 3 6
    4 3 -6
    -4 3 6
    -4 3 6
    4 3 -6
    4 3 -6
    -4 3 6
    -4 3 6
    -4 -3 6
    4 -3 -6
    -4 -3 6
    4 -3 -6
    -4 -3 6
    4 -3 -6
    -4 3 5
    4 3 -5
    -4 3 5
    -4 3 5
    -4 3 5
    4 3 -5
    4 3 -5
    -4 -3 5
    4 -3 -5
    -4 -3 5
    4 -3 -5
    4 -3 -5
    4 -3 -5
    4 3 -4
    4 3 -4
    -4 3 4
    4 3 -4
    -4 3 4
    -4 3 4
    -4 3 4
    -4 -3 4
    4 -3 -4
    -4 -3 4
    -4 -3 4
    4 -3 -4
    4 -3 -4
    4 -3 -4
    -4 -3 4
    4 3 -3
    4 3 -3
    -4 3 3
    -4 3 3
    -4 3 3
    -4 3 3
    4 3 -3
    -4 3 3
    -4 3 3
    4 -3 -3
    -4 -3 3
    4 -3 -3
    4 -3 -3
    -4 -3 3
    -4 -3 3
    -4 -3 3
    4 3 -2
    -4 3 2
    -4 3 2
    -4 3 2
    4 3 -2
    4 3 -2
    -4 3 2
    4 3 -2
    -4 3 2
    -4 -3 2
    4 -3 -2
    4 -3 -2
    4 -3 -2
    -4 -3 2
    4 -3 -2
    -4 -3 2
    4 -3 -2
    -4 -3 2
    -4 -3 2
    4 3 -1
    -4 3 1
    -4 3 1
    4 3 -1
    -4 3 1
    -4 3 1
    4 3 -1
    4 3 -1
    4 3 -1
    4 -3 -1
    -4 -3 1
    -4 -3 1
    4 -3 -1
    4 -3 -1
    4 -3 -1
    -4 -3 1
    4 -3 -1
    -4 -3 1
    -4 -3 1
    -4 3 0
    4 3 0
    -4 3 0
    -4 3 0
    4 3 0
    -4 3 0
    -4 3 0
    -4 3 0
    4 3 0
    4 3 0
    4 3 0
    4 -3 0
    -4 -3 0
    -4 -3 0
    -4 -3 0
    4 -3 0
    4 -3 0
    -4 -3 0
    -4 -3 0
    4 -3 0
    4 -3 0
    4 -3 0
    4 3 1
    4 3 1
    -4 3 -1
    -4 3 -1
    -4 3 -1
    4 3 1
    4 3 1
    -4 3 -1
    -4 3 -1
    -4 -3 -1
    4 -3 1
    4 -3 1
    4 -3 1
    -4 -3 -1
    4 -3 1
    4 -3 1
    4 -3 1
    -4 -3 -1
    -4 -3 -1
    4 3 2
    4 3 2
    -4 3 -2
    -4 3 -2
    4 3 2
    4 3 2
    -4 3 -2
    4 3 2
    -4 3 -2
    4 -3 2
    4 -3 2
    -4 -3 -2
    -4 -3 -2
    4 -3 2
    4 -3 2
    4 -3 2
    -4 -3 -2
    -4 -3 -2
    -4 3 -3
    4 3 3
    4 3 3
    4 3 3
    -4 3 -3
    -4 3 -3
    -4 3 -3
    -4 3 -3
    -4 -3 -3
    4 -3 3
    4 -3 3
    -4 -3 -3
    -4 -3 -3
    -4 -3 -3
    4 3 4
    -4 3 -4
    -4 3 -4
    -4 3 -4
    -4 3 -4
    4 3 4
    4 3 4
    4 -3 4
    4 -3 4
    -4 -3 -4
    -4 -3 -4
    -4 -3 -4
    -4 3 -5
    -4 3 -5
    -4 3 -5
    4 3 5
    -4 3 -5
    -4 -3 -5
    4 -3 5
    -4 -3 -5
    4 -3 5
    4 3 6
    -4 3 -6
    4 3 6
    -4 3 -6
    4 -3 6
    -4 -3 -6
    -4 -3 -6
    4 3 7
    -4 3 -7
    4 3 7
    -4 3 -7
    -4 -3 -7
    -4 -3 -7
    -4 3 -8
    4 3 8
    4 3 8
    -4 -3 -8
    -4 -3 -8
    4 -3 8
    -4 3 -9
    4 3 9
    4 3 9
    -4 -3 -9
    -4 -3 -9
    4 -3 9
    -4 3 -10
    4 3 10
    -4 3 -10
    4 3 10
    4 -3 10
    -4 -3 -10
    -4 -3 -10
    4 3 11
    -4 3 -11
    -4 3 -11
    4 3 11
    -4 -3 -11
    -4 -3 -11
    4 -3 11
    4 3 12
    -4 3 -12
    -4 3 -12
    4 3 12
    4 -3 12
    -4 -3 -12
    -4 -3 -12
    4 3 13
    -4 3 -13
    4 3 13
    -4 3 -13
    4 -3 13
    -4 -3 -13
    -4 -3 -13
    -4 3 -14
    -4 3 -14
    4 3 14
    4 3 14
    -4 -3 -14
    4 -3 14
    -4 -3 -14
    -4 3 -15
    4 3 15
    -4 3 -15
    4 3 15
    -4 -3 -15
    -4 -3 -15
    4 -3 15
    4 -3 15
    4 3 16
    -4 3 -16
    4 3 16
    -4 3 -16
    -4 -3 -16
    4 -3 16
    4 -3 16
    -4 -3 -16
    4 4 -18
    4 4 -18
    -4 4 18
    -4 4 18
    -4 -4 18
    4 -4 -18
    4 -4 -18
    4 4 -17
    -4 4 17
    4 4 -17
    -4 4 17
    4 -4 -17
    4 -4 -17
    -4 -4 17
    -4 4 16
    4 4 -16
    4 4 -16
    -4 4 16
    -4 -4 16
    4 -4 -16
    4 -4 -16
    4 4 -15
    4 4 -15
    -4 4 15
    -4 4 15
    4 -4 -15
    4 -4 -15
    -4 -4 15
    -4 4 14
    4 4 -14
    -4 4 14
    4 4 -14
    -4 -4 14
    4 -4 -14
    -4 -4 14
    4 -4 -14
    -4 4 13
    4 4 -13
    4 4 -13
    -4 4 13
    4 -4 -13
    -4 -4 13
    4 -4 -13
    4 4 -12
    -4 4 12
    -4 4 12
    4 4 -12
    4 -4 -12
    4 -4 -12
    -4 -4 12
    -4 4 11
    4 4 -11
    -4 4 11
    4 4 -11
    4 -4 -11
    4 -4 -11
    -4 -4 11
    4 -4 -11
    4 4 -10
    -4 4 10
    4 4 -10
    -4 -4 10
    4 -4 -10
    4 -4 -10
    4 -4 -10
    4 4 -9
    -4 4 9
    4 4 -9
    4 -4 -9
    4 -4 -9
    4 -4 -9
    -4 -4 9
    4 4 -8
    -4 4 8
    4 4 -8
    -4 4 8
    -4 4 8
    4 -4 -8
    4 -4 -8
    -4 -4 8
    -4 4 7
    -4 4 7
    -4 4 7
    -4 4 7
    4 4 -7
    4 4 -7
    -4 4 7
    -4 -4 7
    4 -4 -7
    4 -4 -7
    4 -4 -7
    -4 4 6
    -4 4 6
    -4 4 6
    -4 4 6
    -4 4 6
    4 4 -6
    -4 -4 6
    -4 -4 6
    4 -4 -6
    4 -4 -6
    4 -4 -6
    4 4 -5
    -4 4 5
    -4 4 5
    -4 4 5
    -4 4 5
    -4 4 5
    4 4 -5
    -4 -4 5
    -4 -4 5
    4 -4 -5
    4 -4 -5
    -4 -4 5
    4 -4 -5
    -4 4 4
    -4 4 4
    4 4 -4
    -4 4 4
    4 4 -4
    -4 4 4
    -4 4 4
    4 4 -4
    -4 -4 4
    -4 -4 4
    4 -4 -4
    4 -4 -4
    -4 -4 4
    4 -4 -4
    4 -4 -4
    -4 4 3
    4 4 -3
    -4 4 3
    -4 4 3
    -4 4 3
    4 4 -3
    -4 4 3
    -4 4 3
    -4 -4 3
    -4 -4 3
    4 -4 -3
    4 -4 -3
    4 -4 -3
    -4 -4 3
    -4 4 2
    -4 4 2
    -4 4 2
    -4 4 2
    4 4 -2
    4 4 -2
    4 4 -2
    -4 4 2
    -4 -4 2
    -4 -4 2
    4 -4 -2
    4 -4 -2
    4 -4 -2
    4 -4 -2
    -4 -4 2
    -4 -4 2
    4 -4 -2
    -4 4 1
    4 4 -1
    -4 4 1
    -4 4 1
    -4 4 1
    4 4 -1
    4 4 -1
    4 -4 -1
    4 -4 -1
    -4 -4 1
    4 -4 -1
    -4 -4 1
    -4 -4 1
    -4 -4 1
    4 -4 -1
    4 -4 -1
    -4 -4 1
    4 -4 -1
    4 4 0
    -4 4 0
    -4 4 0
    -4 4 0
    4 4 0
    4 4 0
    -4 -4 0
    -4 -4 0
    4 -4 0
    -4 -4 0
    4 -4 0
    -4 -4 0
    4 -4 0
    4 -4 0
    -4 -4 0
    4 -4 0
    4 -4 0
    -4 4 -1
    4 4 1
    -4 4 -1
    4 4 1
    4 4 1
    -4 4 -1
    4 4 1
    -4 4 -1
    -4 4 -1
    -4 -4 -1
    -4 -4 -1
    4 -4 1
    4 -4 1
    4 -4 1
    -4 -4 -1
    4 -4 1
    4 -4 1
    -4 -4 -1
    4 -4 1
    -4 4 -2
    4 4 2
    -4 4 -2
    4 4 2
    4 4 2
    -4 4 -2
    4 4 2
    4 -4 2
    -4 -4 -2
    4 -4 2
    4 -4 2
    -4 -4 -2
    -4 -4 -2
    4 -4 2
    4 4 3
    -4 4 -3
    4 4 3
    -4 4 -3
    -4 4 -3
    4 4 3
    -4 4 -3
    4 -4 3
    -4 -4 -3
    -4 -4 -3
    4 -4 3
    -4 -4 -3
    4 -4 3
    4 4 4
    -4 4 -4
    4 4 4
    -4 4 -4
    -4 4 -4
    -4 4 -4
    4 -4 4
    -4 -4 -4
    4 -4 4
    4 -4 4
    -4 -4 -4
    -4 -4 -4
    -4 4 -5
    -4 4 -5
    4 4 5
    4 4 5
    -4 4 -5
    -4 4 -5
    4 -4 5
    -4 -4 -5
    -4 -4 -5
    -4 4 -6
    4 4 6
    -4 4 -6
    4 4 6
    -4 -4 -6
    4 -4 6
    -4 -4 -6
    4 4 7
    4 4 7
    -4 4 -7
    -4 4 -7
    -4 -4 -7
    -4 -4 -7
    4 -4 7
    -4 4 -8
    4 4 8
    4 4 8
    -4 -4 -8
    4 -4 8
    -4 -4 -8
    -4 4 -9
    4 4 9
    4 4 9
    -4 4 -9
    -4 -4 -9
    -4 -4 -9
    4 -4 9
    -4 4 -10
    -4 4 -10
    4 4 10
    4 4 10
    -4 -4 -10
    -4 -4 -10
    4 -4 10
    4 4 11
    4 4 11
    -4 4 -11
    -4 4 -11
    -4 -4 -11
    -4 -4 -11
    4 -4 11
    4 4 12
    -4 4 -12
    4 4 12
    -4 4 -12
    -4 -4 -12
    4 -4 12
    -4 -4 -12
    4 4 13
    4 4 13
    -4 4 -13
    -4 4 -13
    -4 -4 -13
    4 -4 13
    -4 -4 -13
    4 4 14
    4 4 14
    -4 4 -14
    -4 4 -14
    -4 -4 -14
    4 -4 14
    -4 -4 -14
    4 4 15
    4 4 15
    -4 4 -15
    -4 4 -15
    -4 -4 -15
    -4 -4 -15
    4 -4 15
    -4 5 18
    4 5 -18
    4 5 -18
    -4 5 18
    4 -5 -18
    -4 -5 18
    4 -5 -18
    -4 5 17
    -4 5 17
    4 5 -17
    4 5 -17
    4 -5 -17
    -4 -5 17
    4 -5 -17
    -4 5 16
    -4 5 16
    4 5 -16
    4 5 -16
    4 -5 -16
    -4 -5 16
    4 -5 -16
    -4 5 15
    4 5 -15
    4 5 -15
    -4 5 15
    4 -5 -15
    -4 -5 15
    4 -5 -15
    -4 5 14
    -4 5 14
    4 5 -14
    4 5 -14
    -4 -5 14
    4 -5 -14
    4 -5 -14
    4 5 -13
    4 5 -13
    -4 5 13
    -4 5 13
    4 -5 -13
    4 -5 -13
    -4 -5 13
    4 5 -12
    -4 5 12
    4 5 -12
    -4 5 12
    4 -5 -12
    4 -5 -12
    4 -5 -12
    -4 -5 12
    4 5 -11
    -4 5 11
    4 5 -11
    -4 -5 11
    4 -5 -11
    4 -5 -11
    4 -5 -11
    4 5 -10
    -4 5 10
    4 5 -10
    -4 -5 10
    4 -5 -10
    4 -5 -10
    4 -5 -10
    4 5 -9
    4 5 -9
    -4 5 9
    4 -5 -9
    4 -5 -9
    -4 -5 9
    4 -5 -9
    -4 5 8
    4 5 -8
    -4 5 8
    4 5 -8
    -4 5 8
    4 -5 -8
    4 -5 -8
    -4 -5 8
    4 5 -7
    -4 5 7
    -4 5 7
    -4 5 7
    -4 5 7
    4 5 -7
    4 -5 -7
    4 -5 -7
    4 -5 -7
    -4 -5 7
    4 5 -6
    -4 5 6
    -4 5 6
    -4 5 6
    -4 5 6
    4 5 -6
    -4 -5 6
    4 -5 -6
    4 -5 -6
    4 -5 -6
    4 5 -5
    -4 5 5
    -4 5 5
    -4 5 5
    -4 5 5
    4 5 -5
    4 -5 -5
    4 -5 -5
    4 -5 -5
    -4 -5 5
    -4 -5 5
    -4 5 4
    -4 5 4
    -4 5 4
    4 5 -4
    -4 5 4
    4 5 -4
    -4 5 4
    4 -5 -4
    4 -5 -4
    -4 -5 4
    -4 -5 4
    4 -5 -4
    -4 5 3
    -4 5 3
    -4 5 3
    -4 5 3
    -4 5 3
    4 5 -3
    4 5 -3
    4 -5 -3
    -4 -5 3
    -4 -5 3
    4 -5 -3
    -4 -5 3
    4 5 -2
    -4 5 2
    4 5 -2
    -4 5 2
    -4 5 2
    -4 5 2
    -4 5 2
    4 5 -2
    4 -5 -2
    4 -5 -2
    -4 -5 2
    -4 -5 2
    4 -5 -2
    -4 -5 2
    4 -5 -2
    -4 -5 2
    4 -5 -2
    -4 -5 2
    4 5 -1
    4 5 -1
    -4 5 1
    4 5 -1
    -4 5 1
    -4 5 1
    -4 5 1
    4 -5 -1
    4 -5 -1
    -4 -5 1
    -4 -5 1
    4 -5 -1
    4 -5 -1
    -4 -5 1
    -4 -5 1
    4 -5 -1
    -4 -5 1
    4 5 0
    4 5 0
    -4 5 0
    -4 5 0
    4 5 0
    -4 5 0
    4 5 0
    4 -5 0
    -4 -5 0
    4 -5 0
    4 -5 0
    -4 -5 0
    -4 -5 0
    4 -5 0
    -4 -5 0
    4 -5 0
    4 -5 0
    -4 -5 0
    -4 5 -1
    -4 5 -1
    4 5 1
    4 5 1
    -4 5 -1
    4 5 1
    4 -5 1
    4 -5 1
    -4 -5 -1
    -4 -5 -1
    4 -5 1
    -4 -5 -1
    4 -5 1
    4 -5 1
    -4 -5 -1
    4 5 2
    -4 5 -2
    -4 5 -2
    -4 5 -2
    4 5 2
    -4 5 -2
    -4 -5 -2
    4 -5 2
    -4 -5 -2
    4 -5 2
    -4 -5 -2
    4 -5 2
    4 -5 2
    4 -5 2
    -4 5 -3
    -4 5 -3
    4 5 3
    -4 5 -3
    4 5 3
    -4 5 -3
    4 5 3
    -4 -5 -3
    4 -5 3
    4 -5 3
    4 -5 3
    -4 -5 -3
    -4 -5 -3
    4 5 4
    -4 5 -4
    4 5 4
    -4 5 -4
    4 5 4
    4 5 4
    -4 5 -4
    -4 5 -4
    -4 -5 -4
    4 -5 4
    4 -5 4
    -4 -5 -4
    4 5 5
    -4 5 -5
    4 5 5
    -4 5 -5
    -4 5 -5
    4 -5 5
    4 -5 5
    -4 -5 -5
    -4 -5 -5
    -4 5 -6
    -4 5 -6
    4 5 6
    -4 5 -6
    4 5 6
    4 -5 6
    -4 -5 -6
    4 -5 6
    -4 -5 -6
    4 5 7
    -4 5 -7
    -4 5 -7
    4 5 7
    -4 -5 -7
    -4 -5 -7
    4 -5 7
    4 5 8
    4 5 8
    -4 5 -8
    -4 5 -8
    -4 -5 -8
    -4 -5 -8
    4 -5 8
    4 5 9
    -4 5 -9
    -4 5 -9
    4 5 9
    4 -5 9
    -4 -5 -9
    -4 -5 -9
    -4 5 -10
    4 5 10
    -4 5 -10
    4 5 10
    4 -5 10
    -4 -5 -10
    -4 -5 -10
    4 5 11
    4 5 11
    -4 5 -11
    -4 5 -11
    -4 -5 -11
    4 -5 11
    -4 -5 -11
    -4 5 -12
    4 5 12
    -4 5 -12
    4 5 12
    4 -5 12
    -4 -5 -12
    -4 -5 -12
    -4 5 -13
    4 5 13
    4 5 13
    -4 5 -13
    -4 -5 -13
    -4 -5 -13
    4 -5 13
    4 5 14
    -4 5 -14
    -4 5 -14
    4 5 14
    4 -5 14
    -4 -5 -14
    -4 -5 -14
    -4 5 -15
    4 5 15
    -4 5 -15
    4 5 15
    -4 -5 -15
    -4 -5 -15
    -4 6 17
    4 6 -17
    4 6 -17
    -4 6 17
    4 -6 -17
    4 -6 -17
    -4 -6 17
    -4 6 16
    4 6 -16
    4 6 -16
    -4 6 16
    4 -6 -16
    4 -6 -16
    -4 -6 16
    -4 6 15
    4 6 -15
    4 6 -15
    -4 6 15
    4 -6 -15
    -4 -6 15
    4 -6 -15
    -4 6 14
    -4 6 14
    4 6 -14
    4 6 -14
    4 -6 -14
    -4 -6 14
    4 -6 -14
    4 -6 -14
    -4 6 13
    4 6 -13
    -4 6 13
    4 6 -13
    4 -6 -13
    4 -6 -13
    4 -6 -13
    -4 -6 13
    4 6 -12
    -4 6 12
    4 6 -12
    -4 6 12
    -4 -6 12
    4 -6 -12
    4 -6 -12
    4 -6 -12
    4 6 -11
    4 6 -11
    -4 6 11
    -4 6 11
    4 -6 -11
    4 -6 -11
    -4 -6 11
    4 -6 -11
    4 6 -10
    4 6 -10
    -4 6 10
    4 -6 -10
    4 -6 -10
    4 -6 -10
    -4 -6 10
    4 6 -9
    -4 6 9
    4 6 -9
    4 -6 -9
    4 -6 -9
    -4 -6 9
    4 -6 -9
    -4 6 8
    -4 6 8
    4 6 -8
    4 6 -8
    4 -6 -8
    -4 -6 8
    4 -6 -8
    4 -6 -8
    -4 6 7
    -4 6 7
    4 6 -7
    4 6 -7
    -4 -6 7
    4 -6 -7
    4 -6 -7
    4 -6 -7
    -4 6 6
    -4 6 6
    4 6 -6
    -4 6 6
    -4 6 6
    4 6 -6
    4 -6 -6
    4 -6 -6
    4 -6 -6
    -4 -6 6
    -4 6 5
    -4 6 5
    -4 6 5
    -4 6 5
    -4 6 5
    4 6 -5
    4 6 -5
    4 -6 -5
    4 -6 -5
    -4 -6 5
    4 -6 -5
    -4 6 4
    4 6 -4
    4 6 -4
    -4 6 4
    -4 6 4
    -4 6 4
    -4 6 4
    -4 -6 4
    4 -6 -4
    4 -6 -4
    4 -6 -4
    4 -6 -4
    -4 6 3
    -4 6 3
    -4 6 3
    -4 6 3
    -4 6 3
    4 6 -3
    4 6 -3
    -4 -6 3
    4 -6 -3
    -4 -6 3
    4 -6 -3
    4 -6 -3
    -4 6 2
    4 6 -2
    -4 6 2
    -4 6 2
    4 6 -2
    -4 6 2
    -4 6 2
    -4 -6 2
    4 -6 -2
    -4 -6 2
    -4 -6 2
    4 -6 -2
    4 -6 -2
    -4 6 1
    -4 6 1
    -4 6 1
    4 6 -1
    -4 6 1
    -4 6 1
    4 6 -1
    -4 -6 1
    4 -6 -1
    -4 -6 1
    4 -6 -1
    -4 -6 1
    4 -6 -1
    4 -6 -1
    -4 -6 1
    4 -6 -1
    -4 6 0
    4 6 0
    4 6 0
    -4 6 0
    -4 6 0
    -4 -6 0
    4 -6 0
    -4 -6 0
    -4 -6 0
    4 -6 0
    4 -6 0
    4 -6 0
    4 -6 0
    -4 -6 0
    4 6 1
    -4 6 -1
    -4 6 -1
    4 6 1
    4 6 1
    -4 6 -1
    4 -6 1
    4 -6 1
    -4 -6 -1
    -4 -6 -1
    4 -6 1
    -4 -6 -1
    4 -6 1
    4 -6 1
    4 6 2
    -4 6 -2
    4 6 2
    4 6 2
    -4 6 -2
    -4 6 -2
    4 -6 2
    -4 -6 -2
    4 -6 2
    4 -6 2
    4 -6 2
    4 -6 2
    -4 -6 -2
    4 6 3
    -4 6 -3
    -4 6 -3
    -4 6 -3
    4 6 3
    4 6 3
    -4 6 -3
    -4 -6 -3
    -4 -6 -3
    4 -6 3
    4 -6 3
    4 -6 3
    -4 6 -4
    4 6 4
    4 6 4
    4 6 4
    -4 6 -4
    -4 6 -4
    -4 6 -4
    4 -6 4
    -4 -6 -4
    4 -6 4
    -4 -6 -4
    -4 6 -5
    4 6 5
    4 6 5
    -4 6 -5
    -4 6 -5
    4 6 5
    4 -6 5
    4 -6 5
    -4 -6 -5
    -4 -6 -5
    4 6 6
    -4 6 -6
    -4 6 -6
    -4 6 -6
    4 6 6
    4 -6 6
    -4 -6 -6
    4 -6 6
    -4 -6 -6
    -4 6 -7
    -4 6 -7
    -4 6 -7
    4 6 7
    4 6 7
    -4 -6 -7
    4 -6 7
    -4 -6 -7
    4 -6 7
    -4 6 -8
    -4 6 -8
    -4 6 -8
    4 6 8
    4 6 8
    -4 -6 -8
    4 -6 8
    -4 -6 -8
    4 6 9
    4 6 9
    -4 6 -9
    -4 6 -9
    -4 -6 -9
    4 -6 9
    -4 -6 -9
    -4 6 -10
    -4 6 -10
    4 6 10
    4 6 10
    4 -6 10
    -4 -6 -10
    -4 -6 -10
    -4 6 -11
    4 6 11
    -4 6 -11
    4 6 11
    -4 -6 -11
    4 -6 11
    -4 -6 -11
    -4 6 -12
    4 6 12
    4 6 12
    -4 6 -12
    -4 -6 -12
    4 -6 12
    -4 -6 -12
    -4 6 -13
    -4 6 -13
    4 6 13
    4 6 13
    4 -6 13
    -4 -6 -13
    -4 -6 -13
    4 6 14
    -4 6 -14
    4 6 14
    -4 6 -14
    4 -6 14
    -4 -6 -14
    -4 -6 -14
    4 6 15
    -4 6 -15
    4 6 15
    -4 6 -15
    -4 -6 -15
    -4 -6 -15
    4 7 -17
    4 7 -17
    -4 7 17
    -4 7 17
    4 -7 -17
    -4 -7 17
    4 -7 -17
    4 7 -16
    -4 7 16
    -4 7 16
    4 7 -16
    4 -7 -16
    -4 -7 16
    4 -7 -16
    4 7 -15
    -4 7 15
    -4 7 15
    4 7 -15
    -4 -7 15
    4 -7 -15
    4 -7 -15
    -4 7 14
    -4 7 14
    4 7 -14
    4 7 -14
    4 -7 -14
    -4 -7 14
    4 -7 -14
    4 7 -13
    4 7 -13
    -4 7 13
    -4 7 13
    -4 -7 13
    4 -7 -13
    4 -7 -13
    -4 7 12
    -4 7 12
    4 7 -12
    4 7 -12
    4 -7 -12
    -4 -7 12
    4 -7 -12
    -4 7 11
    4 7 -11
    -4 7 11
    4 7 -11
    -4 -7 11
    4 -7 -11
    4 -7 -11
    -4 7 10
    4 7 -10
    -4 7 10
    4 7 -10
    -4 7 10
    4 -7 -10
    -4 -7 10
    4 -7 -10
    4 -7 -10
    -4 7 9
    4 7 -9
    4 7 -9
    4 -7 -9
    4 -7 -9
    -4 -7 9
    4 -7 -9
    4 7 -8
    -4 7 8
    4 7 -8
    4 -7 -8
    4 -7 -8
    4 -7 -8
    -4 -7 8
    4 7 -7
    4 7 -7
    -4 7 7
    -4 7 7
    -4 -7 7
    4 -7 -7
    4 -7 -7
    4 -7 -7
    -4 7 6
    -4 7 6
    4 7 -6
    4 7 -6
    4 -7 -6
    -4 -7 6
    4 -7 -6
    -4 7 5
    -4 7 5
    -4 7 5
    4 7 -5
    4 7 -5
    -4 7 5
    -4 -7 5
    4 -7 -5
    4 -7 -5
    4 -7 -5
    4 7 -4
    -4 7 4
    -4 7 4
    4 7 -4
    -4 7 4
    -4 7 4
    -4 7 4
    4 -7 -4
    4 -7 -4
    -4 -7 4
    4 7 -3
    -4 7 3
    -4 7 3
    -4 7 3
    -4 7 3
    4 7 -3
    -4 7 3
    4 -7 -3
    -4 -7 3
    4 -7 -3
    -4 7 2
    -4 7 2
    4 7 -2
    4 7 -2
    -4 7 2
    -4 7 2
    -4 7 2
    -4 -7 2
    4 -7 -2
    -4 -7 2
    4 -7 -2
    4 -7 -2
    4 7 -1
    -4 7 1
    -4 7 1
    -4 7 1
    -4 7 1
    4 7 -1
    -4 -7 1
    4 -7 -1
    4 -7 -1
    -4 -7 1
    4 -7 -1
    -4 -7 1
    4 -7 -1
    4 -7 -1
    -4 7 0
    -4 7 0
    4 7 0
    -4 7 0
    4 7 0
    4 -7 0
    -4 -7 0
    4 -7 0
    4 -7 0
    4 -7 0
    4 -7 0
    -4 -7 0
    4 7 1
    -4 7 -1
    -4 7 -1
    4 7 1
    -4 7 -1
    4 -7 1
    -4 -7 -1
    4 -7 1
    -4 -7 -1
    4 -7 1
    4 -7 1
    -4 7 -2
    4 7 2
    4 7 2
    4 7 2
    -4 7 -2
    -4 7 -2
    4 -7 2
    -4 -7 -2
    4 -7 2
    4 -7 2
    4 -7 2
    -4 -7 -2
    4 7 3
    -4 7 -3
    -4 7 -3
    4 7 3
    4 7 3
    4 -7 3
    -4 -7 -3
    4 -7 3
    -4 -7 -3
    4 -7 3
    4 7 4
    4 7 4
    -4 7 -4
    -4 7 -4
    4 7 4
    -4 -7 -4
    4 -7 4
    -4 -7 -4
    4 -7 4
    -4 7 -5
    4 7 5
    -4 7 -5
    4 7 5
    4 7 5
    -4 7 -5
    4 -7 5
    -4 -7 -5
    -4 -7 -5
    -4 7 -6
    -4 7 -6
    4 7 6
    4 7 6
    -4 7 -6
    4 7 6
    -4 -7 -6
    4 -7 6
    -4 -7 -6
    4 -7 6
    -4 7 -7
    -4 7 -7
    4 7 7
    4 7 7
    -4 7 -7
    -4 -7 -7
    4 -7 7
    -4 -7 -7
    4 -7 7
    -4 7 -8
    4 7 8
    4 7 8
    -4 7 -8
    -4 7 -8
    -4 -7 -8
    4 -7 8
    -4 -7 -8
    4 -7 8
    -4 7 -9
    -4 7 -9
    4 7 9
    4 7 9
    -4 -7 -9
    4 -7 9
    -4 -7 -9
    4 7 10
    -4 7 -10
    -4 7 -10
    4 7 10
    4 -7 10
    -4 -7 -10
    -4 -7 -10
    -4 7 -11
    4 7 11
    4 7 11
    -4 7 -11
    -4 -7 -11
    -4 -7 -11
    4 -7 11
    -4 7 -12
    -4 7 -12
    4 7 12
    4 7 12
    -4 -7 -12
    -4 -7 -12
    4 -7 12
    4 7 13
    4 7 13
    -4 7 -13
    -4 7 -13
    4 -7 13
    -4 -7 -13
    -4 -7 -13
    -4 7 -14
    -4 7 -14
    4 7 14
    4 7 14
    -4 -7 -14
    -4 -7 -14
    -4 8 16
    4 8 -16
    4 8 -16
    -4 8 16
    -4 -8 16
    4 -8 -16
    4 -8 -16
    -4 8 15
    4 8 -15
    -4 8 15
    4 8 -15
    4 -8 -15
    4 -8 -15
    -4 -8 15
    4 8 -14
    -4 8 14
    4 8 -14
    -4 8 14
    4 -8 -14
    4 -8 -14
    -4 -8 14
    -4 8 13
    4 8 -13
    4 8 -13
    -4 8 13
    -4 -8 13
    4 -8 -13
    4 -8 -13
    4 8 -12
    4 8 -12
    -4 8 12
    -4 8 12
    4 -8 -12
    4 -8 -12
    -4 -8 12
    -4 8 11
    4 8 -11
    -4 8 11
    -4 8 11
    4 8 -11
    4 -8 -11
    -4 -8 11
    4 -8 -11
    -4 8 10
    4 8 -10
    -4 8 10
    -4 8 10
    4 8 -10
    4 -8 -10
    4 -8 -10
    -4 -8 10
    -4 8 9
    4 8 -9
    4 8 -9
    -4 -8 9
    4 -8 -9
    4 -8 -9
    4 8 -8
    4 8 -8
    -4 8 8
    4 -8 -8
    4 -8 -8
    -4 -8 8
    4 8 -7
    -4 8 7
    4 8 -7
    -4 8 7
    4 -8 -7
    -4 -8 7
    4 -8 -7
    4 8 -6
    4 8 -6
    -4 8 6
    -4 8 6
    -4 8 6
    -4 -8 6
    4 -8 -6
    4 -8 -6
    -4 8 5
    -4 8 5
    -4 8 5
    4 8 -5
    4 8 -5
    -4 -8 5
    4 -8 -5
    4 -8 -5
    -4 8 4
    4 8 -4
    -4 8 4
    4 8 -4
    -4 8 4
    -4 -8 4
    4 -8 -4
    4 -8 -4
    4 8 -3
    -4 8 3
    -4 8 3
    -4 8 3
    -4 8 3
    4 8 -3
    4 -8 -3
    4 -8 -3
    -4 -8 3
    -4 8 2
    -4 8 2
    4 8 -2
    -4 8 2
    4 8 -2
    -4 -8 2
    -4 -8 2
    4 -8 -2
    4 -8 -2
    4 8 -1
    4 8 -1
    -4 8 1
    -4 8 1
    -4 8 1
    -4 -8 1
    -4 -8 1
    4 -8 -1
    4 -8 -1
    4 -8 -1
    4 -8 -1
    -4 -8 1
    4 8 0
    -4 8 0
    -4 8 0
    4 8 0
    -4 8 0
    -4 -8 0
    4 -8 0
    4 -8 0
    4 -8 0
    4 -8 0
    -4 -8 0
    4 8 1
    -4 8 -1
    -4 8 -1
    4 8 1
    -4 -8 -1
    -4 -8 -1
    4 -8 1
    4 -8 1
    4 -8 1
    4 -8 1
    -4 8 -2
    4 8 2
    -4 8 -2
    4 8 2
    4 8 2
    4 -8 2
    4 -8 2
    -4 -8 -2
    4 -8 2
    -4 -8 -2
    4 -8 2
    4 8 3
    4 8 3
    4 8 3
    -4 8 -3
    -4 8 -3
    -4 -8 -3
    4 -8 3
    4 -8 3
    -4 -8 -3
    4 -8 3
    4 -8 3
    -4 8 -4
    4 8 4
    4 8 4
    4 8 4
    -4 8 -4
    4 -8 4
    -4 -8 -4
    4 -8 4
    4 -8 4
    -4 -8 -4
    4 8 5
    -4 8 -5
    4 8 5
    4 8 5
    -4 -8 -5
    -4 -8 -5
    4 -8 5
    4 -8 5
    -4 8 -6
    -4 8 -6
    4 8 6
    4 8 6
    4 8 6
    4 8 6
    -4 -8 -6
    -4 -8 -6
    4 -8 6
    4 -8 6
    -4 8 -7
    4 8 7
    4 8 7
    -4 8 -7
    -4 8 -7
    4 8 7
    4 -8 7
    -4 -8 -7
    -4 -8 -7
    4 -8 7
    -4 8 -8
    -4 8 -8
    4 8 8
    4 8 8
    -4 -8 -8
    -4 -8 -8
    4 -8 8
    4 -8 8
    -4 8 -9
    4 8 9
    -4 8 -9
    4 8 9
    -4 -8 -9
    -4 -8 -9
    4 -8 9
    4 -8 9
    -4 8 -10
    4 8 10
    4 8 10
    -4 8 -10
    -4 -8 -10
    4 -8 10
    -4 -8 -10
    4 8 11
    -4 8 -11
    4 8 11
    -4 8 -11
    -4 -8 -11
    -4 -8 -11
    4 -8 11
    -4 8 -12
    4 8 12
    4 8 12
    -4 8 -12
    -4 -8 -12
    4 -8 12
    -4 -8 -12
    -4 8 -13
    4 8 13
    -4 8 -13
    4 8 13
    -4 -8 -13
    -4 -8 -13
    -4 8 -14
    -4 -8 -14
    -4 9 16
    4 9 -16
    -4 9 16
    4 9 -16
    4 -9 -16
    -4 -9 16
    4 -9 -16
    4 9 -15
    -4 9 15
    -4 9 15
    4 9 -15
    4 -9 -15
    4 -9 -15
    -4 -9 15
    -4 9 14
    -4 9 14
    4 9 -14
    4 9 -14
    4 -9 -14
    -4 -9 14
    4 -9 -14
    -4 9 13
    4 9 -13
    -4 9 13
    4 9 -13
    -4 -9 13
    4 -9 -13
    4 -9 -13
    4 9 -12
    -4 9 12
    4 9 -12
    -4 9 12
    4 -9 -12
    -4 -9 12
    4 -9 -12
    -4 9 11
    -4 9 11
    -4 9 11
    4 9 -11
    4 9 -11
    4 -9 -11
    4 -9 -11
    -4 -9 11
    -4 9 10
    4 9 -10
    -4 9 10
    -4 9 10
    4 9 -10
    4 -9 -10
    -4 -9 10
    4 -9 -10
    4 9 -9
    -4 9 9
    -4 9 9
    4 9 -9
    4 -9 -9
    -4 -9 9
    4 -9 -9
    -4 9 8
    4 9 -8
    -4 9 8
    4 9 -8
    4 -9 -8
    -4 -9 8
    4 -9 -8
    4 9 -7
    -4 9 7
    -4 9 7
    4 9 -7
    -4 9 7
    -4 -9 7
    4 -9 -7
    4 -9 -7
    4 9 -6
    4 9 -6
    -4 9 6
    -4 9 6
    -4 -9 6
    4 -9 -6
    4 -9 -6
    4 9 -5
    -4 9 5
    4 9 -5
    -4 9 5
    4 -9 -5
    -4 -9 5
    4 9 -4
    -4 9 4
    -4 9 4
    4 9 -4
    -4 9 4
    4 -9 -4
    -4 -9 4
    -4 9 3
    4 9 -3
    -4 9 3
    4 9 -3
    -4 9 3
    -4 -9 3
    -4 -9 3
    4 -9 -3
    4 9 -2
    -4 9 2
    4 9 -2
    -4 9 2
    -4 -9 2
    -4 -9 2
    4 9 -1
    4 9 -1
    -4 9 1
    -4 9 1
    4 -9 -1
    -4 -9 1
    4 -9 -1
    4 -9 -1
    4 9 0
    4 9 0
    -4 9 0
    -4 9 0
    4 -9 0
    4 -9 0
    -4 -9 0
    4 -9 0
    4 -9 0
    -4 -9 0
    -4 9 -1
    4 9 1
    -4 9 -1
    4 9 1
    4 -9 1
    4 -9 1
    -4 -9 -1
    4 -9 1
    -4 -9 -1
    -4 9 -2
    4 9 2
    -4 9 -2
    4 9 2
    -4 -9 -2
    4 -9 2
    4 -9 2
    4 -9 2
    -4 -9 -2
    4 9 3
    -4 9 -3
    4 9 3
    -4 9 -3
    4 9 3
    4 -9 3
    -4 -9 -3
    4 -9 3
    4 -9 3
    -4 -9 -3
    4 -9 3
    4 9 4
    -4 9 -4
    -4 9 -4
    4 9 4
    4 9 4
    4 -9 4
    -4 -9 -4
    -4 -9 -4
    4 -9 4
    4 -9 4
    4 9 5
    -4 9 -5
    4 9 5
    -4 9 -5
    4 9 5
    -4 -9 -5
    4 -9 5
    4 -9 5
    4 -9 5
    -4 -9 -5
    -4 9 -6
    4 9 6
    -4 9 -6
    4 9 6
    4 9 6
    -4 -9 -6
    4 -9 6
    -4 -9 -6
    4 -9 6
    4 9 7
    -4 9 -7
    -4 9 -7
    4 9 7
    4 9 7
    4 9 7
    4 -9 7
    -4 -9 -7
    4 -9 7
    -4 -9 -7
    4 9 8
    4 9 8
    -4 9 -8
    -4 9 -8
    4 9 8
    -4 -9 -8
    4 -9 8
    -4 -9 -8
    4 -9 8
    -4 9 -9
    -4 9 -9
    4 9 9
    4 9 9
    -4 -9 -9
    -4 -9 -9
    4 -9 9
    -4 9 -10
    4 9 10
    -4 9 -10
    4 9 10
    -4 -9 -10
    4 -9 10
    -4 -9 -10
    -4 9 -11
    4 9 11
    -4 9 -11
    4 9 11
    -4 -9 -11
    -4 -9 -11
    4 -9 11
    4 9 12
    -4 9 -12
    -4 9 -12
    4 9 12
    -4 -9 -12
    -4 -9 -12
    4 9 13
    -4 9 -13
    -4 9 -13
    4 9 13
    -4 -9 -13
    -4 -9 -13
    -4 10 15
    4 10 -15
    -4 10 15
    4 10 -15
    4 -10 -15
    -4 -10 15
    4 10 -14
    -4 10 14
    4 10 -14
    -4 10 14
    -4 -10 14
    4 -10 -14
    4 -10 -14
    -4 10 13
    4 10 -13
    4 10 -13
    -4 10 13
    4 -10 -13
    -4 -10 13
    4 -10 -13
    -4 10 12
    -4 10 12
    4 10 -12
    -4 10 12
    4 10 -12
    4 -10 -12
    4 -10 -12
    -4 -10 12
    4 10 -11
    4 10 -11
    -4 10 11
    -4 10 11
    -4 10 11
    4 -10 -11
    4 -10 -11
    -4 -10 11
    4 10 -10
    -4 10 10
    -4 10 10
    4 10 -10
    -4 -10 10
    4 -10 -10
    4 -10 -10
    -4 10 9
    -4 10 9
    4 10 -9
    4 10 -9
    4 -10 -9
    -4 -10 9
    4 -10 -9
    -4 10 8
    4 10 -8
    -4 10 8
    -4 10 8
    4 10 -8
    4 -10 -8
    -4 -10 8
    4 -10 -8
    4 10 -7
    -4 10 7
    -4 10 7
    -4 10 7
    4 10 -7
    4 -10 -7
    4 -10 -7
    -4 -10 7
    4 10 -6
    -4 10 6
    4 10 -6
    -4 10 6
    -4 10 6
    4 -10 -6
    -4 -10 6
    4 10 -5
    -4 10 5
    4 10 -5
    -4 10 5
    -4 10 5
    -4 -10 5
    4 -10 -5
    4 10 -4
    -4 10 4
    -4 10 4
    4 10 -4
    -4 10 4
    -4 -10 4
    4 -10 -4
    4 10 -3
    -4 10 3
    4 10 -3
    -4 10 3
    -4 -10 3
    4 -10 -3
    -4 -10 3
    4 10 -2
    4 10 -2
    -4 10 2
    -4 10 2
    4 -10 -2
    -4 -10 2
    4 10 -1
    -4 10 1
    -4 10 1
    4 10 -1
    4 -10 -1
    4 -10 -1
    -4 -10 1
    4 10 0
    -4 10 0
    4 10 0
    -4 10 0
    4 -10 0
    -4 -10 0
    4 -10 0
    -4 -10 0
    4 -10 0
    4 10 1
    -4 10 -1
    4 10 1
    -4 10 -1
    -4 -10 -1
    4 -10 1
    4 -10 1
    4 -10 1
    -4 -10 -1
    4 10 2
    -4 10 -2
    4 10 2
    -4 10 -2
    4 -10 2
    -4 -10 -2
    4 -10 2
    4 -10 2
    -4 -10 -2
    -4 10 -3
    -4 10 -3
    4 10 3
    4 10 3
    4 -10 3
    4 -10 3
    -4 -10 -3
    -4 -10 -3
    4 -10 3
    4 10 4
    -4 10 -4
    4 10 4
    -4 10 -4
    4 10 4
    -4 -10 -4
    4 -10 4
    4 -10 4
    -4 -10 -4
    4 10 5
    4 10 5
    4 10 5
    -4 10 -5
    -4 10 -5
    -4 -10 -5
    -4 -10 -5
    4 -10 5
    4 -10 5
    -4 10 -6
    4 10 6
    4 10 6
    4 10 6
    -4 10 -6
    -4 -10 -6
    -4 -10 -6
    4 -10 6
    4 -10 6
    4 10 7
    4 10 7
    4 10 7
    4 10 7
    -4 10 -7
    -4 10 -7
    4 -10 7
    -4 -10 -7
    -4 -10 -7
    4 10 8
    -4 10 -8
    4 10 8
    -4 10 -8
    4 10 8
    4 10 8
    4 -10 8
    -4 -10 -8
    -4 -10 -8
    4 -10 8
    4 10 9
    -4 10 -9
    4 10 9
    -4 10 -9
    4 10 9
    4 -10 9
    -4 -10 -9
    -4 -10 -9
    -4 10 -10
    -4 10 -10
    4 10 10
    4 10 10
    4 10 10
    4 -10 10
    -4 -10 -10
    -4 -10 -10
    -4 10 -11
    4 10 11
    4 10 11
    -4 10 -11
    -4 -10 -11
    -4 -10 -11
    4 10 12
    -4 10 -12
    4 10 12
    -4 10 -12
    -4 -10 -12
    -4 -10 -12
    -4 11 14
    -4 11 14
    4 11 -14
    4 11 -14
    -4 -11 14
    4 -11 -14
    4 11 -13
    4 11 -13
    -4 11 13
    -4 11 13
    4 -11 -13
    4 -11 -13
    -4 -11 13
    4 11 -12
    -4 11 12
    4 11 -12
    -4 11 12
    -4 11 12
    4 -11 -12
    -4 -11 12
    4 -11 -12
    -4 11 11
    -4 11 11
    -4 11 11
    4 11 -11
    4 11 -11
    4 -11 -11
    -4 -11 11
    4 -11 -11
    -4 11 10
    4 11 -10
    -4 11 10
    4 11 -10
    4 -11 -10
    -4 -11 10
    4 -11 -10
    -4 11 9
    -4 11 9
    4 11 -9
    4 11 -9
    -4 -11 9
    4 -11 -9
    4 -11 -9
    4 11 -8
    -4 11 8
    -4 11 8
    4 11 -8
    4 -11 -8
    -4 -11 8
    4 -11 -8
    4 11 -7
    4 11 -7
    -4 11 7
    -4 11 7
    4 -11 -7
    -4 -11 7
    4 -11 -7
    -4 11 6
    4 11 -6
    -4 11 6
    -4 11 6
    4 11 -6
    4 -11 -6
    -4 -11 6
    -4 11 5
    4 11 -5
    -4 11 5
    4 11 -5
    -4 11 5
    -4 -11 5
    4 -11 -5
    4 11 -4
    -4 11 4
    -4 11 4
    4 11 -4
    -4 -11 4
    4 -11 -4
    -4 -11 4
    4 11 -3
    4 11 -3
    -4 11 3
    -4 11 3
    -4 -11 3
    -4 -11 3
    4 -11 -3
    -4 11 2
    4 11 -2
    -4 11 2
    4 11 -2
    -4 -11 2
    4 -11 -2
    4 11 -1
    4 11 -1
    -4 11 1
    -4 11 1
    -4 -11 1
    4 -11 -1
    4 -11 -1
    -4 11 0
    4 11 0
    4 11 0
    -4 11 0
    -4 -11 0
    4 -11 0
    4 -11 0
    4 -11 0
    -4 11 -1
    4 11 1
    -4 11 -1
    4 11 1
    -4 -11 -1
    4 -11 1
    4 -11 1
    -4 -11 -1
    4 -11 1
    4 11 2
    -4 11 -2
    -4 11 -2
    4 11 2
    4 -11 2
    4 -11 2
    4 -11 2
    -4 -11 -2
    -4 -11 -2
    4 11 3
    4 11 3
    -4 11 -3
    -4 11 -3
    4 -11 3
    4 -11 3
    4 -11 3
    -4 -11 -3
    -4 -11 -3
    4 11 4
    -4 11 -4
    4 11 4
    -4 11 -4
    4 -11 4
    -4 -11 -4
    4 -11 4
    -4 -11 -4
    -4 11 -5
    4 11 5
    -4 11 -5
    4 11 5
    -4 -11 -5
    -4 -11 -5
    4 -11 5
    4 -11 5
    4 11 6
    4 11 6
    4 11 6
    -4 11 -6
    -4 11 -6
    -4 -11 -6
    -4 -11 -6
    4 -11 6
    4 -11 6
    -4 11 -7
    4 11 7
    -4 11 -7
    4 11 7
    4 -11 7
    4 -11 7
    -4 -11 -7
    -4 -11 -7
    -4 11 -8
    4 11 8
    4 11 8
    -4 11 -8
    4 11 8
    -4 -11 -8
    -4 -11 -8
    4 -11 8
    4 11 9
    -4 11 -9
    -4 11 -9
    4 11 9
    -4 -11 -9
    -4 -11 -9
    4 -11 9
    -4 11 -10
    4 11 10
    -4 11 -10
    4 11 10
    -4 -11 -10
    -4 -11 -10
    4 11 11
    -4 11 -11
    4 11 11
    -4 11 -11
    -4 -11 -11
    -4 -11 -11
    4 12 -13
    -4 12 13
    -4 12 13
    4 12 -13
    4 -12 -13
    -4 -12 13
    4 12 -12
    -4 12 12
    4 12 -12
    -4 12 12
    -4 12 12
    -4 -12 12
    4 -12 -12
    4 12 -11
    -4 12 11
    -4 12 11
    4 12 -11
    -4 -12 11
    4 -12 -11
    4 -12 -11
    -4 12 10
    4 12 -10
    -4 12 10
    4 12 -10
    4 -12 -10
    4 -12 -10
    -4 -12 10
    -4 12 9
    -4 12 9
    4 12 -9
    4 12 -9
    -4 -12 9
    4 -12 -9
    4 -12 -9
    4 12 -8
    -4 12 8
    -4 12 8
    4 12 -8
    4 -12 -8
    -4 -12 8
    4 -12 -8
    4 12 -7
    -4 12 7
    -4 12 7
    4 12 -7
    4 -12 -7
    -4 -12 7
    -4 12 6
    4 12 -6
    4 12 -6
    -4 12 6
    -4 -12 6
    4 -12 -6
    -4 12 5
    -4 12 5
    4 12 -5
    4 12 -5
    -4 -12 5
    -4 -12 5
    4 -12 -5
    -4 12 4
    4 12 -4
    -4 12 4
    4 12 -4
    -4 -12 4
    4 -12 -4
    -4 12 3
    -4 12 3
    4 12 -3
    4 12 -3
    -4 -12 3
    4 -12 -3
    -4 12 2
    -4 12 2
    4 12 -2
    4 12 -2
    -4 -12 2
    4 -12 -2
    -4 12 1
    -4 12 1
    4 12 -1
    4 12 -1
    -4 -12 1
    4 -12 -1
    4 -12 -1
    4 12 0
    -4 12 0
    4 12 0
    -4 12 0
    4 -12 0
    4 -12 0
    -4 -12 0
    -4 12 -1
    -4 12 -1
    4 12 1
    4 12 1
    4 -12 1
    4 -12 1
    4 -12 1
    -4 -12 -1
    4 12 2
    -4 12 -2
    -4 12 -2
    4 12 2
    4 -12 2
    -4 -12 -2
    -4 -12 -2
    4 -12 2
    4 -12 2
    4 12 3
    -4 12 -3
    -4 12 -3
    4 12 3
    4 -12 3
    -4 -12 -3
    4 -12 3
    4 -12 3
    -4 -12 -3
    4 12 4
    -4 12 -4
    -4 12 -4
    4 12 4
    4 -12 4
    -4 -12 -4
    -4 -12 -4
    4 -12 4
    -4 12 -5
    -4 12 -5
    4 12 5
    4 12 5
    4 -12 5
    4 -12 5
    -4 -12 -5
    -4 -12 -5
    4 12 6
    4 12 6
    -4 12 -6
    -4 12 -6
    -4 -12 -6
    4 -12 6
    -4 -12 -6
    4 -12 6
    -4 12 -7
    4 12 7
    4 12 7
    -4 12 -7
    4 -12 7
    4 -12 7
    -4 -12 -7
    -4 -12 -7
    4 12 8
    4 12 8
    -4 12 -8
    -4 12 -8
    4 12 8
    4 -12 8
    -4 -12 -8
    -4 -12 -8
    4 12 9
    -4 12 -9
    4 12 9
    4 12 9
    -4 12 -9
    4 -12 9
    -4 -12 -9
    -4 -12 -9
    4 12 10
    4 12 10
    -4 12 -10
    -4 12 -10
    -4 -12 -10
    -4 -12 -10
    -4 13 11
    4 13 -11
    4 13 -11
    -4 13 11
    -4 -13 11
    4 -13 -11
    4 13 -10
    4 13 -10
    -4 13 10
    -4 13 10
    4 -13 -10
    -4 -13 10
    -4 13 9
    -4 13 9
    4 13 -9
    4 13 -9
    4 -13 -9
    4 -13 -9
    -4 -13 9
    -4 13 8
    -4 13 8
    4 13 -8
    4 13 -8
    -4 -13 8
    4 -13 -8
    -4 13 7
    4 13 -7
    -4 13 7
    4 13 -7
    -4 -13 7
    4 -13 -7
    -4 13 6
    -4 13 6
    4 13 -6
    4 13 -6
    4 -13 -6
    -4 -13 6
    -4 13 5
    4 13 -5
    -4 13 5
    4 13 -5
    4 -13 -5
    -4 -13 5
    -4 13 4
    4 13 -4
    -4 13 4
    4 13 -4
    4 -13 -4
    -4 -13 4
    4 13 -3
    4 13 -3
    -4 13 3
    -4 13 3
    4 -13 -3
    -4 -13 3
    4 13 -2
    4 13 -2
    -4 13 2
    -4 13 2
    4 -13 -2
    -4 -13 2
    4 13 -1
    -4 13 1
    -4 13 1
    4 13 -1
    4 -13 -1
    4 -13 -1
    -4 -13 1
    4 13 0
    -4 13 0
    -4 13 0
    4 13 0
    4 -13 0
    4 -13 0
    -4 -13 0
    -4 13 -1
    4 13 1
    -4 13 -1
    4 13 1
    -4 -13 -1
    4 -13 1
    4 -13 1
    4 13 2
    4 13 2
    -4 13 -2
    -4 13 -2
    4 -13 2
    4 -13 2
    -4 -13 -2
    4 13 3
    4 13 3
    -4 13 -3
    -4 13 -3
    4 -13 3
    -4 -13 -3
    -4 -13 -3
    4 -13 3
    4 13 4
    -4 13 -4
    4 13 4
    -4 13 -4
    -4 -13 -4
    4 -13 4
    4 -13 4
    -4 -13 -4
    4 13 5
    -4 13 -5
    -4 13 -5
    4 13 5
    4 -13 5
    -4 -13 -5
    -4 -13 -5
    4 13 6
    -4 13 -6
    -4 13 -6
    4 13 6
    -4 -13 -6
    4 -13 6
    -4 -13 -6
    -4 13 -7
    4 13 7
    -4 13 -7
    4 13 7
    -4 -13 -7
    4 -13 7
    -4 -13 -7
    -4 13 -8
    4 13 8
    -4 13 -8
    4 13 8
    4 13 8
    4 -13 8
    -4 -13 -8
    -4 -13 -8
    4 13 9
    4 13 9
    -4 13 -9
    -4 13 -9
    4 13 9
    -4 -13 -9
    4 -13 9
    -4 -13 -9
    -4 14 10
    -4 14 10
    4 14 -10
    4 14 -10
    -4 -14 10
    4 14 -9
    -4 14 9
    -4 14 9
    4 14 -9
    -4 -14 9
    4 14 -8
    -4 14 8
    -4 14 8
    4 14 -8
    -4 -14 8
    -4 14 7
    4 14 -7
    4 14 -7
    -4 14 7
    -4 -14 7
    -4 14 6
    -4 14 6
    4 14 -6
    4 14 -6
    -4 -14 6
    4 14 -5
    -4 14 5
    4 14 -5
    -4 14 5
    -4 -14 5
    4 -14 -5
    4 14 -4
    4 14 -4
    -4 14 4
    -4 14 4
    -4 -14 4
    4 -14 -4
    -4 14 3
    4 14 -3
    4 14 -3
    -4 14 3
    -4 -14 3
    4 -14 -3
    -4 14 2
    4 14 -2
    4 14 -2
    -4 14 2
    4 -14 -2
    -4 -14 2
    4 -14 -2
    -4 14 1
    4 14 -1
    -4 14 1
    4 14 -1
    4 -14 -1
    -4 -14 1
    4 -14 -1
    -4 14 0
    4 14 0
    4 14 0
    -4 14 0
    4 -14 0
    4 -14 0
    -4 -14 0
    4 14 1
    -4 14 -1
    -4 14 -1
    4 14 1
    -4 -14 -1
    4 -14 1
    4 14 2
    4 14 2
    -4 14 -2
    -4 14 -2
    -4 -14 -2
    4 -14 2
    -4 14 -3
    4 14 3
    -4 14 -3
    4 14 3
    -4 -14 -3
    4 -14 3
    -4 14 -4
    4 14 4
    4 14 4
    -4 14 -4
    -4 -14 -4
    -4 -14 -4
    4 14 5
    -4 14 -5
    4 14 5
    -4 14 -5
    -4 -14 -5
    -4 -14 -5
    -4 14 -6
    4 14 6
    -4 14 -6
    4 14 6
    -4 -14 -6
    -4 -14 -6
    4 14 7
    -4 14 -7
    -4 14 -7
    4 14 7
    -4 -14 -7
    -4 -14 -7
    -4 15 7
    4 15 -7
    4 15 -7
    -4 15 7
    -4 -15 7
    -4 15 6
    4 15 -6
    4 15 -6
    -4 15 6
    -4 -15 6
    -4 15 5
    -4 15 5
    4 15 -5
    4 15 -5
    -4 -15 5
    -4 15 4
    -4 15 4
    4 15 -4
    4 15 -4
    -4 -15 4
    -4 15 3
    -4 15 3
    4 15 -3
    4 15 -3
    -4 -15 3
    -4 15 2
    4 15 -2
    4 15 -2
    -4 15 2
    -4 -15 2
    4 -15 -2
    4 15 -1
    -4 15 1
    4 15 -1
    -4 15 1
    4 -15 -1
    -4 -15 1
    -4 15 0
    -4 15 0
    4 15 0
    4 15 0
    -4 -15 0
    4 -15 0
    4 15 1
    4 15 1
    -4 15 -1
    -4 15 -1
    4 -15 1
    -4 -15 -1
    4 15 2
    -4 15 -2
    4 15 2
    -4 15 -2
    -4 -15 -2
    4 -15 2
    4 15 3
    4 15 3
    -4 15 -3
    -4 15 -3
    -4 -15 -3
    -4 15 -4
    -4 15 -4
    4 15 4
    4 15 4
    -4 -15 -4
    -4 15 -5
    4 15 5
    4 15 5
    -4 15 -5
    -4 -15 -5
    -4 -15 -5
    4 16 -3
    -4 16 3
    -4 16 3
    4 16 -3
    -4 -16 3
    4 -16 -3
    -4 16 2
    -4 16 2
    4 16 -2
    4 16 -2
    4 -16 -2
    -4 -16 2
    4 16 -1
    -4 16 1
    -4 16 1
    4 16 -1
    -4 -16 1
    4 -16 -1
    -4 16 0
    -4 16 0
    4 16 0
    4 16 0
    -4 -16 0
    4 -16 0
    -4 -16 -1
    5 0 -19
    5 0 -19
    -5 0 19
    5 0 -18
    -5 0 18
    5 0 -18
    5 0 -17
    5 0 -17
    -5 0 17
    5 0 -16
    -5 0 16
    5 0 -16
    5 0 -15
    -5 0 15
    5 0 -15
    5 0 -14
    -5 0 14
    5 0 -14
    -5 0 14
    -5 0 13
    5 0 -13
    5 0 -13
    -5 0 13
    5 0 -12
    5 0 -12
    -5 0 12
    5 0 -11
    -5 0 11
    5 0 -11
    5 0 -10
    -5 0 10
    5 0 -10
    5 0 -9
    -5 0 9
    -5 0 9
    -5 0 9
    5 0 -9
    5 0 -8
    -5 0 8
    5 0 -8
    -5 0 8
    -5 0 8
    -5 0 7
    -5 0 7
    5 0 -7
    5 0 -7
    -5 0 7
    -5 0 6
    5 0 -6
    -5 0 6
    5 0 -6
    5 0 -6
    -5 0 6
    5 0 -5
    -5 0 5
    5 0 -5
    5 0 -5
    5 0 -5
    -5 0 5
    -5 0 5
    -5 0 4
    5 0 -4
    5 0 -4
    -5 0 4
    -5 0 4
    5 0 -4
    5 0 -4
    5 0 -4
    -5 0 3
    5 0 -3
    -5 0 3
    -5 0 3
    -5 0 3
    5 0 -2
    -5 0 2
    5 0 -2
    5 0 -1
    -5 0 1
    -5 0 0
    5 0 0
    -5 0 0
    -5 0 0
    -5 0 0
    5 0 1
    5 0 1
    5 0 1
    -5 0 -1
    5 0 1
    -5 0 -1
    -5 0 -1
    5 0 1
    -5 0 -1
    5 0 2
    5 0 2
    -5 0 -2
    -5 0 -2
    -5 0 -2
    -5 0 -2
    5 0 2
    5 0 2
    5 0 2
    -5 0 -3
    -5 0 -3
    -5 0 -3
    5 0 3
    5 0 3
    5 0 3
    5 0 3
    5 0 3
    -5 0 -4
    5 0 4
    -5 0 -4
    -5 0 -4
    5 0 4
    5 0 4
    -5 0 -5
    5 0 5
    5 0 5
    -5 0 -5
    5 0 5
    -5 0 -5
    -5 0 -6
    5 0 6
    -5 0 -6
    5 0 6
    5 0 7
    -5 0 -7
    5 0 7
    -5 0 -7
    -5 0 -8
    5 0 8
    5 0 8
    5 0 9
    5 0 9
    -5 0 -9
    -5 0 -9
    5 0 10
    -5 0 -10
    -5 0 -10
    5 0 10
    5 0 11
    -5 0 -11
    5 0 11
    -5 0 -11
    -5 0 -12
    5 0 12
    5 0 12
    -5 0 -12
    5 0 13
    -5 0 -13
    -5 0 -13
    5 0 13
    -5 0 -14
    -5 0 -14
    5 0 14
    5 0 14
    -5 0 -15
    -5 0 -15
    5 0 15
    5 0 15
    5 1 -19
    5 1 -19
    -5 1 19
    -5 -1 19
    5 -1 -19
    5 -1 -19
    5 1 -18
    5 1 -18
    -5 1 18
    5 -1 -18
    5 -1 -18
    -5 -1 18
    5 1 -17
    5 1 -17
    -5 1 17
    5 -1 -17
    5 -1 -17
    -5 -1 17
    5 1 -16
    5 1 -16
    -5 1 16
    5 -1 -16
    5 -1 -16
    -5 -1 16
    5 1 -15
    5 1 -15
    -5 1 15
    -5 -1 15
    5 -1 -15
    5 -1 -15
    -5 -1 15
    -5 1 14
    5 1 -14
    5 1 -14
    -5 -1 14
    -5 -1 14
    5 -1 -14
    5 -1 -14
    5 1 -13
    -5 1 13
    5 1 -13
    -5 1 13
    -5 -1 13
    5 -1 -13
    5 -1 -13
    -5 -1 13
    5 1 -12
    5 1 -12
    -5 1 12
    5 -1 -12
    -5 -1 12
    -5 -1 12
    5 -1 -12
    -5 1 11
    5 1 -11
    5 1 -11
    5 -1 -11
    5 -1 -11
    -5 -1 11
    -5 1 10
    5 1 -10
    5 1 -10
    -5 1 10
    -5 -1 10
    5 -1 -10
    5 -1 -10
    -5 1 9
    5 1 -9
    -5 1 9
    -5 1 9
    5 -1 -9
    -5 -1 9
    5 -1 -9
    -5 -1 9
    -5 1 8
    -5 1 8
    5 1 -8
    5 1 -8
    -5 1 8
    -5 1 8
    5 -1 -8
    -5 -1 8
    5 -1 -8
    -5 -1 8
    -5 -1 8
    -5 1 7
    5 1 -7
    -5 1 7
    -5 1 7
    5 1 -7
    -5 1 7
    5 -1 -7
    5 -1 -7
    -5 -1 7
    -5 -1 7
    -5 -1 7
    -5 1 6
    -5 1 6
    5 1 -6
    -5 1 6
    5 1 -6
    -5 1 6
    -5 -1 6
    5 -1 -6
    -5 -1 6
    5 -1 -6
    -5 -1 6
    5 -1 -6
    5 1 -5
    -5 1 5
    5 1 -5
    -5 1 5
    5 1 -5
    -5 1 5
    5 1 -5
    5 -1 -5
    -5 -1 5
    -5 -1 5
    5 -1 -5
    5 -1 -5
    -5 -1 5
    -5 1 4
    5 1 -4
    5 1 -4
    -5 1 4
    5 1 -4
    5 1 -4
    5 1 -4
    -5 1 4
    -5 -1 4
    5 -1 -4
    5 -1 -4
    5 -1 -4
    -5 -1 4
    -5 -1 4
    5 1 -3
    -5 1 3
    5 1 -3
    -5 1 3
    5 1 -3
    5 1 -3
    -5 1 3
    -5 1 3
    5 1 -3
    -5 -1 3
    -5 -1 3
    -5 -1 3
    5 -1 -3
    -5 -1 3
    5 1 -2
    -5 1 2
    5 1 -2
    5 1 -2
    -5 1 2
    -5 -1 2
    -5 -1 2
    5 -1 -2
    -5 -1 2
    -5 -1 2
    -5 -1 2
    -5 -1 2
    5 -1 -2
    5 1 -1
    5 1 -1
    5 1 -1
    -5 1 1
    -5 -1 1
    -5 -1 1
    -5 -1 1
    -5 -1 1
    5 -1 -1
    5 -1 -1
    -5 -1 1
    -5 1 0
    5 1 0
    5 1 0
    -5 1 0
    5 1 0
    -5 1 0
    5 1 0
    -5 1 0
    5 1 0
    -5 -1 0
    5 -1 0
    -5 -1 0
    -5 -1 0
    -5 -1 0
    -5 -1 0
    5 1 1
    -5 1 -1
    -5 1 -1
    5 1 1
    5 1 1
    -5 1 -1
    5 1 1
    5 1 1
    -5 1 -1
    -5 -1 -1
    -5 -1 -1
    -5 -1 -1
    5 -1 1
    5 -1 1
    5 -1 1
    -5 -1 -1
    -5 1 -2
    5 1 2
    5 1 2
    5 1 2
    -5 1 -2
    -5 1 -2
    5 1 2
    5 1 2
    -5 -1 -2
    -5 -1 -2
    5 -1 2
    5 -1 2
    5 -1 2
    -5 -1 -2
    -5 -1 -2
    5 -1 2
    5 -1 2
    -5 1 -3
    -5 1 -3
    5 1 3
    -5 1 -3
    5 1 3
    5 1 3
    5 -1 3
    5 -1 3
    -5 -1 -3
    5 -1 3
    -5 -1 -3
    -5 -1 -3
    -5 -1 -3
    5 -1 3
    -5 1 -4
    5 1 4
    5 1 4
    -5 1 -4
    5 1 4
    -5 1 -4
    5 -1 4
    -5 -1 -4
    5 -1 4
    5 -1 4
    -5 -1 -4
    -5 -1 -4
    -5 1 -5
    -5 1 -5
    5 1 5
    -5 1 -5
    5 1 5
    -5 -1 -5
    5 -1 5
    -5 -1 -5
    5 -1 5
    5 -1 5
    -5 -1 -5
    -5 1 -6
    -5 1 -6
    -5 1 -6
    5 1 6
    -5 1 -6
    5 1 6
    5 -1 6
    -5 -1 -6
    5 -1 6
    -5 -1 -6
    5 1 7
    -5 1 -7
    -5 1 -7
    5 1 7
    -5 1 -7
    5 -1 7
    -5 -1 -7
    5 1 8
    -5 1 -8
    -5 1 -8
    5 1 8
    -5 1 -8
    5 -1 8
    5 -1 8
    -5 -1 -8
    5 1 9
    -5 1 -9
    -5 1 -9
    5 1 9
    5 -1 9
    5 -1 9
    -5 -1 -9
    -5 -1 -9
    -5 1 -10
    5 1 10
    -5 1 -10
    5 1 10
    -5 -1 -10
    -5 -1 -10
    5 -1 10
    5 -1 10
    -5 1 -11
    -5 1 -11
    5 1 11
    5 1 11
    5 -1 11
    -5 -1 -11
    -5 -1 -11
    5 -1 11
    -5 1 -12
    5 1 12
    -5 1 -12
    5 1 12
    -5 -1 -12
    5 -1 12
    -5 -1 -12
    5 -1 12
    5 1 13
    5 1 13
    -5 1 -13
    -5 1 -13
    -5 -1 -13
    -5 -1 -13
    5 -1 13
    5 -1 13
    5 1 14
    5 1 14
    -5 1 -14
    -5 1 -14
    -5 -1 -14
    5 -1 14
    5 -1 14
    -5 -1 -14
    -5 1 -15
    -5 1 -15
    5 1 15
    5 1 15
    5 -1 15
    -5 -1 -15
    5 -1 15
    -5 -1 -15
    5 2 -19
    -5 2 19
    5 2 -19
    5 -2 -19
    5 -2 -19
    -5 -2 19
    -5 2 18
    5 2 -18
    5 2 -18
    -5 -2 18
    5 -2 -18
    5 -2 -18
    5 2 -17
    5 2 -17
    -5 2 17
    5 -2 -17
    -5 -2 17
    5 -2 -17
    5 2 -16
    -5 2 16
    5 2 -16
    5 -2 -16
    5 -2 -16
    -5 -2 16
    -5 2 15
    5 2 -15
    5 2 -15
    5 -2 -15
    5 -2 -15
    -5 -2 15
    -5 -2 15
    5 2 -14
    5 2 -14
    -5 2 14
    5 -2 -14
    5 -2 -14
    -5 -2 14
    -5 -2 14
    5 2 -13
    -5 2 13
    5 2 -13
    -5 -2 13
    -5 -2 13
    5 -2 -13
    5 -2 -13
    -5 2 12
    5 2 -12
    5 2 -12
    -5 -2 12
    5 -2 -12
    5 -2 -12
    5 2 -11
    5 2 -11
    -5 2 11
    -5 -2 11
    5 -2 -11
    5 -2 -11
    -5 2 10
    -5 2 10
    5 2 -10
    5 2 -10
    -5 -2 10
    5 -2 -10
    5 -2 -10
    -5 2 9
    5 2 -9
    -5 2 9
    -5 2 9
    5 2 -9
    5 -2 -9
    5 -2 -9
    -5 2 8
    -5 2 8
    -5 2 8
    -5 2 8
    5 2 -8
    -5 -2 8
    -5 -2 8
    5 -2 -8
    5 -2 -8
    -5 2 7
    -5 2 7
    5 2 -7
    5 2 -7
    -5 2 7
    -5 2 7
    -5 -2 7
    -5 -2 7
    -5 -2 7
    5 -2 -7
    5 -2 -7
    5 2 -6
    5 2 -6
    -5 2 6
    -5 2 6
    -5 2 6
    -5 2 6
    5 2 -6
    5 -2 -6
    5 -2 -6
    -5 -2 6
    5 -2 -6
    -5 -2 6
    -5 -2 6
    5 2 -5
    5 2 -5
    5 2 -5
    -5 2 5
    -5 2 5
    5 2 -5
    -5 2 5
    -5 2 5
    -5 2 5
    5 -2 -5
    -5 -2 5
    5 -2 -5
    -5 -2 5
    5 -2 -5
    -5 -2 5
    5 2 -4
    -5 2 4
    5 2 -4
    -5 2 4
    5 2 -4
    -5 2 4
    -5 2 4
    5 2 -4
    5 2 -4
    5 -2 -4
    -5 -2 4
    -5 -2 4
    5 -2 -4
    -5 -2 4
    -5 -2 4
    -5 2 3
    5 2 -3
    -5 2 3
    5 2 -3
    5 2 -3
    -5 2 3
    5 2 -3
    -5 2 3
    -5 2 3
    -5 -2 3
    -5 -2 3
    -5 -2 3
    -5 -2 3
    5 -2 -3
    -5 -2 3
    5 2 -2
    5 2 -2
    5 2 -2
    5 2 -2
    -5 2 2
    -5 -2 2
    -5 -2 2
    5 -2 -2
    -5 -2 2
    -5 -2 2
    -5 -2 2
    5 -2 -2
    5 2 -1
    -5 2 1
    5 2 -1
    5 2 -1
    5 2 -1
    5 2 -1
    -5 2 1
    -5 -2 1
    5 -2 -1
    -5 -2 1
    5 -2 -1
    -5 -2 1
    -5 -2 1
    -5 -2 1
    5 2 0
    -5 2 0
    -5 2 0
    -5 2 0
    5 2 0
    5 2 0
    -5 2 0
    5 2 0
    5 2 0
    5 2 0
    -5 2 0
    -5 -2 0
    -5 -2 0
    5 -2 0
    5 -2 0
    -5 -2 0
    -5 -2 0
    -5 -2 0
    5 2 1
    -5 2 -1
    -5 2 -1
    5 2 1
    -5 2 -1
    5 2 1
    5 2 1
    5 2 1
    -5 2 -1
    5 -2 1
    -5 -2 -1
    5 -2 1
    -5 -2 -1
    5 -2 1
    -5 -2 -1
    -5 -2 -1
    5 2 2
    -5 2 -2
    -5 2 -2
    5 2 2
    5 2 2
    -5 2 -2
    5 2 2
    -5 2 -2
    -5 2 -2
    -5 -2 -2
    5 -2 2
    -5 -2 -2
    5 -2 2
    -5 -2 -2
    5 -2 2
    -5 -2 -2
    5 -2 2
    5 -2 2
    -5 2 -3
    5 2 3
    -5 2 -3
    -5 2 -3
    5 2 3
    5 2 3
    -5 2 -3
    5 2 3
    5 -2 3
    5 -2 3
    -5 -2 -3
    -5 -2 -3
    -5 -2 -3
    -5 -2 -3
    5 -2 3
    5 -2 3
    -5 -2 -3
    -5 2 -4
    -5 2 -4
    5 2 4
    5 2 4
    -5 2 -4
    -5 2 -4
    5 2 4
    -5 -2 -4
    -5 -2 -4
    5 -2 4
    5 -2 4
    -5 -2 -4
    -5 -2 -4
    5 -2 4
    -5 -2 -4
    5 2 5
    -5 2 -5
    5 2 5
    -5 2 -5
    -5 2 -5
    -5 2 -5
    -5 -2 -5
    5 -2 5
    -5 -2 -5
    -5 -2 -5
    -5 -2 -5
    5 -2 5
    -5 2 -6
    5 2 6
    -5 2 -6
    -5 2 -6
    -5 2 -6
    5 -2 6
    -5 -2 -6
    -5 -2 -6
    -5 2 -7
    5 2 7
    5 2 7
    -5 2 -7
    -5 2 -7
    5 -2 7
    -5 -2 -7
    5 2 8
    5 2 8
    -5 2 -8
    -5 2 -8
    -5 -2 -8
    5 -2 8
    -5 2 -9
    5 2 9
    5 2 9
    5 -2 9
    5 -2 9
    -5 -2 -9
    -5 -2 -9
    -5 2 -10
    5 2 10
    5 2 10
    -5 2 -10
    -5 -2 -10
    5 -2 10
    5 -2 10
    -5 -2 -10
    5 2 11
    -5 2 -11
    -5 2 -11
    5 2 11
    -5 -2 -11
    -5 -2 -11
    5 -2 11
    5 -2 11
    5 2 12
    5 2 12
    -5 2 -12
    -5 2 -12
    5 -2 12
    5 -2 12
    -5 -2 -12
    -5 -2 -12
    5 2 13
    -5 2 -13
    -5 2 -13
    5 2 13
    5 -2 13
    5 -2 13
    -5 -2 -13
    -5 -2 -13
    -5 2 -14
    5 2 14
    -5 2 -14
    5 2 14
    -5 -2 -14
    5 -2 14
    -5 -2 -14
    5 -2 14
    5 2 15
    5 2 15
    -5 2 -15
    -5 2 -15
    -5 -2 -15
    5 -2 15
    -5 -2 -15
    5 3 -18
    -5 3 18
    5 3 -18
    -5 3 18
    5 -3 -18
    -5 -3 18
    5 -3 -18
    5 3 -17
    -5 3 17
    -5 3 17
    5 3 -17
    5 -3 -17
    5 -3 -17
    -5 -3 17
    5 3 -16
    5 3 -16
    -5 3 16
    5 -3 -16
    5 -3 -16
    -5 -3 16
    5 3 -15
    -5 3 15
    5 3 -15
    5 -3 -15
    -5 -3 15
    5 -3 -15
    -5 -3 15
    5 3 -14
    -5 3 14
    5 3 -14
    -5 -3 14
    -5 -3 14
    5 -3 -14
    5 -3 -14
    5 3 -13
    -5 3 13
    5 3 -13
    5 -3 -13
    5 -3 -13
    -5 -3 13
    5 3 -12
    5 3 -12
    -5 3 12
    5 -3 -12
    -5 -3 12
    5 -3 -12
    5 3 -11
    -5 3 11
    5 3 -11
    -5 -3 11
    5 -3 -11
    5 -3 -11
    5 3 -10
    5 3 -10
    -5 3 10
    -5 3 10
    -5 -3 10
    5 -3 -10
    5 -3 -10
    -5 3 9
    5 3 -9
    -5 3 9
    5 3 -9
    -5 3 9
    -5 -3 9
    5 -3 -9
    5 -3 -9
    5 3 -8
    -5 3 8
    -5 3 8
    5 3 -8
    -5 3 8
    -5 3 8
    5 3 -8
    -5 -3 8
    5 -3 -8
    5 -3 -8
    -5 3 7
    5 3 -7
    5 3 -7
    5 3 -7
    -5 3 7
    -5 3 7
    -5 3 7
    5 -3 -7
    -5 -3 7
    5 -3 -7
    -5 -3 7
    -5 -3 7
    -5 3 6
    -5 3 6
    5 3 -6
    -5 3 6
    -5 3 6
    -5 3 6
    5 3 -6
    5 3 -6
    5 -3 -6
    -5 -3 6
    5 -3 -6
    -5 -3 6
    5 -3 -6
    -5 -3 6
    -5 3 5
    5 3 -5
    -5 3 5
    -5 3 5
    5 3 -5
    -5 3 5
    5 -3 -5
    5 -3 -5
    -5 -3 5
    -5 -3 5
    5 -3 -5
    5 -3 -5
    -5 -3 5
    -5 3 4
    5 3 -4
    -5 3 4
    5 3 -4
    -5 3 4
    -5 3 4
    -5 3 4
    5 3 -4
    -5 -3 4
    5 -3 -4
    -5 -3 4
    5 -3 -4
    -5 -3 4
    5 -3 -4
    -5 -3 4
    5 3 -3
    -5 3 3
    -5 3 3
    -5 3 3
    5 3 -3
    -5 3 3
    -5 3 3
    5 3 -3
    5 3 -3
    5 -3 -3
    5 -3 -3
    -5 -3 3
    -5 -3 3
    -5 -3 3
    -5 -3 3
    -5 -3 3
    -5 3 2
    5 3 -2
    5 3 -2
    -5 3 2
    5 3 -2
    -5 3 2
    5 3 -2
    -5 3 2
    -5 -3 2
    -5 -3 2
    5 -3 -2
    -5 -3 2
    -5 -3 2
    -5 -3 2
    5 -3 -2
    5 -3 -2
    -5 3 1
    5 3 -1
    -5 3 1
    5 3 -1
    -5 3 1
    -5 3 1
    5 3 -1
    -5 3 1
    5 3 -1
    5 3 -1
    5 -3 -1
    5 -3 -1
    -5 -3 1
    -5 -3 1
    -5 -3 1
    -5 -3 1
    -5 -3 1
    5 -3 -1
    -5 3 0
    -5 3 0
    5 3 0
    -5 3 0
    -5 3 0
    5 3 0
    -5 3 0
    5 3 0
    5 3 0
    -5 -3 0
    5 -3 0
    -5 -3 0
    -5 -3 0
    5 -3 0
    -5 -3 0
    -5 -3 0
    5 3 1
    -5 3 -1
    5 3 1
    -5 3 -1
    -5 3 -1
    5 3 1
    5 3 1
    -5 3 -1
    5 -3 1
    -5 -3 -1
    -5 -3 -1
    5 -3 1
    5 -3 1
    5 -3 1
    -5 -3 -1
    -5 -3 -1
    -5 3 -2
    -5 3 -2
    5 3 2
    -5 3 -2
    -5 3 -2
    5 3 2
    -5 3 -2
    5 3 2
    5 3 2
    5 -3 2
    5 -3 2
    -5 -3 -2
    5 -3 2
    5 -3 2
    -5 -3 -2
    -5 -3 -2
    -5 -3 -2
    -5 3 -3
    -5 3 -3
    5 3 3
    5 3 3
    5 3 3
    -5 3 -3
    5 3 3
    -5 3 -3
    -5 3 -3
    -5 -3 -3
    -5 -3 -3
    -5 -3 -3
    5 -3 3
    5 -3 3
    -5 -3 -3
    5 3 4
    5 3 4
    -5 3 -4
    -5 3 -4
    -5 3 -4
    -5 3 -4
    -5 -3 -4
    -5 -3 -4
    -5 -3 -4
    5 -3 4
    5 -3 4
    -5 -3 -4
    -5 3 -5
    -5 3 -5
    5 3 5
    -5 3 -5
    -5 3 -5
    -5 -3 -5
    -5 -3 -5
    5 -3 5
    -5 -3 -5
    5 -3 5
    -5 3 -6
    5 3 6
    5 3 6
    -5 3 -6
    -5 3 -6
    -5 -3 -6
    5 -3 6
    -5 3 -7
    5 3 7
    5 3 7
    -5 3 -7
    -5 -3 -7
    5 3 8
    -5 3 -8
    5 3 8
    -5 -3 -8
    5 -3 8
    -5 -3 -8
    5 3 9
    -5 3 -9
    5 3 9
    -5 3 -9
    -5 -3 -9
    5 -3 9
    -5 -3 -9
    5 3 10
    -5 3 -10
    -5 3 -10
    5 3 10
    -5 -3 -10
    5 -3 10
    -5 -3 -10
    5 3 11
    5 3 11
    -5 3 -11
    -5 3 -11
    -5 -3 -11
    -5 -3 -11
    5 -3 11
    -5 3 -12
    5 3 12
    5 3 12
    -5 3 -12
    -5 -3 -12
    -5 -3 -12
    5 -3 12
    5 3 13
    5 3 13
    -5 3 -13
    -5 3 -13
    -5 -3 -13
    5 -3 13
    5 -3 13
    -5 -3 -13
    -5 3 -14
    -5 3 -14
    5 3 14
    5 3 14
    5 -3 14
    -5 -3 -14
    5 -3 14
    -5 -3 -14
    -5 3 -15
    5 3 15
    5 3 15
    -5 3 -15
    5 -3 15
    -5 -3 -15
    -5 -3 -15
    -5 4 18
    5 4 -18
    -5 4 18
    5 4 -18
    -5 -4 18
    5 -4 -18
    5 -4 -18
    5 4 -17
    -5 4 17
    -5 4 17
    5 4 -17
    -5 -4 17
    5 -4 -17
    5 -4 -17
    5 4 -16
    5 4 -16
    -5 4 16
    -5 4 16
    5 -4 -16
    -5 -4 16
    5 -4 -16
    -5 4 15
    5 4 -15
    -5 4 15
    5 4 -15
    -5 -4 15
    5 -4 -15
    5 -4 -15
    -5 -4 15
    5 4 -14
    -5 4 14
    -5 4 14
    5 4 -14
    5 -4 -14
    -5 -4 14
    5 -4 -14
    5 4 -13
    -5 4 13
    5 4 -13
    -5 4 13
    5 -4 -13
    5 -4 -13
    -5 -4 13
    5 4 -12
    5 4 -12
    5 -4 -12
    5 -4 -12
    -5 -4 12
    5 4 -11
    5 4 -11
    -5 -4 11
    5 -4 -11
    5 -4 -11
    -5 4 10
    5 4 -10
    5 4 -10
    5 -4 -10
    5 -4 -10
    -5 -4 10
    5 -4 -10
    -5 4 9
    5 4 -9
    -5 4 9
    5 4 -9
    5 4 -9
    -5 -4 9
    5 -4 -9
    5 -4 -9
    5 -4 -9
    5 4 -8
    -5 4 8
    5 4 -8
    -5 4 8
    -5 4 8
    -5 4 8
    5 4 -8
    -5 4 8
    -5 -4 8
    5 -4 -8
    5 -4 -8
    5 -4 -8
    -5 4 7
    5 4 -7
    -5 4 7
    -5 4 7
    -5 4 7
    5 4 -7
    -5 4 7
    -5 4 7
    5 -4 -7
    5 -4 -7
    5 -4 -7
    -5 -4 7
    5 4 -6
    -5 4 6
    5 4 -6
    -5 4 6
    -5 4 6
    -5 4 6
    -5 4 6
    -5 -4 6
    5 -4 -6
    5 -4 -6
    -5 -4 6
    5 -4 -6
    -5 4 5
    5 4 -5
    -5 4 5
    -5 4 5
    -5 4 5
    5 4 -5
    -5 4 5
    5 4 -5
    5 -4 -5
    5 -4 -5
    5 -4 -5
    -5 -4 5
    -5 -4 5
    -5 -4 5
    -5 -4 5
    5 4 -4
    5 4 -4
    -5 4 4
    -5 4 4
    -5 4 4
    -5 4 4
    -5 4 4
    -5 4 4
    5 4 -4
    -5 -4 4
    5 -4 -4
    -5 -4 4
    5 -4 -4
    -5 -4 4
    5 -4 -4
    -5 -4 4
    -5 4 3
    -5 4 3
    5 4 -3
    5 4 -3
    -5 4 3
    5 4 -3
    -5 4 3
    -5 4 3
    5 -4 -3
    -5 -4 3
    -5 -4 3
    -5 -4 3
    -5 -4 3
    5 -4 -3
    5 -4 -3
    -5 4 2
    -5 4 2
    -5 4 2
    -5 4 2
    5 4 -2
    5 4 -2
    5 4 -2
    5 -4 -2
    5 -4 -2
    -5 -4 2
    5 -4 -2
    -5 -4 2
    -5 -4 2
    5 -4 -2
    5 -4 -2
    -5 -4 2
    -5 -4 2
    5 4 -1
    5 4 -1
    -5 4 1
    -5 4 1
    -5 4 1
    -5 4 1
    5 4 -1
    -5 4 1
    5 4 -1
    5 -4 -1
    -5 -4 1
    -5 -4 1
    -5 -4 1
    5 -4 -1
    5 -4 -1
    5 -4 -1
    5 -4 -1
    -5 -4 1
    -5 -4 1
    -5 4 0
    5 4 0
    -5 4 0
    5 4 0
    -5 4 0
    5 4 0
    -5 4 0
    5 4 0
    -5 4 0
    -5 4 0
    -5 -4 0
    5 -4 0
    5 -4 0
    -5 -4 0
    5 -4 0
    5 -4 0
    -5 -4 0
    -5 -4 0
    -5 -4 0
    5 -4 0
    5 -4 0
    5 4 1
    5 4 1
    -5 4 -1
    5 4 1
    -5 4 -1
    -5 4 -1
    -5 4 -1
    -5 4 -1
    5 4 1
    5 -4 1
    -5 -4 -1
    5 -4 1
    5 -4 1
    5 -4 1
    5 -4 1
    5 -4 1
    -5 -4 -1
    -5 -4 -1
    -5 -4 -1
    -5 4 -2
    -5 4 -2
    5 4 2
    -5 4 -2
    5 4 2
    5 4 2
    5 4 2
    5 4 2
    -5 4 -2
    -5 4 -2
    5 -4 2
    5 -4 2
    -5 -4 -2
    -5 -4 -2
    5 -4 2
    -5 -4 -2
    5 -4 2
    -5 -4 -2
    -5 4 -3
    5 4 3
    5 4 3
    -5 4 -3
    -5 4 -3
    5 4 3
    -5 4 -3
    -5 4 -3
    5 4 3
    -5 -4 -3
    5 -4 3
    -5 -4 -3
    -5 -4 -3
    5 -4 3
    -5 -4 -3
    5 -4 3
    5 4 4
    5 4 4
    -5 4 -4
    5 4 4
    -5 4 -4
    -5 4 -4
    -5 4 -4
    -5 4 -4
    5 -4 4
    -5 -4 -4
    5 -4 4
    -5 -4 -4
    -5 -4 -4
    5 4 5
    5 4 5
    -5 4 -5
    -5 4 -5
    -5 4 -5
    -5 4 -5
    5 -4 5
    -5 -4 -5
    -5 -4 -5
    5 4 6
    -5 4 -6
    5 4 6
    -5 4 -6
    5 -4 6
    -5 -4 -6
    -5 4 -7
    -5 4 -7
    5 4 7
    5 4 7
    -5 -4 -7
    5 4 8
    -5 4 -8
    5 4 8
    5 -4 8
    -5 -4 -8
    -5 -4 -8
    5 4 9
    -5 4 -9
    -5 4 -9
    5 4 9
    -5 -4 -9
    5 -4 9
    -5 -4 -9
    -5 4 -10
    5 4 10
    5 4 10
    -5 4 -10
    5 -4 10
    -5 -4 -10
    -5 -4 -10
    5 4 11
    5 4 11
    -5 4 -11
    -5 4 -11
    5 -4 11
    -5 -4 -11
    -5 -4 -11
    -5 4 -12
    5 4 12
    -5 4 -12
    5 4 12
    -5 -4 -12
    -5 -4 -12
    5 -4 12
    -5 4 -13
    5 4 13
    5 4 13
    -5 4 -13
    -5 -4 -13
    5 -4 13
    -5 -4 -13
    -5 4 -14
    5 4 14
    -5 4 -14
    5 4 14
    5 -4 14
    -5 -4 -14
    -5 -4 -14
    5 -4 14
    -5 4 -15
    5 4 15
    5 4 15
    -5 4 -15
    -5 -4 -15
    5 -4 15
    -5 -4 -15
    5 5 -18
    -5 5 18
    5 5 -18
    -5 5 18
    -5 -5 18
    5 -5 -18
    5 -5 -18
    -5 5 17
    -5 5 17
    5 5 -17
    5 5 -17
    5 -5 -17
    5 -5 -17
    -5 -5 17
    -5 5 16
    5 5 -16
    -5 5 16
    5 5 -16
    -5 -5 16
    5 -5 -16
    5 -5 -16
    -5 5 15
    5 5 -15
    5 5 -15
    -5 5 15
    -5 -5 15
    5 -5 -15
    5 -5 -15
    -5 5 14
    5 5 -14
    -5 5 14
    5 5 -14
    -5 -5 14
    5 -5 -14
    5 -5 -14
    5 5 -13
    5 5 -13
    -5 5 13
    -5 5 13
    -5 -5 13
    5 -5 -13
    5 -5 -13
    5 5 -12
    -5 5 12
    -5 5 12
    5 5 -12
    5 -5 -12
    5 -5 -12
    5 -5 -12
    -5 -5 12
    5 5 -11
    5 5 -11
    5 5 -11
    -5 5 11
    5 -5 -11
    5 -5 -11
    5 -5 -11
    -5 -5 11
    5 5 -10
    -5 5 10
    -5 5 10
    5 5 -10
    5 -5 -10
    5 -5 -10
    -5 -5 10
    5 -5 -10
    5 5 -9
    -5 5 9
    -5 5 9
    5 5 -9
    -5 5 9
    5 -5 -9
    5 -5 -9
    5 -5 -9
    -5 -5 9
    -5 5 8
    -5 5 8
    -5 5 8
    5 5 -8
    -5 5 8
    5 5 -8
    -5 -5 8
    5 -5 -8
    5 -5 -8
    5 -5 -8
    5 5 -7
    -5 5 7
    -5 5 7
    5 5 -7
    -5 5 7
    -5 5 7
    5 -5 -7
    -5 -5 7
    5 -5 -7
    5 -5 -7
    5 5 -6
    -5 5 6
    -5 5 6
    -5 5 6
    5 5 -6
    -5 5 6
    -5 5 6
    5 -5 -6
    5 -5 -6
    -5 -5 6
    -5 -5 6
    5 -5 -6
    5 5 -5
    -5 5 5
    -5 5 5
    -5 5 5
    5 5 -5
    -5 5 5
    -5 5 5
    -5 5 5
    -5 -5 5
    -5 -5 5
    -5 -5 5
    5 -5 -5
    5 -5 -5
    5 -5 -5
    5 5 -4
    -5 5 4
    5 5 -4
    -5 5 4
    -5 5 4
    -5 5 4
    -5 5 4
    -5 5 4
    -5 -5 4
    5 -5 -4
    -5 -5 4
    5 -5 -4
    -5 5 3
    -5 5 3
    5 5 -3
    -5 5 3
    -5 5 3
    5 5 -3
    -5 5 3
    5 5 -3
    5 -5 -3
    -5 -5 3
    -5 -5 3
    5 -5 -3
    -5 -5 3
    -5 -5 3
    5 -5 -3
    -5 5 2
    -5 5 2
    -5 5 2
    -5 5 2
    5 5 -2
    5 5 -2
    -5 5 2
    5 5 -2
    -5 5 2
    -5 -5 2
    -5 -5 2
    -5 -5 2
    5 -5 -2
    5 -5 -2
    5 -5 -2
    5 -5 -2
    -5 -5 2
    5 -5 -2
    5 -5 -2
    -5 -5 2
    -5 5 1
    5 5 -1
    -5 5 1
    -5 5 1
    5 5 -1
    -5 5 1
    5 5 -1
    -5 5 1
    5 -5 -1
    5 -5 -1
    5 -5 -1
    -5 -5 1
    -5 -5 1
    5 -5 -1
    -5 -5 1
    5 -5 -1
    5 -5 -1
    -5 -5 1
    -5 -5 1
    5 5 0
    5 5 0
    -5 5 0
    -5 5 0
    5 5 0
    5 5 0
    -5 5 0
    -5 5 0
    -5 -5 0
    5 -5 0
    -5 -5 0
    5 -5 0
    5 -5 0
    5 -5 0
    -5 -5 0
    5 -5 0
    -5 -5 0
    -5 -5 0
    5 -5 0
    5 5 1
    -5 5 -1
    5 5 1
    -5 5 -1
    -5 5 -1
    5 5 1
    5 5 1
    -5 5 -1
    -5 5 -1
    5 -5 1
    -5 -5 -1
    -5 -5 -1
    5 -5 1
    5 -5 1
    -5 -5 -1
    5 -5 1
    5 -5 1
    -5 -5 -1
    -5 5 -2
    -5 5 -2
    -5 5 -2
    5 5 2
    5 5 2
    5 5 2
    -5 5 -2
    -5 5 -2
    5 -5 2
    5 -5 2
    5 -5 2
    5 -5 2
    -5 -5 -2
    -5 -5 -2
    -5 5 -3
    -5 5 -3
    -5 5 -3
    5 5 3
    5 5 3
    -5 5 -3
    5 5 3
    5 5 3
    5 -5 3
    -5 -5 -3
    5 -5 3
    5 -5 3
    5 -5 3
    -5 5 -4
    -5 5 -4
    5 5 4
    -5 5 -4
    5 5 4
    5 5 4
    -5 5 -4
    5 5 4
    5 -5 4
    -5 -5 -4
    5 -5 4
    -5 -5 -4
    -5 5 -5
    -5 5 -5
    5 5 5
    -5 5 -5
    -5 5 -5
    5 5 5
    5 5 5
    -5 -5 -5
    -5 -5 -5
    5 -5 5
    5 5 6
    -5 5 -6
    5 5 6
    -5 5 -6
    -5 5 -6
    5 -5 6
    -5 -5 -6
    -5 -5 -6
    5 5 7
    -5 5 -7
    -5 5 -7
    5 5 7
    -5 -5 -7
    -5 -5 -7
    5 -5 7
    -5 5 -8
    5 5 8
    5 5 8
    -5 5 -8
    -5 -5 -8
    -5 -5 -8
    5 -5 8
    5 5 9
    -5 5 -9
    -5 5 -9
    5 5 9
    -5 -5 -9
    -5 -5 -9
    5 -5 9
    5 5 10
    -5 5 -10
    5 5 10
    -5 5 -10
    5 -5 10
    -5 -5 -10
    -5 -5 -10
    -5 5 -11
    5 5 11
    5 5 11
    -5 5 -11
    -5 -5 -11
    5 -5 11
    -5 -5 -11
    -5 5 -12
    5 5 12
    -5 5 -12
    5 5 12
    5 -5 12
    -5 -5 -12
    -5 -5 -12
    -5 5 -13
    -5 5 -13
    5 5 13
    5 5 13
    5 -5 13
    -5 -5 -13
    -5 -5 -13
    -5 5 -14
    5 5 14
    -5 5 -14
    5 5 14
    -5 -5 -14
    -5 -5 -14
    -5 6 17
    5 6 -17
    5 6 -17
    -5 6 17
    5 -6 -17
    5 -6 -17
    -5 -6 17
    -5 6 16
    -5 6 16
    5 6 -16
    5 6 -16
    5 -6 -16
    -5 -6 16
    5 -6 -16
    5 6 -15
    -5 6 15
    -5 6 15
    5 6 -15
    -5 -6 15
    5 -6 -15
    5 -6 -15
    -5 6 14
    -5 6 14
    5 6 -14
    5 6 -14
    5 -6 -14
    -5 -6 14
    5 -6 -14
    -5 6 13
    -5 6 13
    5 6 -13
    5 6 -13
    5 -6 -13
    5 -6 -13
    -5 -6 13
    5 -6 -13
    -5 6 12
    -5 6 12
    5 6 -12
    5 6 -12
    5 -6 -12
    -5 -6 12
    5 -6 -12
    5 -6 -12
    -5 6 11
    -5 6 11
    5 6 -11
    5 6 -11
    5 -6 -11
    5 -6 -11
    -5 -6 11
    5 -6 -11
    5 6 -10
    -5 6 10
    -5 6 10
    5 6 -10
    5 -6 -10
    5 -6 -10
    -5 -6 10
    5 -6 -10
    -5 6 9
    -5 6 9
    5 6 -9
    5 6 -9
    -5 6 9
    -5 -6 9
    5 -6 -9
    5 -6 -9
    5 -6 -9
    5 6 -8
    5 6 -8
    -5 6 8
    -5 6 8
    5 -6 -8
    5 -6 -8
    5 -6 -8
    -5 -6 8
    -5 6 7
    -5 6 7
    5 6 -7
    5 6 -7
    -5 6 7
    5 -6 -7
    5 -6 -7
    5 -6 -7
    -5 -6 7
    -5 6 6
    5 6 -6
    -5 6 6
    5 6 -6
    -5 6 6
    -5 6 6
    5 -6 -6
    5 -6 -6
    5 -6 -6
    -5 -6 6
    5 6 -5
    -5 6 5
    -5 6 5
    -5 6 5
    5 6 -5
    -5 6 5
    -5 6 5
    -5 -6 5
    5 -6 -5
    5 -6 -5
    -5 -6 5
    5 -6 -5
    -5 6 4
    -5 6 4
    -5 6 4
    5 6 -4
    -5 6 4
    5 6 -4
    -5 6 4
    -5 -6 4
    5 -6 -4
    5 -6 -4
    -5 6 3
    5 6 -3
    -5 6 3
    -5 6 3
    -5 6 3
    5 6 -3
    -5 6 3
    5 -6 -3
    -5 -6 3
    -5 -6 3
    -5 -6 3
    5 -6 -3
    5 -6 -3
    5 6 -2
    -5 6 2
    -5 6 2
    5 6 -2
    -5 6 2
    -5 6 2
    -5 6 2
    5 -6 -2
    5 -6 -2
    5 -6 -2
    -5 -6 2
    -5 -6 2
    -5 -6 2
    -5 -6 2
    5 -6 -2
    5 -6 -2
    -5 6 1
    5 6 -1
    5 6 -1
    -5 6 1
    -5 6 1
    -5 6 1
    -5 -6 1
    -5 -6 1
    -5 -6 1
    -5 -6 1
    5 -6 -1
    5 -6 -1
    5 -6 -1
    5 -6 -1
    5 -6 -1
    -5 6 0
    5 6 0
    -5 6 0
    -5 6 0
    5 6 0
    5 6 0
    -5 -6 0
    5 -6 0
    -5 -6 0
    -5 -6 0
    5 -6 0
    5 -6 0
    -5 -6 0
    5 -6 0
    5 -6 0
    5 6 1
    -5 6 -1
    5 6 1
    -5 6 -1
    -5 6 -1
    5 6 1
    -5 -6 -1
    5 -6 1
    -5 -6 -1
    5 -6 1
    5 -6 1
    5 -6 1
    5 -6 1
    5 6 2
    5 6 2
    -5 6 -2
    -5 6 -2
    -5 6 -2
    5 6 2
    -5 6 -2
    5 -6 2
    5 -6 2
    5 -6 2
    5 -6 2
    -5 -6 -2
    -5 -6 -2
    5 -6 2
    5 6 3
    -5 6 -3
    -5 6 -3
    -5 6 -3
    5 6 3
    5 6 3
    -5 6 -3
    5 -6 3
    5 -6 3
    5 -6 3
    -5 -6 -3
    -5 -6 -3
    -5 6 -4
    -5 6 -4
    5 6 4
    -5 6 -4
    -5 6 -4
    5 6 4
    5 6 4
    5 6 4
    -5 -6 -4
    5 -6 4
    -5 -6 -4
    5 -6 4
    5 -6 4
    5 6 5
    -5 6 -5
    5 6 5
    -5 6 -5
    5 6 5
    -5 6 -5
    5 6 5
    5 -6 5
    -5 -6 -5
    -5 -6 -5
    5 -6 5
    5 6 6
    5 6 6
    5 6 6
    -5 6 -6
    -5 6 -6
    -5 6 -6
    -5 -6 -6
    5 -6 6
    -5 -6 -6
    5 -6 6
    5 6 7
    -5 6 -7
    5 6 7
    -5 6 -7
    -5 -6 -7
    -5 -6 -7
    5 -6 7
    5 6 8
    -5 6 -8
    5 6 8
    -5 6 -8
    -5 -6 -8
    -5 -6 -8
    5 -6 8
    -5 6 -9
    5 6 9
    -5 6 -9
    5 6 9
    5 -6 9
    -5 -6 -9
    -5 -6 -9
    -5 6 -10
    5 6 10
    -5 6 -10
    5 6 10
    -5 -6 -10
    5 -6 10
    -5 -6 -10
    5 6 11
    -5 6 -11
    -5 6 -11
    5 6 11
    -5 -6 -11
    -5 -6 -11
    5 -6 11
    -5 6 -12
    5 6 12
    -5 6 -12
    5 6 12
    -5 -6 -12
    5 -6 12
    -5 -6 -12
    5 6 13
    5 6 13
    -5 6 -13
    -5 6 -13
    -5 -6 -13
    -5 -6 -13
    -5 6 -14
    5 6 14
    -5 6 -14
    5 6 14
    -5 -6 -14
    -5 -6 -14
    5 7 -17
    -5 7 17
    -5 7 17
    5 7 -17
    5 -7 -17
    5 -7 -17
    -5 -7 17
    5 7 -16
    -5 7 16
    5 7 -16
    -5 7 16
    -5 -7 16
    5 -7 -16
    5 -7 -16
    5 7 -15
    5 7 -15
    -5 7 15
    -5 7 15
    5 -7 -15
    -5 -7 15
    5 -7 -15
    5 7 -14
    -5 7 14
    -5 7 14
    5 7 -14
    -5 -7 14
    5 -7 -14
    5 -7 -14
    5 7 -13
    -5 7 13
    -5 7 13
    5 7 -13
    5 -7 -13
    -5 -7 13
    5 -7 -13
    5 7 -12
    5 7 -12
    -5 7 12
    -5 7 12
    -5 -7 12
    5 -7 -12
    5 -7 -12
    5 7 -11
    -5 7 11
    -5 7 11
    5 7 -11
    -5 -7 11
    5 -7 -11
    5 -7 -11
    5 7 -10
    -5 7 10
    5 7 -10
    -5 7 10
    -5 7 10
    5 -7 -10
    -5 -7 10
    5 -7 -10
    -5 7 9
    5 7 -9
    5 7 -9
    5 -7 -9
    -5 -7 9
    5 -7 -9
    5 7 -8
    -5 7 8
    5 7 -8
    -5 7 8
    5 -7 -8
    5 -7 -8
    5 -7 -8
    -5 -7 8
    5 7 -7
    -5 7 7
    -5 7 7
    5 7 -7
    -5 -7 7
    5 -7 -7
    5 -7 -7
    5 -7 -7
    -5 7 6
    -5 7 6
    -5 7 6
    5 7 -6
    5 7 -6
    -5 7 6
    5 -7 -6
    5 -7 -6
    5 -7 -6
    -5 -7 6
    -5 7 5
    -5 7 5
    -5 7 5
    -5 7 5
    5 7 -5
    5 7 -5
    -5 7 5
    -5 -7 5
    -5 -7 5
    5 -7 -5
    5 -7 -5
    5 7 -4
    -5 7 4
    -5 7 4
    -5 7 4
    -5 7 4
    5 7 -4
    -5 7 4
    -5 -7 4
    5 -7 -4
    5 -7 -4
    5 -7 -4
    -5 7 3
    5 7 -3
    -5 7 3
    5 7 -3
    -5 7 3
    -5 7 3
    -5 7 3
    -5 -7 3
    5 -7 -3
    -5 -7 3
    5 -7 -3
    5 -7 -3
    -5 7 2
    5 7 -2
    -5 7 2
    5 7 -2
    -5 7 2
    -5 7 2
    -5 7 2
    5 -7 -2
    -5 -7 2
    -5 -7 2
    5 -7 -2
    5 -7 -2
    5 -7 -2
    5 -7 -2
    -5 7 1
    5 7 -1
    -5 7 1
    -5 7 1
    5 7 -1
    -5 7 1
    5 -7 -1
    5 -7 -1
    5 -7 -1
    -5 -7 1
    5 -7 -1
    -5 -7 1
    -5 -7 1
    5 -7 -1
    5 7 0
    -5 7 0
    5 7 0
    -5 7 0
    -5 7 0
    5 -7 0
    5 -7 0
    -5 -7 0
    5 -7 0
    5 -7 0
    5 -7 0
    -5 -7 0
    -5 7 -1
    5 7 1
    5 7 1
    -5 7 -1
    -5 7 -1
    5 7 1
    5 -7 1
    5 -7 1
    5 -7 1
    -5 -7 -1
    -5 -7 -1
    5 -7 1
    5 -7 1
    -5 7 -2
    -5 7 -2
    5 7 2
    5 7 2
    -5 7 -2
    5 7 2
    5 -7 2
    5 -7 2
    5 -7 2
    -5 -7 -2
    -5 -7 -2
    5 -7 2
    5 7 3
    -5 7 -3
    5 7 3
    5 7 3
    -5 7 -3
    -5 7 -3
    5 -7 3
    5 -7 3
    -5 -7 -3
    -5 -7 -3
    5 -7 3
    5 7 4
    5 7 4
    -5 7 -4
    -5 7 -4
    -5 7 -4
    5 7 4
    5 -7 4
    5 -7 4
    -5 -7 -4
    5 -7 4
    -5 -7 -4
    5 7 5
    -5 7 -5
    -5 7 -5
    5 7 5
    -5 7 -5
    5 7 5
    5 7 5
    -5 -7 -5
    5 -7 5
    5 -7 5
    -5 -7 -5
    -5 7 -6
    5 7 6
    5 7 6
    -5 7 -6
    5 7 6
    -5 7 -6
    5 -7 6
    -5 -7 -6
    -5 -7 -6
    5 7 7
    -5 7 -7
    -5 7 -7
    5 7 7
    5 7 7
    -5 -7 -7
    5 -7 7
    5 -7 7
    -5 -7 -7
    -5 7 -8
    5 7 8
    -5 7 -8
    5 7 8
    -5 -7 -8
    -5 -7 -8
    5 -7 8
    5 7 9
    -5 7 -9
    -5 7 -9
    5 7 9
    -5 -7 -9
    -5 -7 -9
    5 -7 9
    5 7 10
    -5 7 -10
    -5 7 -10
    5 7 10
    5 -7 10
    -5 -7 -10
    -5 -7 -10
    5 7 11
    -5 7 -11
    5 7 11
    -5 7 -11
    -5 -7 -11
    5 -7 11
    -5 -7 -11
    -5 7 -12
    5 7 12
    -5 7 -12
    5 7 12
    -5 -7 -12
    -5 -7 -12
    5 7 13
    5 7 13
    -5 7 -13
    -5 7 -13
    -5 -7 -13
    -5 -7 -13
    -5 7 -14
    -5 7 -14
    -5 -7 -14
    5 8 -16
    5 8 -16
    -5 8 16
    -5 8 16
    5 -8 -16
    5 -8 -16
    -5 -8 16
    -5 8 15
    5 8 -15
    -5 8 15
    5 8 -15
    5 -8 -15
    5 -8 -15
    -5 -8 15
    5 8 -14
    -5 8 14
    5 8 -14
    -5 8 14
    5 -8 -14
    -5 -8 14
    5 -8 -14
    5 8 -13
    -5 8 13
    5 8 -13
    -5 8 13
    -5 -8 13
    5 -8 -13
    5 -8 -13
    -5 8 12
    -5 8 12
    5 8 -12
    5 8 -12
    5 -8 -12
    5 -8 -12
    -5 -8 12
    -5 8 11
    5 8 -11
    5 8 -11
    -5 8 11
    -5 8 11
    5 -8 -11
    5 -8 -11
    -5 -8 11
    -5 8 10
    5 8 -10
    -5 8 10
    5 8 -10
    -5 8 10
    5 -8 -10
    5 -8 -10
    -5 -8 10
    5 8 -9
    -5 8 9
    5 8 -9
    -5 8 9
    5 -8 -9
    5 -8 -9
    -5 -8 9
    5 8 -8
    -5 8 8
    5 8 -8
    -5 8 8
    -5 -8 8
    5 -8 -8
    5 -8 -8
    -5 8 7
    -5 8 7
    5 8 -7
    -5 8 7
    5 8 -7
    5 -8 -7
    -5 -8 7
    5 -8 -7
    5 8 -6
    -5 8 6
    5 8 -6
    -5 8 6
    -5 8 6
    5 -8 -6
    -5 -8 6
    5 -8 -6
    5 8 -5
    -5 8 5
    5 8 -5
    -5 8 5
    -5 8 5
    -5 -8 5
    5 -8 -5
    5 8 -4
    -5 8 4
    -5 8 4
    -5 8 4
    5 8 -4
    -5 8 4
    5 -8 -4
    5 -8 -4
    -5 -8 4
    5 8 -3
    -5 8 3
    -5 8 3
    5 8 -3
    -5 8 3
    -5 8 3
    -5 8 3
    -5 -8 3
    5 -8 -3
    -5 -8 3
    5 -8 -3
    5 8 -2
    -5 8 2
    5 8 -2
    -5 8 2
    -5 8 2
    -5 8 2
    5 -8 -2
    -5 -8 2
    -5 -8 2
    5 -8 -2
    5 -8 -2
    -5 8 1
    5 8 -1
    -5 8 1
    5 8 -1
    -5 8 1
    -5 8 1
    -5 -8 1
    5 -8 -1
    -5 -8 1
    -5 -8 1
    5 -8 -1
    5 -8 -1
    5 -8 -1
    -5 8 0
    5 8 0
    -5 8 0
    5 8 0
    -5 8 0
    5 -8 0
    5 -8 0
    5 -8 0
    -5 -8 0
    5 -8 0
    -5 -8 0
    -5 8 -1
    5 8 1
    -5 8 -1
    5 8 1
    -5 8 -1
    5 -8 1
    -5 -8 -1
    5 -8 1
    5 -8 1
    -5 -8 -1
    5 -8 1
    5 8 2
    -5 8 -2
    5 8 2
    5 8 2
    -5 8 -2
    -5 -8 -2
    5 -8 2
    -5 -8 -2
    5 -8 2
    5 -8 2
    5 -8 2
    -5 8 -3
    5 8 3
    -5 8 -3
    5 8 3
    5 8 3
    5 -8 3
    -5 -8 -3
    5 -8 3
    5 -8 3
    -5 -8 -3
    -5 8 -4
    5 8 4
    -5 8 -4
    5 8 4
    5 8 4
    5 -8 4
    -5 -8 -4
    -5 -8 -4
    5 -8 4
    5 -8 4
    5 8 5
    -5 8 -5
    -5 8 -5
    5 8 5
    5 8 5
    5 -8 5
    5 -8 5
    -5 -8 -5
    -5 -8 -5
    5 8 6
    -5 8 -6
    -5 8 -6
    5 8 6
    5 8 6
    -5 8 -6
    5 8 6
    5 -8 6
    5 -8 6
    -5 -8 -6
    -5 -8 -6
    -5 8 -7
    5 8 7
    5 8 7
    -5 8 -7
    5 8 7
    5 -8 7
    -5 -8 -7
    -5 -8 -7
    5 -8 7
    -5 8 -8
    5 8 8
    -5 8 -8
    5 8 8
    5 8 8
    -5 -8 -8
    -5 -8 -8
    5 -8 8
    5 -8 8
    5 8 9
    5 8 9
    -5 8 -9
    -5 8 -9
    -5 -8 -9
    -5 -8 -9
    5 -8 9
    5 8 10
    5 8 10
    -5 8 -10
    -5 8 -10
    5 -8 10
    -5 -8 -10
    -5 -8 -10
    5 8 11
    -5 8 -11
    5 8 11
    -5 8 -11
    -5 -8 -11
    -5 -8 -11
    -5 8 -12
    -5 8 -12
    5 8 12
    5 8 12
    -5 -8 -12
    -5 -8 -12
    -5 8 -13
    5 8 13
    -5 8 -13
    5 8 13
    -5 -8 -13
    -5 -8 -13
    5 9 -16
    5 9 -16
    -5 9 16
    -5 9 16
    5 -9 -16
    -5 -9 16
    5 9 -15
    5 9 -15
    -5 9 15
    -5 9 15
    5 -9 -15
    -5 -9 15
    -5 9 14
    5 9 -14
    5 9 -14
    -5 9 14
    5 -9 -14
    -5 -9 14
    5 -9 -14
    5 9 -13
    -5 9 13
    -5 9 13
    5 9 -13
    -5 -9 13
    5 -9 -13
    5 -9 -13
    -5 9 12
    5 9 -12
    5 9 -12
    -5 9 12
    5 -9 -12
    5 -9 -12
    -5 -9 12
    -5 9 11
    -5 9 11
    -5 9 11
    5 9 -11
    5 9 -11
    -5 -9 11
    5 -9 -11
    5 -9 -11
    -5 9 10
    -5 9 10
    5 9 -10
    5 9 -10
    -5 -9 10
    5 -9 -10
    5 -9 -10
    -5 9 9
    5 9 -9
    -5 9 9
    5 9 -9
    5 -9 -9
    -5 -9 9
    5 -9 -9
    5 9 -8
    -5 9 8
    -5 9 8
    -5 9 8
    5 9 -8
    -5 -9 8
    5 -9 -8
    5 -9 -8
    -5 9 7
    5 9 -7
    -5 9 7
    -5 9 7
    5 9 -7
    5 -9 -7
    5 -9 -7
    -5 -9 7
    -5 9 6
    -5 9 6
    5 9 -6
    5 9 -6
    -5 9 6
    -5 -9 6
    5 -9 -6
    -5 9 5
    5 9 -5
    -5 9 5
    5 9 -5
    -5 9 5
    -5 -9 5
    5 -9 -5
    -5 9 4
    -5 9 4
    -5 9 4
    5 9 -4
    5 9 -4
    5 -9 -4
    -5 -9 4
    -5 9 3
    -5 9 3
    5 9 -3
    5 9 -3
    -5 9 3
    5 -9 -3
    -5 -9 3
    -5 -9 3
    -5 9 2
    5 9 -2
    -5 9 2
    5 9 -2
    -5 -9 2
    -5 -9 2
    5 -9 -2
    5 -9 -2
    -5 9 1
    5 9 -1
    -5 9 1
    5 9 -1
    -5 -9 1
    5 -9 -1
    5 -9 -1
    -5 -9 1
    5 -9 -1
    -5 -9 1
    -5 9 0
    -5 9 0
    5 9 0
    5 9 0
    5 -9 0
    -5 -9 0
    5 -9 0
    5 -9 0
    -5 -9 0
    -5 9 -1
    -5 9 -1
    5 9 1
    5 9 1
    5 -9 1
    -5 -9 -1
    -5 -9 -1
    5 -9 1
    5 -9 1
    -5 9 -2
    5 9 2
    5 9 2
    -5 9 -2
    5 -9 2
    -5 -9 -2
    -5 -9 -2
    5 -9 2
    5 -9 2
    -5 9 -3
    5 9 3
    -5 9 -3
    5 9 3
    5 9 3
    5 -9 3
    -5 -9 -3
    -5 -9 -3
    5 -9 3
    5 -9 3
    5 9 4
    5 9 4
    5 9 4
    -5 9 -4
    -5 9 -4
    5 -9 4
    -5 -9 -4
    -5 -9 -4
    5 -9 4
    5 -9 4
    -5 9 -5
    5 9 5
    -5 9 -5
    5 9 5
    5 9 5
    5 -9 5
    -5 -9 -5
    5 -9 5
    5 -9 5
    -5 -9 -5
    -5 9 -6
    5 9 6
    5 9 6
    5 9 6
    -5 9 -6
    5 9 6
    5 -9 6
    5 -9 6
    -5 -9 -6
    -5 -9 -6
    5 -9 6
    5 9 7
    5 9 7
    5 9 7
    -5 9 -7
    5 9 7
    -5 9 -7
    5 -9 7
    -5 -9 -7
    5 -9 7
    -5 -9 -7
    5 9 8
    5 9 8
    5 9 8
    -5 9 -8
    -5 9 -8
    -5 -9 -8
    5 -9 8
    5 -9 8
    -5 -9 -8
    5 9 9
    5 9 9
    -5 9 -9
    -5 9 -9
    5 9 9
    -5 -9 -9
    -5 -9 -9
    5 -9 9
    5 9 10
    -5 9 -10
    -5 9 -10
    5 9 10
    5 9 10
    -5 -9 -10
    -5 -9 -10
    5 9 11
    -5 9 -11
    5 9 11
    -5 9 -11
    -5 -9 -11
    -5 -9 -11
    5 9 12
    -5 9 -12
    5 9 12
    -5 9 -12
    -5 -9 -12
    -5 -9 -12
    -5 10 15
    -5 10 15
    5 10 -15
    5 10 -15
    -5 -10 15
    5 -10 -15
    5 10 -14
    -5 10 14
    5 10 -14
    -5 10 14
    -5 -10 14
    5 -10 -14
    5 10 -13
    5 10 -13
    -5 10 13
    -5 10 13
    5 -10 -13
    -5 -10 13
    5 -10 -13
    5 10 -12
    5 10 -12
    -5 10 12
    -5 10 12
    -5 10 12
    5 -10 -12
    -5 -10 12
    5 -10 -12
    -5 10 11
    -5 10 11
    5 10 -11
    -5 10 11
    5 10 -11
    5 -10 -11
    -5 -10 11
    5 -10 -11
    -5 10 10
    5 10 -10
    5 10 -10
    -5 10 10
    5 -10 -10
    5 -10 -10
    -5 -10 10
    -5 10 9
    5 10 -9
    -5 10 9
    5 10 -9
    5 -10 -9
    5 -10 -9
    -5 -10 9
    5 10 -8
    5 10 -8
    -5 10 8
    -5 10 8
    -5 10 8
    5 -10 -8
    -5 -10 8
    5 -10 -8
    -5 10 7
    5 10 -7
    5 10 -7
    -5 10 7
    -5 10 7
    -5 -10 7
    5 -10 -7
    -5 10 6
    -5 10 6
    5 10 -6
    5 10 -6
    -5 10 6
    5 -10 -6
    -5 -10 6
    -5 10 5
    -5 10 5
    -5 10 5
    5 10 -5
    5 10 -5
    -5 -10 5
    5 -10 -5
    -5 10 4
    5 10 -4
    -5 10 4
    5 10 -4
    -5 10 4
    -5 -10 4
    5 10 -3
    -5 10 3
    5 10 -3
    -5 10 3
    -5 -10 3
    -5 -10 3
    -5 10 2
    -5 10 2
    5 10 -2
    5 10 -2
    5 -10 -2
    -5 -10 2
    -5 -10 2
    5 10 -1
    -5 10 1
    -5 10 1
    5 10 -1
    5 -10 -1
    -5 -10 1
    5 -10 -1
    5 -10 -1
    5 10 0
    5 10 0
    -5 10 0
    -5 10 0
    -5 -10 0
    5 -10 0
    5 -10 0
    -5 -10 0
    -5 10 -1
    5 10 1
    -5 10 -1
    5 10 1
    -5 -10 -1
    5 -10 1
    -5 -10 -1
    5 -10 1
    5 10 2
    -5 10 -2
    -5 10 -2
    5 10 2
    5 -10 2
    -5 -10 -2
    -5 -10 -2
    5 -10 2
    5 -10 2
    5 10 3
    5 10 3
    -5 10 -3
    -5 10 -3
    5 -10 3
    5 -10 3
    -5 -10 -3
    5 -10 3
    -5 -10 -3
    -5 10 -4
    5 10 4
    5 10 4
    5 10 4
    -5 10 -4
    5 -10 4
    -5 -10 -4
    5 -10 4
    -5 -10 -4
    -5 10 -5
    5 10 5
    -5 10 -5
    5 10 5
    5 10 5
    -5 -10 -5
    5 -10 5
    -5 -10 -5
    5 -10 5
    5 10 6
    5 10 6
    5 10 6
    -5 10 -6
    -5 10 -6
    5 -10 6
    -5 -10 -6
    -5 -10 -6
    5 -10 6
    5 10 7
    5 10 7
    5 10 7
    5 10 7
    -5 10 -7
    -5 10 -7
    5 -10 7
    -5 -10 -7
    5 -10 7
    -5 -10 -7
    5 10 8
    5 10 8
    5 10 8
    -5 10 -8
    -5 10 -8
    -5 -10 -8
    5 -10 8
    -5 -10 -8
    5 10 9
    5 10 9
    -5 10 -9
    5 10 9
    -5 10 -9
    -5 -10 -9
    -5 -10 -9
    5 10 10
    5 10 10
    5 10 10
    -5 10 -10
    -5 10 -10
    -5 -10 -10
    -5 -10 -10
    -5 10 -11
    -5 10 -11
    5 10 11
    5 10 11
    -5 -10 -11
    -5 -10 -11
    -5 11 14
    -5 11 14
    5 11 -14
    5 11 -14
    -5 -11 14
    -5 11 13
    -5 11 13
    5 11 -13
    5 11 -13
    -5 -11 13
    5 -11 -13
    -5 11 12
    5 11 -12
    -5 11 12
    -5 11 12
    5 11 -12
    5 -11 -12
    -5 -11 12
    -5 11 11
    5 11 -11
    5 11 -11
    -5 11 11
    5 -11 -11
    -5 -11 11
    5 -11 -11
    -5 11 10
    5 11 -10
    -5 11 10
    5 11 -10
    5 -11 -10
    5 -11 -10
    -5 -11 10
    -5 11 9
    5 11 -9
    5 11 -9
    -5 11 9
    -5 -11 9
    5 -11 -9
    5 -11 -9
    -5 11 8
    5 11 -8
    -5 11 8
    5 11 -8
    -5 -11 8
    5 -11 -8
    5 -11 -8
    -5 11 7
    -5 11 7
    5 11 -7
    5 11 -7
    5 -11 -7
    -5 -11 7
    5 11 -6
    5 11 -6
    -5 11 6
    -5 11 6
    5 -11 -6
    -5 -11 6
    5 11 -5
    -5 11 5
    -5 11 5
    5 11 -5
    -5 11 5
    5 -11 -5
    -5 -11 5
    -5 11 4
    5 11 -4
    5 11 -4
    -5 11 4
    5 -11 -4
    -5 -11 4
    5 11 -3
    -5 11 3
    5 11 -3
    -5 11 3
    -5 -11 3
    -5 -11 3
    5 -11 -3
    -5 11 2
    5 11 -2
    5 11 -2
    -5 11 2
    -5 -11 2
    5 -11 -2
    5 -11 -2
    -5 11 1
    5 11 -1
    5 11 -1
    -5 11 1
    5 -11 -1
    -5 -11 1
    5 -11 -1
    -5 11 0
    -5 11 0
    5 11 0
    5 11 0
    5 -11 0
    5 -11 0
    5 -11 0
    -5 -11 0
    -5 11 -1
    5 11 1
    -5 11 -1
    5 11 1
    5 -11 1
    5 -11 1
    -5 -11 -1
    -5 -11 -1
    5 -11 1
    5 11 2
    -5 11 -2
    -5 11 -2
    5 11 2
    5 -11 2
    -5 -11 -2
    5 -11 2
    -5 -11 -2
    5 -11 2
    -5 11 -3
    -5 11 -3
    5 11 3
    5 11 3
    -5 -11 -3
    5 -11 3
    5 -11 3
    5 -11 3
    -5 -11 -3
    -5 11 -4
    5 11 4
    -5 11 -4
    5 11 4
    -5 -11 -4
    5 -11 4
    5 -11 4
    -5 -11 -4
    5 11 5
    5 11 5
    -5 11 -5
    5 11 5
    -5 11 -5
    -5 -11 -5
    -5 -11 -5
    5 -11 5
    5 -11 5
    5 11 6
    -5 11 -6
    5 11 6
    -5 11 -6
    -5 -11 -6
    5 -11 6
    -5 -11 -6
    5 -11 6
    -5 11 -7
    5 11 7
    5 11 7
    -5 11 -7
    5 11 7
    5 -11 7
    -5 -11 -7
    -5 -11 -7
    5 11 8
    -5 11 -8
    5 11 8
    -5 11 -8
    5 11 8
    -5 -11 -8
    -5 -11 -8
    5 -11 8
    -5 11 -9
    5 11 9
    -5 11 -9
    5 11 9
    -5 -11 -9
    -5 -11 -9
    5 -11 9
    -5 11 -10
    5 11 10
    5 11 10
    -5 11 -10
    -5 -11 -10
    -5 -11 -10
    -5 12 13
    5 12 -13
    -5 12 13
    -5 12 13
    5 12 -13
    -5 -12 13
    -5 12 12
    -5 12 12
    5 12 -12
    5 12 -12
    -5 12 12
    -5 -12 12
    5 12 -11
    -5 12 11
    5 12 -11
    -5 12 11
    -5 -12 11
    5 -12 -11
    -5 12 10
    -5 12 10
    5 12 -10
    5 12 -10
    -5 -12 10
    5 -12 -10
    -5 12 9
    5 12 -9
    -5 12 9
    5 12 -9
    5 -12 -9
    5 -12 -9
    -5 -12 9
    5 12 -8
    -5 12 8
    -5 12 8
    5 12 -8
    5 -12 -8
    -5 -12 8
    5 12 -7
    5 12 -7
    -5 12 7
    -5 12 7
    5 -12 -7
    -5 -12 7
    -5 12 6
    5 12 -6
    -5 12 6
    5 12 -6
    -5 -12 6
    5 -12 -6
    5 12 -5
    5 12 -5
    -5 12 5
    -5 12 5
    5 -12 -5
    -5 -12 5
    -5 12 4
    5 12 -4
    -5 12 4
    5 12 -4
    5 -12 -4
    -5 -12 4
    -5 12 3
    5 12 -3
    5 12 -3
    -5 12 3
    -5 -12 3
    5 -12 -3
    5 12 -2
    -5 12 2
    -5 12 2
    5 12 -2
    5 -12 -2
    5 -12 -2
    -5 -12 2
    5 12 -1
    -5 12 1
    5 12 -1
    -5 12 1
    5 -12 -1
    5 -12 -1
    -5 -12 1
    5 12 0
    5 12 0
    -5 12 0
    -5 12 0
    5 -12 0
    -5 -12 0
    5 -12 0
    5 -12 0
    -5 12 -1
    5 12 1
    5 12 1
    -5 12 -1
    5 -12 1
    -5 -12 -1
    5 -12 1
    5 -12 1
    -5 -12 -1
    5 12 2
    -5 12 -2
    5 12 2
    -5 12 -2
    5 -12 2
    -5 -12 -2
    5 -12 2
    -5 -12 -2
    5 -12 2
    -5 12 -3
    -5 12 -3
    5 12 3
    5 12 3
    5 -12 3
    5 -12 3
    5 -12 3
    -5 -12 -3
    -5 -12 -3
    5 12 4
    -5 12 -4
    -5 12 -4
    5 12 4
    5 -12 4
    -5 -12 -4
    -5 -12 -4
    5 -12 4
    5 12 5
    -5 12 -5
    -5 12 -5
    5 12 5
    -5 -12 -5
    -5 -12 -5
    5 -12 5
    -5 12 -6
    5 12 6
    5 12 6
    -5 12 -6
    5 -12 6
    -5 -12 -6
    -5 -12 -6
    -5 12 -7
    5 12 7
    -5 12 -7
    5 12 7
    5 12 7
    5 -12 7
    -5 -12 -7
    -5 -12 -7
    -5 12 -8
    5 12 8
    -5 12 -8
    5 12 8
    5 12 8
    5 -12 8
    -5 -12 -8
    -5 -12 -8
    5 12 9
    -5 12 -9
    5 12 9
    -5 12 -9
    5 -12 9
    -5 -12 -9
    -5 -12 -9
    -5 13 11
    5 13 -11
    -5 13 11
    5 13 -11
    -5 -13 11
    -5 13 10
    5 13 -10
    5 13 -10
    -5 13 10
    -5 -13 10
    5 13 -9
    -5 13 9
    -5 13 9
    5 13 -9
    -5 -13 9
    -5 13 8
    5 13 -8
    5 13 -8
    -5 13 8
    -5 -13 8
    -5 13 7
    5 13 -7
    5 13 -7
    -5 13 7
    -5 -13 7
    -5 13 6
    5 13 -6
    5 13 -6
    -5 13 6
    -5 -13 6
    -5 13 5
    5 13 -5
    -5 13 5
    5 13 -5
    5 -13 -5
    -5 -13 5
    -5 13 4
    5 13 -4
    5 13 -4
    -5 13 4
    -5 -13 4
    5 -13 -4
    5 13 -3
    5 13 -3
    -5 13 3
    -5 13 3
    5 -13 -3
    -5 -13 3
    5 13 -2
    -5 13 2
    -5 13 2
    5 13 -2
    5 -13 -2
    -5 -13 2
    5 -13 -2
    -5 13 1
    5 13 -1
    -5 13 1
    5 13 -1
    -5 -13 1
    5 -13 -1
    5 -13 -1
    -5 13 0
    5 13 0
    -5 13 0
    5 13 0
    5 -13 0
    5 -13 0
    -5 -13 0
    -5 13 -1
    5 13 1
    -5 13 -1
    5 13 1
    -5 -13 -1
    5 -13 1
    5 13 2
    -5 13 -2
    -5 13 -2
    5 13 2
    -5 -13 -2
    5 -13 2
    -5 -13 -2
    -5 13 -3
    5 13 3
    5 13 3
    -5 13 -3
    5 -13 3
    -5 -13 -3
    5 -13 3
    -5 -13 -3
    -5 13 -4
    5 13 4
    5 13 4
    -5 13 -4
    5 -13 4
    -5 -13 -4
    -5 -13 -4
    5 13 5
    -5 13 -5
    -5 13 -5
    5 13 5
    5 -13 5
    -5 -13 -5
    -5 -13 -5
    5 13 6
    5 13 6
    -5 13 -6
    -5 13 -6
    5 -13 6
    -5 -13 -6
    -5 -13 -6
    5 13 7
    5 13 7
    5 13 7
    -5 13 -7
    -5 13 -7
    -5 -13 -7
    -5 -13 -7
    5 -13 7
    5 13 8
    5 13 8
    -5 13 -8
    5 13 8
    -5 13 -8
    -5 -13 -8
    -5 -13 -8
    5 -13 8
    -5 14 10
    5 14 -10
    5 14 -10
    -5 14 10
    -5 -14 10
    -5 14 9
    -5 14 9
    5 14 -9
    5 14 -9
    -5 -14 9
    5 14 -8
    5 14 -8
    -5 14 8
    -5 14 8
    -5 -14 8
    5 14 -7
    -5 14 7
    -5 14 7
    5 14 -7
    -5 -14 7
    -5 14 6
    -5 14 6
    5 14 -6
    5 14 -6
    -5 -14 6
    5 14 -5
    5 14 -5
    -5 14 5
    -5 14 5
    -5 -14 5
    5 14 -4
    -5 14 4
    -5 14 4
    5 14 -4
    -5 -14 4
    5 14 -3
    -5 14 3
    -5 14 3
    5 14 -3
    5 -14 -3
    -5 -14 3
    5 14 -2
    -5 14 2
    5 14 -2
    -5 14 2
    5 -14 -2
    -5 -14 2
    5 14 -1
    5 14 -1
    -5 14 1
    -5 14 1
    5 -14 -1
    -5 -14 1
    -5 14 0
    -5 14 0
    5 14 0
    5 14 0
    5 -14 0
    -5 -14 0
    -5 14 -1
    -5 14 -1
    5 14 1
    5 14 1
    -5 -14 -1
    5 -14 1
    -5 14 -2
    5 14 2
    -5 14 -2
    5 14 2
    -5 -14 -2
    5 -14 2
    -5 14 -3
    5 14 3
    -5 14 -3
    5 14 3
    -5 -14 -3
    5 -14 3
    -5 -14 -3
    -5 14 -4
    5 14 4
    5 14 4
    -5 14 -4
    -5 -14 -4
    -5 -14 -4
    -5 14 -5
    5 14 5
    5 14 5
    -5 14 -5
    -5 -14 -5
    -5 -14 -5
    -5 14 -6
    -5 14 -6
    5 14 6
    5 14 6
    -5 -14 -6
    -5 -14 -6
    5 15 -7
    -5 15 7
    5 15 -7
    -5 15 7
    -5 -15 7
    -5 15 6
    -5 15 6
    5 15 -6
    5 15 -6
    -5 -15 6
    5 15 -5
    -5 15 5
    -5 15 5
    5 15 -5
    -5 -15 5
    -5 15 4
    5 15 -4
    -5 15 4
    5 15 -4
    -5 -15 4
    5 15 -3
    -5 15 3
    -5 15 3
    5 15 -3
    -5 -15 3
    5 -15 -3
    5 15 -2
    -5 15 2
    -5 15 2
    5 15 -2
    5 -15 -2
    -5 -15 2
    -5 15 1
    -5 15 1
    5 15 -1
    5 15 -1
    -5 -15 1
    5 -15 -1
    5 15 0
    -5 15 0
    -5 15 0
    5 15 0
    5 -15 0
    -5 -15 0
    -5 15 -1
    5 15 1
    -5 15 -1
    5 15 1
    -5 -15 -1
    5 -15 1
    5 15 2
    -5 15 -2
    -5 15 -2
    5 15 2
    5 -15 2
    -5 -15 -2
    5 15 3
    -5 15 -3
    5 15 3
    -5 15 -3
    -5 -15 -3
    -5 15 -4
    -5 15 -4
    5 15 4
    5 15 4
    -5 -15 -4
    -5 -15 -4
    -6 0 19
    6 0 -19
    6 0 -19
    -6 0 18
    6 0 -18
    6 0 -18
    -6 0 17
    6 0 -17
    6 0 -17
    6 0 -16
    6 0 -16
    -6 0 16
    -6 0 15
    6 0 -15
    6 0 -15
    -6 0 15
    -6 0 14
    6 0 -14
    -6 0 14
    6 0 -14
    6 0 -13
    -6 0 13
    6 0 -13
    -6 0 13
    -6 0 12
    6 0 -12
    6 0 -12
    6 0 -11
    -6 0 11
    6 0 -11
    -6 0 10
    -6 0 10
    6 0 -10
    6 0 -9
    -6 0 9
    -6 0 9
    -6 0 9
    6 0 -9
    6 0 -8
    -6 0 8
    -6 0 8
    -6 0 8
    6 0 -8
    -6 0 7
    -6 0 7
    6 0 -7
    6 0 -7
    -6 0 7
    -6 0 6
    -6 0 6
    6 0 -6
    6 0 -6
    6 0 -6
    -6 0 6
    6 0 -6
    6 0 -6
    6 0 -5
    -6 0 5
    -6 0 5
    6 0 -5
    6 0 -5
    6 0 -5
    6 0 -5
    -6 0 5
    6 0 -4
    -6 0 4
    -6 0 4
    -6 0 4
    -6 0 3
    -6 0 3
    -6 0 3
    -6 0 3
    -6 0 3
    6 0 -3
    6 0 -2
    -6 0 2
    6 0 -1
    -6 0 1
    -6 0 1
    -6 0 1
    -6 0 0
    -6 0 0
    6 0 0
    -6 0 0
    -6 0 0
    6 0 1
    -6 0 -1
    -6 0 -1
    -6 0 -1
    6 0 1
    -6 0 -1
    6 0 1
    -6 0 -2
    -6 0 -2
    -6 0 -2
    6 0 2
    -6 0 -2
    6 0 2
    6 0 2
    6 0 2
    6 0 2
    -6 0 -3
    -6 0 -3
    6 0 3
    6 0 3
    -6 0 -3
    6 0 3
    6 0 3
    -6 0 -4
    -6 0 -4
    6 0 4
    6 0 4
    -6 0 -4
    6 0 4
    6 0 4
    6 0 5
    -6 0 -5
    -6 0 -5
    -6 0 -5
    6 0 5
    6 0 6
    -6 0 -6
    -6 0 -6
    6 0 6
    -6 0 -7
    6 0 7
    6 0 7
    -6 0 -7
    6 0 8
    6 0 8
    -6 0 -8
    6 0 9
    -6 0 -9
    -6 0 -9
    6 0 9
    -6 0 -9
    -6 0 -10
    6 0 10
    -6 0 -10
    6 0 10
    -6 0 -11
    6 0 11
    -6 0 -11
    6 0 11
    6 0 12
    -6 0 -12
    -6 0 -12
    6 0 12
    -6 0 -13
    6 0 13
    -6 0 -13
    6 0 13
    -6 0 -14
    6 0 14
    6 0 14
    -6 0 -14
    -6 0 -15
    -6 0 -15
    6 0 15
    6 1 -19
    -6 1 19
    6 1 -19
    6 -1 -19
    -6 -1 19
    6 -1 -19
    6 1 -18
    -6 1 18
    6 1 -18
    6 -1 -18
    -6 -1 18
    6 -1 -18
    -6 1 17
    6 1 -17
    6 1 -17
    6 -1 -17
    -6 -1 17
    6 -1 -17
    6 1 -16
    6 1 -16
    -6 1 16
    -6 -1 16
    6 -1 -16
    6 -1 -16
    6 1 -15
    6 1 -15
    -6 1 15
    -6 -1 15
    6 -1 -15
    6 -1 -15
    -6 -1 15
    -6 1 14
    6 1 -14
    -6 1 14
    6 1 -14
    6 -1 -14
    -6 -1 14
    6 -1 -14
    -6 -1 14
    -6 1 13
    -6 1 13
    6 1 -13
    6 1 -13
    6 -1 -13
    6 -1 -13
    -6 -1 13
    -6 -1 13
    6 1 -12
    6 1 -12
    -6 1 12
    -6 -1 12
    6 -1 -12
    6 -1 -12
    6 1 -11
    6 1 -11
    -6 1 11
    -6 1 11
    6 -1 -11
    6 -1 -11
    -6 1 10
    -6 1 10
    6 1 -10
    6 -1 -10
    -6 -1 10
    6 -1 -10
    -6 1 9
    -6 1 9
    6 1 -9
    6 1 -9
    -6 1 9
    -6 1 9
    -6 -1 9
    -6 -1 9
    6 -1 -9
    6 -1 -9
    -6 1 8
    6 1 -8
    6 1 -8
    -6 1 8
    -6 1 8
    -6 1 8
    6 -1 -8
    6 -1 -8
    -6 -1 8
    -6 -1 8
    -6 -1 8
    6 1 -7
    -6 1 7
    -6 1 7
    -6 1 7
    6 1 -7
    -6 1 7
    6 1 -7
    -6 -1 7
    -6 -1 7
    6 -1 -7
    -6 -1 7
    6 -1 -7
    -6 1 6
    6 1 -6
    -6 1 6
    6 1 -6
    -6 1 6
    6 1 -6
    -6 -1 6
    6 -1 -6
    -6 -1 6
    6 -1 -6
    -6 -1 6
    6 -1 -6
    6 1 -5
    -6 1 5
    6 1 -5
    6 1 -5
    6 1 -5
    -6 1 5
    6 1 -5
    -6 1 5
    -6 -1 5
    -6 -1 5
    -6 -1 5
    6 -1 -5
    6 -1 -5
    6 -1 -5
    6 1 -4
    -6 1 4
    -6 1 4
    6 1 -4
    6 1 -4
    -6 1 4
    -6 1 4
    6 1 -4
    6 1 -4
    -6 -1 4
    -6 -1 4
    -6 -1 4
    -6 -1 4
    6 -1 -4
    -6 1 3
    -6 1 3
    -6 -1 3
    -6 -1 3
    6 -1 -3
    -6 -1 3
    -6 -1 3
    -6 -1 3
    -6 1 2
    6 1 -2
    -6 1 2
    6 -1 -2
    -6 -1 2
    -6 -1 2
    -6 -1 2
    -6 -1 2
    6 -1 -2
    -6 -1 2
    6 1 -1
    -6 -1 1
    -6 -1 1
    -6 -1 1
    -6 -1 1
    6 -1 -1
    6 1 0
    -6 1 0
    -6 1 0
    -6 1 0
    6 1 0
    6 1 0
    -6 1 0
    -6 -1 0
    6 -1 0
    -6 -1 0
    -6 -1 0
    -6 -1 0
    -6 -1 0
    6 1 1
    -6 1 -1
    -6 1 -1
    6 1 1
    6 1 1
    -6 1 -1
    -6 1 -1
    6 1 1
    6 1 1
    -6 -1 -1
    -6 -1 -1
    -6 -1 -1
    -6 -1 -1
    -6 -1 -1
    6 -1 1
    -6 -1 -1
    6 1 2
    6 1 2
    6 1 2
    6 1 2
    -6 1 -2
    6 1 2
    -6 1 -2
    -6 1 -2
    -6 -1 -2
    6 -1 2
    6 -1 2
    6 -1 2
    -6 -1 -2
    -6 -1 -2
    6 -1 2
    -6 -1 -2
    6 -1 2
    6 1 3
    6 1 3
    6 1 3
    6 1 3
    -6 1 -3
    -6 1 -3
    -6 1 -3
    -6 -1 -3
    6 -1 3
    -6 -1 -3
    6 -1 3
    6 -1 3
    -6 -1 -3
    -6 -1 -3
    6 1 4
    -6 1 -4
    -6 1 -4
    -6 1 -4
    6 1 4
    6 1 4
    6 1 4
    6 -1 4
    -6 -1 -4
    6 -1 4
    6 -1 4
    6 -1 4
    -6 -1 -4
    -6 -1 -4
    -6 1 -5
    6 1 5
    -6 1 -5
    -6 1 -5
    6 1 5
    -6 -1 -5
    6 -1 5
    6 -1 5
    6 -1 5
    -6 -1 -5
    -6 -1 -5
    6 1 6
    -6 1 -6
    -6 1 -6
    6 1 6
    -6 1 -6
    -6 -1 -6
    6 -1 6
    6 -1 6
    -6 -1 -6
    6 1 7
    -6 1 -7
    6 1 7
    -6 1 -7
    -6 1 -7
    -6 -1 -7
    6 -1 7
    -6 -1 -7
    6 -1 7
    -6 1 -8
    6 1 8
    -6 1 -8
    6 1 8
    -6 1 -8
    -6 -1 -8
    -6 -1 -8
    6 -1 8
    6 -1 8
    -6 1 -9
    6 1 9
    -6 1 -9
    -6 1 -9
    6 1 9
    -6 -1 -9
    6 -1 9
    -6 -1 -9
    6 -1 9
    -6 1 -10
    -6 1 -10
    6 1 10
    6 1 10
    -6 -1 -10
    -6 -1 -10
    6 -1 10
    6 -1 10
    6 1 11
    -6 1 -11
    6 1 11
    -6 1 -11
    -6 -1 -11
    -6 -1 -11
    6 -1 11
    6 -1 11
    -6 1 -12
    6 1 12
    6 1 12
    -6 1 -12
    6 -1 12
    -6 -1 -12
    -6 -1 -12
    6 -1 12
    6 1 13
    -6 1 -13
    6 1 13
    -6 1 -13
    -6 -1 -13
    6 -1 13
    -6 -1 -13
    6 -1 13
    -6 1 -14
    -6 1 -14
    6 1 14
    6 1 14
    6 -1 14
    -6 -1 -14
    -6 -1 -14
    -6 1 -15
    -6 1 -15
    6 1 15
    -6 -1 -15
    -6 -1 -15
    6 2 -19
    6 2 -19
    -6 2 19
    6 -2 -19
    6 -2 -19
    -6 -2 19
    -6 2 18
    6 2 -18
    6 2 -18
    -6 -2 18
    6 -2 -18
    6 -2 -18
    -6 2 17
    6 2 -17
    6 2 -17
    6 -2 -17
    -6 -2 17
    6 -2 -17
    -6 2 16
    6 2 -16
    6 2 -16
    6 -2 -16
    -6 -2 16
    6 -2 -16
    6 2 -15
    6 2 -15
    -6 2 15
    -6 -2 15
    6 -2 -15
    6 -2 -15
    -6 -2 15
    6 2 -14
    -6 2 14
    6 2 -14
    -6 -2 14
    6 -2 -14
    6 -2 -14
    -6 -2 14
    -6 2 13
    6 2 -13
    6 2 -13
    -6 2 13
    6 -2 -13
    -6 -2 13
    -6 -2 13
    6 -2 -13
    -6 2 12
    6 2 -12
    -6 2 12
    6 2 -12
    -6 -2 12
    6 -2 -12
    6 -2 -12
    -6 2 11
    6 2 -11
    6 2 -11
    6 -2 -11
    6 -2 -11
    6 2 -10
    -6 2 10
    6 2 -10
    -6 2 10
    6 -2 -10
    6 -2 -10
    -6 2 9
    -6 2 9
    -6 2 9
    6 2 -9
    -6 2 9
    -6 -2 9
    -6 -2 9
    6 -2 -9
    6 -2 -9
    6 2 -8
    6 2 -8
    -6 2 8
    6 2 -8
    -6 2 8
    -6 2 8
    -6 2 8
    6 -2 -8
    -6 -2 8
    -6 -2 8
    6 -2 -8
    -6 -2 8
    -6 2 7
    6 2 -7
    6 2 -7
    -6 2 7
    -6 2 7
    6 2 -7
    -6 2 7
    -6 -2 7
    -6 -2 7
    6 -2 -7
    -6 -2 7
    6 -2 -7
    6 2 -6
    6 2 -6
    -6 2 6
    6 2 -6
    -6 2 6
    -6 2 6
    -6 2 6
    6 -2 -6
    -6 -2 6
    -6 -2 6
    -6 -2 6
    6 -2 -6
    6 -2 -6
    -6 2 5
    -6 2 5
    6 2 -5
    6 2 -5
    6 2 -5
    6 2 -5
    -6 2 5
    -6 2 5
    -6 -2 5
    6 -2 -5
    -6 -2 5
    6 -2 -5
    -6 -2 5
    -6 2 4
    -6 2 4
    -6 2 4
    6 2 -4
    6 2 -4
    6 2 -4
    -6 2 4
    6 2 -4
    -6 2 4
    -6 -2 4
    -6 -2 4
    -6 -2 4
    -6 -2 4
    6 -2 -4
    -6 2 3
    6 2 -3
    -6 2 3
    6 2 -3
    -6 2 3
    6 2 -3
    6 2 -3
    -6 -2 3
    -6 -2 3
    -6 -2 3
    -6 -2 3
    6 -2 -3
    -6 -2 3
    6 2 -2
    6 2 -2
    -6 2 2
    6 2 -2
    6 2 -2
    6 2 -2
    -6 -2 2
    6 -2 -2
    -6 -2 2
    -6 -2 2
    -6 -2 2
    6 -2 -2
    -6 2 1
    6 2 -1
    6 2 -1
    -6 2 1
    6 2 -1
    6 2 -1
    6 2 -1
    6 2 -1
    -6 -2 1
    -6 -2 1
    6 -2 -1
    6 -2 -1
    -6 -2 1
    -6 -2 1
    -6 2 0
    6 2 0
    6 2 0
    6 2 0
    -6 2 0
    -6 2 0
    6 2 0
    6 2 0
    -6 2 0
    -6 2 0
    6 -2 0
    -6 -2 0
    -6 -2 0
    -6 -2 0
    -6 -2 0
    -6 -2 0
    -6 2 -1
    -6 2 -1
    6 2 1
    -6 2 -1
    6 2 1
    6 2 1
    -6 2 -1
    6 2 1
    6 2 1
    -6 2 -1
    -6 -2 -1
    -6 -2 -1
    6 -2 1
    -6 -2 -1
    -6 -2 -1
    -6 -2 -1
    6 2 2
    6 2 2
    6 2 2
    -6 2 -2
    6 2 2
    -6 2 -2
    -6 2 -2
    -6 2 -2
    -6 -2 -2
    6 -2 2
    6 -2 2
    -6 -2 -2
    -6 -2 -2
    6 -2 2
    6 -2 2
    -6 -2 -2
    6 -2 2
    -6 2 -3
    6 2 3
    6 2 3
    -6 2 -3
    6 2 3
    -6 2 -3
    6 2 3
    6 -2 3
    -6 -2 -3
    -6 -2 -3
    -6 -2 -3
    6 -2 3
    -6 -2 -3
    6 -2 3
    -6 -2 -3
    6 2 4
    6 2 4
    6 2 4
    -6 2 -4
    6 2 4
    -6 2 -4
    -6 2 -4
    -6 2 -4
    6 -2 4
    6 -2 4
    -6 -2 -4
    6 -2 4
    6 -2 4
    -6 -2 -4
    -6 -2 -4
    -6 -2 -4
    -6 -2 -4
    6 2 5
    -6 2 -5
    -6 2 -5
    -6 2 -5
    -6 2 -5
    6 2 5
    -6 -2 -5
    6 -2 5
    -6 -2 -5
    6 -2 5
    6 -2 5
    -6 2 -6
    -6 2 -6
    -6 2 -6
    6 2 6
    -6 2 -6
    -6 -2 -6
    6 -2 6
    -6 -2 -6
    6 -2 6
    -6 2 -7
    6 2 7
    -6 2 -7
    -6 2 -7
    6 2 7
    6 -2 7
    -6 -2 -7
    -6 -2 -7
    6 -2 7
    -6 2 -8
    -6 2 -8
    -6 2 -8
    6 2 8
    6 2 8
    -6 -2 -8
    6 -2 8
    6 -2 8
    -6 -2 -8
    -6 2 -9
    6 2 9
    -6 2 -9
    6 2 9
    -6 -2 -9
    6 -2 9
    6 -2 9
    -6 -2 -9
    -6 2 -10
    6 2 10
    6 2 10
    -6 2 -10
    6 -2 10
    -6 -2 -10
    6 -2 10
    -6 -2 -10
    6 2 11
    -6 2 -11
    -6 2 -11
    6 2 11
    6 -2 11
    6 -2 11
    -6 -2 -11
    -6 -2 -11
    -6 2 -12
    6 2 12
    6 2 12
    -6 2 -12
    -6 -2 -12
    6 -2 12
    -6 -2 -12
    6 -2 12
    6 2 13
    6 2 13
    -6 2 -13
    -6 2 -13
    -6 -2 -13
    -6 -2 -13
    6 -2 13
    6 -2 13
    6 2 14
    -6 2 -14
    6 2 14
    -6 2 -14
    6 -2 14
    -6 -2 -14
    -6 -2 -14
    -6 2 -15
    6 2 15
    -6 2 -15
    -6 -2 -15
    -6 -2 -15
    6 3 -18
    -6 3 18
    6 3 -18
    6 -3 -18
    6 -3 -18
    -6 -3 18
    6 3 -17
    -6 3 17
    6 3 -17
    -6 -3 17
    6 -3 -17
    6 -3 -17
    6 3 -16
    -6 3 16
    6 3 -16
    6 -3 -16
    -6 -3 16
    6 -3 -16
    -6 3 15
    6 3 -15
    6 3 -15
    -6 -3 15
    6 -3 -15
    -6 -3 15
    6 -3 -15
    6 3 -14
    6 3 -14
    -6 3 14
    6 -3 -14
    6 -3 -14
    -6 -3 14
    6 3 -13
    6 3 -13
    -6 3 13
    6 -3 -13
    6 -3 -13
    -6 -3 13
    6 3 -12
    6 3 -12
    -6 3 12
    6 -3 -12
    6 -3 -12
    -6 -3 12
    6 3 -11
    -6 3 11
    -6 3 11
    6 3 -11
    6 -3 -11
    6 -3 -11
    -6 3 10
    -6 3 10
    6 3 -10
    6 3 -10
    6 -3 -10
    6 -3 -10
    -6 3 9
    6 3 -9
    6 3 -9
    6 3 -9
    -6 3 9
    -6 3 9
    -6 3 9
    6 -3 -9
    6 -3 -9
    -6 -3 9
    -6 3 8
    -6 3 8
    6 3 -8
    6 3 -8
    -6 3 8
    -6 3 8
    6 3 -8
    6 -3 -8
    -6 -3 8
    6 -3 -8
    -6 -3 8
    -6 3 7
    6 3 -7
    -6 3 7
    -6 3 7
    -6 3 7
    6 3 -7
    6 3 -7
    -6 3 7
    6 -3 -7
    -6 -3 7
    -6 -3 7
    6 -3 -7
    -6 -3 7
    -6 3 6
    6 3 -6
    -6 3 6
    6 3 -6
    -6 3 6
    6 3 -6
    -6 3 6
    -6 -3 6
    -6 -3 6
    -6 -3 6
    6 -3 -6
    6 -3 -6
    6 -3 -6
    -6 3 5
    -6 3 5
    -6 3 5
    6 3 -5
    -6 3 5
    6 3 -5
    -6 3 5
    6 3 -5
    6 -3 -5
    -6 -3 5
    -6 -3 5
    -6 -3 5
    6 -3 -5
    -6 -3 5
    6 3 -4
    -6 3 4
    -6 3 4
    -6 3 4
    6 3 -4
    -6 3 4
    -6 -3 4
    -6 -3 4
    -6 -3 4
    -6 -3 4
    6 -3 -4
    6 3 -3
    -6 3 3
    6 3 -3
    -6 3 3
    -6 3 3
    -6 3 3
    6 3 -3
    6 -3 -3
    -6 -3 3
    -6 -3 3
    -6 -3 3
    -6 -3 3
    -6 -3 3
    6 3 -2
    6 3 -2
    -6 3 2
    -6 3 2
    -6 3 2
    -6 3 2
    6 3 -2
    -6 3 2
    6 3 -2
    -6 -3 2
    6 -3 -2
    -6 -3 2
    -6 -3 2
    6 -3 -2
    -6 -3 2
    -6 -3 2
    -6 3 1
    6 3 -1
    6 3 -1
    -6 3 1
    -6 3 1
    -6 3 1
    6 3 -1
    -6 3 1
    6 3 -1
    -6 3 1
    6 -3 -1
    -6 -3 1
    -6 -3 1
    -6 -3 1
    -6 -3 1
    6 -3 -1
    6 3 0
    -6 3 0
    6 3 0
    -6 3 0
    -6 3 0
    -6 3 0
    -6 3 0
    6 3 0
    -6 3 0
    -6 -3 0
    -6 -3 0
    6 -3 0
    -6 -3 0
    6 -3 0
    -6 -3 0
    6 3 1
    -6 3 -1
    -6 3 -1
    -6 3 -1
    6 3 1
    6 3 1
    -6 3 -1
    -6 3 -1
    6 3 1
    -6 -3 -1
    -6 -3 -1
    -6 -3 -1
    -6 -3 -1
    6 -3 1
    -6 3 -2
    -6 3 -2
    -6 3 -2
    -6 3 -2
    6 3 2
    6 3 2
    -6 3 -2
    6 3 2
    6 3 2
    6 -3 2
    -6 -3 -2
    6 -3 2
    6 -3 2
    -6 -3 -2
    6 -3 2
    -6 -3 -2
    -6 -3 -2
    6 -3 2
    6 3 3
    6 3 3
    -6 3 -3
    -6 3 -3
    6 3 3
    -6 3 -3
    6 3 3
    -6 3 -3
    -6 3 -3
    -6 -3 -3
    -6 -3 -3
    -6 -3 -3
    6 -3 3
    6 -3 3
    6 -3 3
    -6 -3 -3
    -6 3 -4
    6 3 4
    6 3 4
    -6 3 -4
    -6 3 -4
    -6 3 -4
    -6 3 -4
    6 3 4
    6 -3 4
    -6 -3 -4
    -6 -3 -4
    6 -3 4
    6 -3 4
    -6 -3 -4
    -6 -3 -4
    6 -3 4
    6 3 5
    -6 3 -5
    -6 3 -5
    6 3 5
    6 3 5
    -6 3 -5
    -6 3 -5
    6 -3 5
    -6 -3 -5
    6 -3 5
    -6 -3 -5
    -6 3 -6
    6 3 6
    6 3 6
    -6 3 -6
    -6 3 -6
    6 -3 6
    -6 -3 -6
    -6 -3 -6
    6 3 7
    -6 3 -7
    -6 3 -7
    -6 3 -7
    6 3 7
    -6 -3 -7
    6 -3 7
    6 -3 7
    -6 3 -8
    -6 3 -8
    6 3 8
    6 3 8
    6 -3 8
    -6 -3 -8
    6 -3 8
    -6 -3 -8
    -6 3 -9
    -6 3 -9
    6 3 9
    6 3 9
    -6 -3 -9
    6 -3 9
    6 -3 9
    -6 -3 -9
    -6 3 -10
    -6 3 -10
    6 3 10
    6 3 10
    -6 -3 -10
    6 -3 10
    6 -3 10
    -6 -3 -10
    6 3 11
    6 3 11
    -6 3 -11
    -6 3 -11
    -6 -3 -11
    6 -3 11
    -6 -3 -11
    6 -3 11
    -6 3 -12
    6 3 12
    -6 3 -12
    6 3 12
    -6 -3 -12
    6 -3 12
    6 -3 12
    -6 -3 -12
    6 3 13
    6 3 13
    -6 3 -13
    -6 3 -13
    -6 -3 -13
    -6 -3 -13
    6 -3 13
    -6 3 -14
    6 3 14
    6 3 14
    -6 3 -14
    -6 -3 -14
    6 -3 14
    -6 -3 -14
    -6 4 18
    6 4 -18
    6 4 -18
    -6 4 18
    -6 -4 18
    6 -4 -18
    6 -4 -18
    6 4 -17
    6 4 -17
    -6 4 17
    -6 4 17
    6 -4 -17
    6 -4 -17
    -6 -4 17
    6 4 -16
    -6 4 16
    -6 4 16
    6 4 -16
    -6 -4 16
    6 -4 -16
    6 -4 -16
    -6 4 15
    -6 4 15
    6 4 -15
    6 4 -15
    -6 -4 15
    6 -4 -15
    6 -4 -15
    6 4 -14
    -6 4 14
    6 4 -14
    6 -4 -14
    -6 -4 14
    6 -4 -14
    6 4 -13
    -6 4 13
    6 4 -13
    6 -4 -13
    6 -4 -13
    -6 -4 13
    -6 4 12
    6 4 -12
    6 4 -12
    6 -4 -12
    -6 -4 12
    6 -4 -12
    -6 4 11
    -6 4 11
    6 4 -11
    6 4 -11
    6 4 -11
    6 -4 -11
    6 -4 -11
    -6 -4 11
    -6 4 10
    -6 4 10
    6 4 -10
    6 4 -10
    6 4 -10
    6 -4 -10
    6 -4 -10
    6 4 -9
    6 4 -9
    6 4 -9
    -6 4 9
    -6 4 9
    -6 4 9
    6 -4 -9
    6 -4 -9
    6 4 -8
    6 4 -8
    -6 4 8
    -6 4 8
    -6 4 8
    -6 4 8
    -6 4 8
    6 4 -8
    6 -4 -8
    6 -4 -8
    -6 -4 8
    6 -4 -8
    -6 4 7
    -6 4 7
    6 4 -7
    -6 4 7
    -6 4 7
    -6 -4 7
    6 -4 -7
    6 -4 -7
    -6 -4 7
    6 -4 -7
    6 4 -6
    -6 4 6
    -6 4 6
    -6 4 6
    -6 4 6
    6 4 -6
    -6 4 6
    6 -4 -6
    -6 -4 6
    -6 -4 6
    -6 -4 6
    6 -4 -6
    6 -4 -6
    -6 4 5
    -6 4 5
    -6 4 5
    6 4 -5
    -6 4 5
    6 4 -5
    6 4 -5
    -6 4 5
    -6 4 5
    -6 -4 5
    6 -4 -5
    -6 -4 5
    -6 -4 5
    -6 -4 5
    6 -4 -5
    6 -4 -5
    6 4 -4
    6 4 -4
    -6 4 4
    -6 4 4
    -6 4 4
    -6 4 4
    -6 4 4
    6 4 -4
    -6 4 4
    6 -4 -4
    -6 -4 4
    6 -4 -4
    -6 -4 4
    6 -4 -4
    -6 -4 4
    -6 -4 4
    6 -4 -4
    6 4 -3
    -6 4 3
    6 4 -3
    -6 4 3
    -6 4 3
    6 4 -3
    -6 4 3
    -6 4 3
    -6 -4 3
    -6 -4 3
    6 -4 -3
    -6 -4 3
    -6 -4 3
    6 -4 -3
    -6 4 2
    6 4 -2
    -6 4 2
    6 4 -2
    -6 4 2
    6 4 -2
    -6 4 2
    -6 4 2
    -6 -4 2
    -6 -4 2
    6 -4 -2
    -6 -4 2
    -6 -4 2
    6 -4 -2
    6 -4 -2
    -6 4 1
    6 4 -1
    -6 4 1
    -6 4 1
    6 4 -1
    -6 4 1
    6 4 -1
    -6 4 1
    -6 4 1
    6 4 -1
    -6 -4 1
    -6 -4 1
    6 -4 -1
    -6 -4 1
    6 -4 -1
    -6 -4 1
    6 -4 -1
    -6 4 0
    6 4 0
    -6 4 0
    -6 4 0
    6 4 0
    6 4 0
    -6 4 0
    -6 4 0
    6 4 0
    -6 4 0
    -6 -4 0
    6 -4 0
    6 -4 0
    -6 -4 0
    6 -4 0
    -6 -4 0
    -6 -4 0
    -6 4 -1
    -6 4 -1
    -6 4 -1
    6 4 1
    6 4 1
    -6 4 -1
    6 4 1
    -6 4 -1
    6 4 1
    -6 -4 -1
    6 -4 1
    6 -4 1
    -6 -4 -1
    -6 -4 -1
    -6 -4 -1
    6 -4 1
    6 4 2
    -6 4 -2
    -6 4 -2
    6 4 2
    6 4 2
    -6 4 -2
    6 4 2
    6 4 2
    -6 4 -2
    -6 4 -2
    -6 -4 -2
    -6 -4 -2
    -6 -4 -2
    6 -4 2
    6 -4 2
    6 -4 2
    -6 -4 -2
    -6 4 -3
    -6 4 -3
    6 4 3
    -6 4 -3
    6 4 3
    -6 4 -3
    6 4 3
    -6 4 -3
    -6 -4 -3
    -6 -4 -3
    -6 -4 -3
    6 -4 3
    6 -4 3
    -6 -4 -3
    6 -4 3
    -6 4 -4
    -6 4 -4
    -6 4 -4
    6 4 4
    -6 4 -4
    -6 4 -4
    6 4 4
    6 -4 4
    -6 -4 -4
    -6 -4 -4
    6 -4 4
    6 -4 4
    6 4 5
    -6 4 -5
    -6 4 -5
    6 4 5
    -6 4 -5
    6 4 5
    -6 4 -5
    -6 -4 -5
    6 -4 5
    -6 -4 -5
    6 4 6
    -6 4 -6
    6 4 6
    -6 4 -6
    6 -4 6
    -6 -4 -6
    6 4 7
    6 4 7
    -6 4 -7
    -6 4 -7
    6 -4 7
    -6 -4 -7
    6 4 8
    -6 4 -8
    -6 4 -8
    6 4 8
    -6 -4 -8
    6 -4 8
    -6 -4 -8
    6 4 9
    -6 4 -9
    6 4 9
    -6 4 -9
    -6 -4 -9
    6 -4 9
    -6 -4 -9
    6 4 10
    -6 4 -10
    -6 4 -10
    6 4 10
    -6 -4 -10
    -6 -4 -10
    6 -4 10
    6 4 11
    -6 4 -11
    6 4 11
    -6 4 -11
    -6 -4 -11
    6 -4 11
    -6 -4 -11
    -6 4 -12
    6 4 12
    -6 4 -12
    6 4 12
    6 -4 12
    6 -4 12
    -6 -4 -12
    -6 -4 -12
    -6 4 -13
    6 4 13
    -6 4 -13
    6 4 13
    6 -4 13
    -6 -4 -13
    -6 -4 -13
    -6 4 -14
    6 4 14
    -6 4 -14
    6 4 14
    -6 -4 -14
    -6 -4 -14
    -6 5 18
    6 5 -18
    -6 5 18
    6 5 -18
    6 -5 -18
    -6 -5 18
    6 5 -17
    6 5 -17
    -6 5 17
    -6 5 17
    6 -5 -17
    6 -5 -17
    -6 -5 17
    6 5 -16
    -6 5 16
    6 5 -16
    -6 5 16
    6 -5 -16
    -6 -5 16
    6 -5 -16
    -6 5 15
    6 5 -15
    -6 5 15
    6 5 -15
    6 -5 -15
    6 -5 -15
    -6 -5 15
    6 5 -14
    -6 5 14
    6 5 -14
    -6 5 14
    -6 -5 14
    6 -5 -14
    6 -5 -14
    6 5 -13
    -6 5 13
    6 5 -13
    6 5 -13
    -6 5 13
    6 -5 -13
    6 -5 -13
    -6 -5 13
    -6 5 12
    6 5 -12
    6 5 -12
    6 5 -12
    -6 5 12
    6 -5 -12
    6 -5 -12
    -6 -5 12
    6 5 -11
    6 5 -11
    6 5 -11
    -6 5 11
    -6 5 11
    -6 -5 11
    6 -5 -11
    6 -5 -11
    -6 5 10
    -6 5 10
    6 5 -10
    6 5 -10
    6 -5 -10
    -6 -5 10
    6 -5 -10
    6 -5 -10
    6 5 -9
    6 5 -9
    -6 5 9
    -6 5 9
    -6 5 9
    -6 5 9
    6 -5 -9
    6 -5 -9
    6 -5 -9
    6 5 -8
    -6 5 8
    6 5 -8
    -6 5 8
    -6 5 8
    -6 5 8
    -6 5 8
    6 -5 -8
    6 -5 -8
    6 -5 -8
    -6 5 7
    6 5 -7
    -6 5 7
    -6 5 7
    6 5 -7
    -6 5 7
    -6 5 7
    6 -5 -7
    6 -5 -7
    6 -5 -7
    6 5 -6
    6 5 -6
    -6 5 6
    -6 5 6
    -6 5 6
    -6 5 6
    -6 5 6
    -6 5 6
    6 -5 -6
    -6 -5 6
    6 -5 -6
    -6 -5 6
    6 -5 -6
    -6 5 5
    -6 5 5
    -6 5 5
    -6 5 5
    6 5 -5
    -6 5 5
    -6 5 5
    6 5 -5
    -6 -5 5
    -6 -5 5
    6 -5 -5
    -6 -5 5
    6 -5 -5
    -6 5 4
    -6 5 4
    6 5 -4
    -6 5 4
    6 5 -4
    -6 5 4
    -6 5 4
    -6 5 4
    -6 -5 4
    6 -5 -4
    6 -5 -4
    -6 -5 4
    6 -5 -4
    -6 -5 4
    -6 5 3
    -6 5 3
    -6 5 3
    6 5 -3
    6 5 -3
    -6 5 3
    6 5 -3
    -6 5 3
    6 -5 -3
    -6 -5 3
    -6 -5 3
    6 -5 -3
    6 -5 -3
    6 -5 -3
    -6 -5 3
    6 5 -2
    6 5 -2
    -6 5 2
    -6 5 2
    -6 5 2
    -6 5 2
    6 5 -2
    -6 5 2
    6 -5 -2
    -6 -5 2
    -6 -5 2
    -6 -5 2
    -6 -5 2
    6 -5 -2
    6 -5 -2
    6 -5 -2
    6 -5 -2
    6 5 -1
    -6 5 1
    -6 5 1
    6 5 -1
    -6 5 1
    -6 5 1
    -6 5 1
    6 5 -1
    -6 -5 1
    6 -5 -1
    -6 -5 1
    6 -5 -1
    -6 -5 1
    6 -5 -1
    6 -5 -1
    6 -5 -1
    -6 -5 1
    -6 5 0
    -6 5 0
    6 5 0
    -6 5 0
    -6 5 0
    6 5 0
    6 5 0
    6 5 0
    -6 -5 0
    6 -5 0
    6 -5 0
    6 -5 0
    6 -5 0
    6 -5 0
    6 -5 0
    -6 -5 0
    -6 -5 0
    -6 -5 0
    6 5 1
    -6 5 -1
    -6 5 -1
    6 5 1
    6 5 1
    -6 5 -1
    -6 5 -1
    -6 5 -1
    6 -5 1
    6 -5 1
    -6 -5 -1
    -6 -5 -1
    -6 -5 -1
    -6 -5 -1
    6 -5 1
    6 -5 1
    6 -5 1
    6 5 2
    -6 5 -2
    -6 5 -2
    -6 5 -2
    -6 5 -2
    6 5 2
    -6 5 -2
    6 -5 2
    -6 -5 -2
    6 -5 2
    -6 -5 -2
    -6 -5 -2
    6 -5 2
    -6 5 -3
    -6 5 -3
    6 5 3
    -6 5 -3
    -6 5 -3
    -6 5 -3
    6 5 3
    -6 -5 -3
    6 -5 3
    -6 -5 -3
    6 -5 3
    6 -5 3
    -6 5 -4
    -6 5 -4
    6 5 4
    6 5 4
    -6 5 -4
    -6 5 -4
    6 5 4
    6 -5 4
    6 -5 4
    -6 -5 -4
    6 -5 4
    -6 5 -5
    6 5 5
    6 5 5
    6 5 5
    -6 5 -5
    -6 5 -5
    -6 -5 -5
    6 -5 5
    -6 5 -6
    -6 5 -6
    6 5 6
    6 5 6
    6 5 6
    6 -5 6
    -6 -5 -6
    -6 5 -7
    6 5 7
    6 5 7
    -6 5 -7
    -6 -5 -7
    6 -5 7
    -6 -5 -7
    -6 5 -8
    6 5 8
    6 5 8
    -6 5 -8
    6 -5 8
    -6 -5 -8
    -6 -5 -8
    -6 5 -9
    -6 5 -9
    6 5 9
    6 5 9
    -6 -5 -9
    -6 -5 -9
    6 -5 9
    -6 5 -10
    -6 5 -10
    6 5 10
    6 5 10
    6 -5 10
    -6 -5 -10
    -6 -5 -10
    6 5 11
    -6 5 -11
    -6 5 -11
    6 5 11
    -6 -5 -11
    -6 -5 -11
    6 -5 11
    -6 5 -12
    6 5 12
    -6 5 -12
    6 5 12
    -6 -5 -12
    -6 -5 -12
    6 5 13
    -6 5 -13
    -6 5 -13
    6 5 13
    -6 -5 -13
    -6 -5 -13
    -6 5 -14
    6 5 14
    6 5 14
    -6 5 -14
    -6 -5 -14
    -6 -5 -14
    6 6 -18
    6 6 -17
    -6 6 17
    6 6 -17
    -6 6 17
    -6 -6 17
    6 -6 -17
    6 6 -16
    -6 6 16
    -6 6 16
    6 6 -16
    6 -6 -16
    6 -6 -16
    -6 -6 16
    -6 6 15
    -6 6 15
    6 6 -15
    6 6 -15
    -6 -6 15
    6 -6 -15
    6 -6 -15
    -6 6 14
    6 6 -14
    -6 6 14
    6 6 -14
    -6 -6 14
    6 -6 -14
    6 -6 -14
    -6 6 13
    6 6 -13
    6 6 -13
    -6 6 13
    6 -6 -13
    6 -6 -13
    -6 -6 13
    -6 6 12
    -6 6 12
    6 6 -12
    6 6 -12
    6 -6 -12
    6 -6 -12
    -6 -6 12
    -6 6 11
    6 6 -11
    -6 6 11
    6 6 -11
    -6 -6 11
    6 -6 -11
    6 -6 -11
    -6 6 10
    -6 6 10
    6 6 -10
    -6 6 10
    6 6 -10
    6 -6 -10
    -6 -6 10
    6 -6 -10
    6 -6 -10
    -6 6 9
    -6 6 9
    6 6 -9
    6 6 -9
    -6 6 9
    6 -6 -9
    -6 -6 9
    6 -6 -9
    6 -6 -9
    -6 6 8
    6 6 -8
    6 6 -8
    -6 6 8
    -6 6 8
    -6 -6 8
    6 -6 -8
    6 -6 -8
    6 -6 -8
    -6 6 7
    -6 6 7
    -6 6 7
    6 6 -7
    6 6 -7
    -6 6 7
    6 -6 -7
    -6 -6 7
    6 -6 -7
    6 -6 -7
    6 6 -6
    -6 6 6
    -6 6 6
    6 6 -6
    -6 6 6
    -6 6 6
    -6 6 6
    -6 6 6
    6 -6 -6
    6 -6 -6
    6 -6 -6
    -6 6 5
    -6 6 5
    -6 6 5
    6 6 -5
    -6 6 5
    -6 6 5
    -6 6 5
    6 6 -5
    6 -6 -5
    6 -6 -5
    -6 -6 5
    -6 6 4
    6 6 -4
    -6 6 4
    -6 6 4
    6 6 -4
    -6 6 4
    -6 6 4
    -6 6 4
    6 -6 -4
    -6 -6 4
    6 -6 -4
    -6 6 3
    -6 6 3
    6 6 -3
    -6 6 3
    -6 6 3
    -6 6 3
    -6 6 3
    6 -6 -3
    6 -6 -3
    6 -6 -3
    -6 -6 3
    -6 6 2
    -6 6 2
    -6 6 2
    -6 6 2
    6 6 -2
    -6 6 2
    -6 6 2
    6 -6 -2
    -6 -6 2
    6 -6 -2
    6 -6 -2
    -6 -6 2
    -6 -6 2
    6 -6 -2
    -6 6 1
    -6 6 1
    6 6 -1
    -6 6 1
    -6 6 1
    -6 6 1
    -6 -6 1
    -6 -6 1
    6 -6 -1
    6 -6 -1
    -6 -6 1
    6 -6 -1
    6 -6 -1
    6 -6 -1
    6 6 0
    -6 6 0
    -6 6 0
    -6 6 0
    6 6 0
    -6 6 0
    6 6 0
    6 -6 0
    -6 -6 0
    6 -6 0
    -6 -6 0
    6 -6 0
    -6 -6 0
    6 -6 0
    6 6 1
    -6 6 -1
    6 6 1
    -6 6 -1
    -6 6 -1
    6 6 1
    -6 -6 -1
    6 -6 1
    -6 -6 -1
    6 -6 1
    6 -6 1
    6 -6 1
    6 -6 1
    -6 6 -2
    -6 6 -2
    6 6 2
    6 6 2
    6 6 2
    -6 6 -2
    -6 6 -2
    6 -6 2
    -6 -6 -2
    6 -6 2
    6 -6 2
    6 -6 2
    -6 6 -3
    6 6 3
    -6 6 -3
    6 6 3
    -6 6 -3
    6 6 3
    6 6 3
    -6 6 -3
    6 -6 3
    -6 -6 -3
    6 -6 3
    6 -6 3
    6 -6 3
    6 6 4
    -6 6 -4
    6 6 4
    -6 6 -4
    -6 6 -4
    6 6 4
    6 6 4
    6 -6 4
    -6 -6 -4
    6 -6 4
    6 -6 4
    -6 6 -5
    -6 6 -5
    6 6 5
    6 6 5
    6 6 5
    6 -6 5
    -6 -6 -5
    6 -6 5
    -6 6 -6
    6 6 6
    6 6 6
    6 6 6
    -6 6 -6
    -6 -6 -6
    6 -6 6
    -6 -6 -6
    6 6 7
    6 6 7
    -6 6 -7
    -6 6 -7
    6 6 7
    -6 -6 -7
    -6 -6 -7
    6 6 8
    6 6 8
    -6 6 -8
    -6 6 -8
    -6 -6 -8
    -6 -6 -8
    6 -6 8
    6 6 9
    6 6 9
    -6 6 -9
    -6 6 -9
    -6 -6 -9
    6 -6 9
    -6 -6 -9
    6 6 10
    -6 6 -10
    -6 6 -10
    6 6 10
    -6 -6 -10
    6 -6 10
    -6 -6 -10
    -6 6 -11
    -6 6 -11
    6 6 11
    6 6 11
    -6 -6 -11
    -6 -6 -11
    6 -6 11
    6 6 12
    6 6 12
    -6 6 -12
    -6 6 -12
    -6 -6 -12
    -6 -6 -12
    -6 6 -13
    6 6 13
    -6 6 -13
    6 6 13
    -6 -6 -13
    -6 -6 -13
    6 7 -17
    6 7 -17
    -6 7 17
    -6 7 17
    6 -7 -17
    -6 -7 17
    6 7 -16
    -6 7 16
    -6 7 16
    6 7 -16
    -6 -7 16
    6 -7 -16
    6 7 -15
    6 7 -15
    -6 7 15
    -6 7 15
    6 -7 -15
    6 -7 -15
    -6 -7 15
    6 7 -14
    -6 7 14
    6 7 -14
    -6 7 14
    -6 -7 14
    6 -7 -14
    6 -7 -14
    -6 7 13
    6 7 -13
    6 7 -13
    -6 7 13
    6 -7 -13
    6 -7 -13
    -6 -7 13
    -6 7 12
    -6 7 12
    6 7 -12
    6 7 -12
    -6 -7 12
    6 -7 -12
    6 -7 -12
    6 7 -11
    -6 7 11
    6 7 -11
    -6 7 11
    -6 -7 11
    6 -7 -11
    6 -7 -11
    -6 7 10
    6 7 -10
    -6 7 10
    6 7 -10
    -6 7 10
    6 -7 -10
    6 -7 -10
    -6 -7 10
    -6 7 9
    -6 7 9
    6 7 -9
    6 7 -9
    -6 -7 9
    6 -7 -9
    -6 7 8
    6 7 -8
    6 7 -8
    -6 7 8
    6 -7 -8
    6 -7 -8
    -6 -7 8
    -6 7 7
    -6 7 7
    -6 7 7
    6 7 -7
    -6 7 7
    6 7 -7
    6 -7 -7
    6 -7 -7
    6 -7 -7
    -6 -7 7
    6 7 -6
    6 7 -6
    -6 7 6
    -6 7 6
    -6 7 6
    -6 7 6
    -6 7 6
    -6 -7 6
    6 -7 -6
    6 -7 -6
    6 7 -5
    -6 7 5
    -6 7 5
    6 7 -5
    -6 7 5
    -6 7 5
    -6 7 5
    -6 -7 5
    6 -7 -5
    -6 -7 5
    6 -7 -5
    -6 7 4
    -6 7 4
    -6 7 4
    -6 7 4
    -6 7 4
    6 7 -4
    6 7 -4
    -6 -7 4
    6 -7 -4
    -6 -7 4
    6 -7 -4
    -6 7 3
    -6 7 3
    -6 7 3
    6 7 -3
    -6 7 3
    -6 7 3
    6 7 -3
    6 -7 -3
    -6 -7 3
    6 -7 -3
    -6 -7 3
    6 -7 -3
    -6 7 2
    6 7 -2
    -6 7 2
    -6 7 2
    -6 7 2
    -6 7 2
    6 7 -2
    6 -7 -2
    -6 -7 2
    6 -7 -2
    6 -7 -2
    -6 -7 2
    6 -7 -2
    6 -7 -2
    -6 7 1
    -6 7 1
    6 7 -1
    6 7 -1
    -6 7 1
    6 -7 -1
    6 -7 -1
    6 -7 -1
    -6 -7 1
    -6 -7 1
    6 -7 -1
    6 -7 -1
    -6 -7 1
    6 7 0
    -6 7 0
    -6 7 0
    -6 7 0
    6 7 0
    6 -7 0
    -6 -7 0
    6 -7 0
    -6 -7 0
    6 -7 0
    6 -7 0
    6 -7 0
    6 7 1
    6 7 1
    -6 7 -1
    -6 7 -1
    -6 7 -1
    6 7 1
    -6 -7 -1
    6 -7 1
    6 -7 1
    6 -7 1
    6 -7 1
    6 -7 1
    -6 7 -2
    6 7 2
    -6 7 -2
    -6 7 -2
    6 7 2
    6 7 2
    6 -7 2
    6 -7 2
    6 -7 2
    -6 -7 -2
    6 -7 2
    6 -7 2
    -6 7 -3
    6 7 3
    6 7 3
    -6 7 -3
    6 7 3
    -6 7 -3
    6 -7 3
    6 -7 3
    6 -7 3
    -6 -7 -3
    -6 -7 -3
    6 7 4
    -6 7 -4
    6 7 4
    6 7 4
    6 7 4
    -6 7 -4
    6 -7 4
    -6 -7 -4
    6 -7 4
    6 -7 4
    -6 7 -5
    6 7 5
    6 7 5
    6 7 5
    -6 7 -5
    6 7 5
    -6 -7 -5
    -6 -7 -5
    6 -7 5
    6 -7 5
    6 -7 5
    -6 7 -6
    6 7 6
    -6 7 -6
    6 7 6
    6 7 6
    -6 -7 -6
    -6 -7 -6
    6 -7 6
    6 -7 6
    -6 7 -7
    -6 7 -7
    6 7 7
    6 7 7
    6 7 7
    6 -7 7
    -6 -7 -7
    -6 -7 -7
    6 7 8
    -6 7 -8
    6 7 8
    -6 7 -8
    6 7 8
    -6 -7 -8
    6 -7 8
    -6 -7 -8
    6 7 9
    6 7 9
    -6 7 -9
    6 7 9
    -6 7 -9
    -6 -7 -9
    6 -7 9
    -6 -7 -9
    6 7 10
    -6 7 -10
    -6 7 -10
    6 7 10
    -6 -7 -10
    -6 -7 -10
    6 -7 10
    6 7 11
    -6 7 -11
    6 7 11
    -6 7 -11
    -6 -7 -11
    -6 -7 -11
    6 7 12
    6 7 12
    -6 7 -12
    -6 7 -12
    -6 -7 -12
    -6 -7 -12
    6 7 13
    -6 7 -13
    -6 7 -13
    6 7 13
    -6 -7 -13
    -6 -7 -13
    6 8 -16
    6 8 -16
    -6 8 16
    -6 8 16
    6 -8 -16
    -6 -8 16
    6 8 -15
    -6 8 15
    6 8 -15
    -6 8 15
    6 -8 -15
    -6 -8 15
    6 8 -14
    -6 8 14
    -6 8 14
    6 8 -14
    -6 -8 14
    6 -8 -14
    6 -8 -14
    6 8 -13
    -6 8 13
    -6 8 13
    6 8 -13
    6 -8 -13
    6 -8 -13
    -6 -8 13
    -6 8 12
    -6 8 12
    6 8 -12
    6 8 -12
    6 -8 -12
    -6 -8 12
    6 -8 -12
    -6 8 11
    -6 8 11
    6 8 -11
    6 8 -11
    -6 8 11
    6 -8 -11
    -6 -8 11
    6 -8 -11
    6 8 -10
    -6 8 10
    6 8 -10
    -6 8 10
    -6 -8 10
    6 -8 -10
    6 -8 -10
    -6 8 9
    -6 8 9
    6 8 -9
    6 8 -9
    6 -8 -9
    -6 -8 9
    -6 8 8
    -6 8 8
    6 8 -8
    -6 8 8
    6 8 -8
    6 -8 -8
    6 -8 -8
    -6 -8 8
    6 8 -7
    -6 8 7
    -6 8 7
    6 8 -7
    -6 8 7
    -6 -8 7
    6 -8 -7
    6 -8 -7
    -6 8 6
    -6 8 6
    6 8 -6
    -6 8 6
    6 8 -6
    6 -8 -6
    -6 -8 6
    -6 8 5
    6 8 -5
    -6 8 5
    -6 8 5
    -6 8 5
    6 8 -5
    -6 8 5
    6 -8 -5
    -6 -8 5
    -6 8 4
    -6 8 4
    6 8 -4
    -6 8 4
    -6 8 4
    -6 8 4
    6 8 -4
    6 -8 -4
    -6 -8 4
    6 8 -3
    -6 8 3
    -6 8 3
    -6 8 3
    -6 8 3
    6 8 -3
    -6 8 3
    6 -8 -3
    6 -8 -3
    -6 -8 3
    6 8 -2
    -6 8 2
    -6 8 2
    -6 8 2
    -6 8 2
    6 8 -2
    -6 8 2
    6 -8 -2
    -6 -8 2
    -6 -8 2
    6 -8 -2
    6 -8 -2
    6 -8 -2
    -6 -8 2
    6 -8 -2
    -6 8 1
    6 8 -1
    -6 8 1
    6 8 -1
    -6 8 1
    -6 8 1
    6 -8 -1
    6 -8 -1
    6 -8 -1
    6 -8 -1
    -6 -8 1
    -6 -8 1
    -6 -8 1
    6 8 0
    6 8 0
    -6 8 0
    -6 8 0
    -6 8 0
    -6 -8 0
    6 -8 0
    -6 -8 0
    6 -8 0
    6 -8 0
    6 -8 0
    -6 8 -1
    -6 8 -1
    -6 8 -1
    6 8 1
    6 8 1
    6 -8 1
    6 -8 1
    -6 -8 -1
    -6 -8 -1
    6 -8 1
    6 -8 1
    -6 8 -2
    6 8 2
    6 8 2
    -6 8 -2
    6 8 2
    -6 -8 -2
    6 -8 2
    6 -8 2
    6 -8 2
    6 -8 2
    -6 -8 -2
    6 8 3
    -6 8 -3
    6 8 3
    -6 8 -3
    6 8 3
    6 -8 3
    -6 -8 -3
    6 -8 3
    6 -8 3
    -6 -8 -3
    6 8 4
    -6 8 -4
    6 8 4
    6 8 4
    -6 8 -4
    6 -8 4
    6 -8 4
    6 -8 4
    -6 -8 -4
    -6 -8 -4
    -6 8 -5
    6 8 5
    -6 8 -5
    6 8 5
    6 8 5
    6 8 5
    6 -8 5
    6 -8 5
    6 -8 5
    -6 -8 -5
    -6 -8 -5
    -6 8 -6
    6 8 6
    6 8 6
    -6 8 -6
    6 8 6
    -6 -8 -6
    6 -8 6
    6 -8 6
    -6 -8 -6
    6 -8 6
    -6 8 -7
    -6 8 -7
    6 8 7
    6 8 7
    6 8 7
    -6 -8 -7
    6 -8 7
    -6 -8 -7
    6 -8 7
    -6 8 -8
    -6 8 -8
    6 8 8
    6 8 8
    6 8 8
    -6 -8 -8
    -6 -8 -8
    6 -8 8
    -6 8 -9
    6 8 9
    6 8 9
    -6 8 -9
    6 8 9
    -6 -8 -9
    -6 -8 -9
    6 -8 9
    6 8 10
    6 8 10
    -6 8 -10
    6 8 10
    -6 8 -10
    -6 -8 -10
    -6 -8 -10
    -6 8 -11
    6 8 11
    -6 8 -11
    6 8 11
    6 8 11
    -6 -8 -11
    -6 -8 -11
    -6 8 -12
    -6 8 -12
    6 8 12
    6 8 12
    6 8 12
    -6 -8 -12
    -6 -8 -12
    -6 9 16
    -6 9 16
    6 9 -16
    6 9 -16
    -6 -9 16
    -6 9 15
    6 9 -15
    6 9 -15
    -6 9 15
    -6 -9 15
    -6 9 14
    -6 9 14
    6 9 -14
    6 9 -14
    6 -9 -14
    -6 -9 14
    6 9 -13
    6 9 -13
    -6 9 13
    -6 9 13
    6 -9 -13
    6 -9 -13
    -6 -9 13
    -6 9 12
    6 9 -12
    -6 9 12
    -6 9 12
    6 9 -12
    6 -9 -12
    6 -9 -12
    -6 -9 12
    -6 9 11
    6 9 -11
    6 9 -11
    -6 9 11
    -6 9 11
    6 -9 -11
    6 -9 -11
    -6 -9 11
    6 9 -10
    -6 9 10
    -6 9 10
    6 9 -10
    6 -9 -10
    -6 -9 10
    6 -9 -10
    6 9 -9
    -6 9 9
    6 9 -9
    -6 9 9
    6 -9 -9
    6 -9 -9
    -6 -9 9
    6 9 -8
    -6 9 8
    -6 9 8
    -6 9 8
    6 9 -8
    -6 -9 8
    6 -9 -8
    -6 9 7
    6 9 -7
    6 9 -7
    -6 9 7
    -6 9 7
    6 -9 -7
    -6 -9 7
    -6 9 6
    6 9 -6
    -6 9 6
    -6 9 6
    6 9 -6
    -6 -9 6
    6 -9 -6
    6 9 -5
    -6 9 5
    -6 9 5
    -6 9 5
    6 9 -5
    6 -9 -5
    -6 -9 5
    -6 9 4
    6 9 -4
    6 9 -4
    -6 9 4
    -6 9 4
    6 -9 -4
    -6 -9 4
    6 9 -3
    -6 9 3
    -6 9 3
    -6 9 3
    6 9 -3
    -6 -9 3
    6 -9 -3
    6 -9 -3
    -6 9 2
    6 9 -2
    6 9 -2
    -6 9 2
    6 -9 -2
    6 -9 -2
    -6 -9 2
    -6 -9 2
    6 9 -1
    -6 9 1
    6 9 -1
    -6 9 1
    6 -9 -1
    -6 -9 1
    6 -9 -1
    6 -9 -1
    -6 -9 1
    -6 -9 1
    -6 9 0
    -6 9 0
    6 9 0
    6 9 0
    6 -9 0
    -6 -9 0
    6 -9 0
    6 -9 0
    -6 -9 0
    -6 9 -1
    6 9 1
    6 9 1
    -6 9 -1
    6 -9 1
    -6 -9 -1
    -6 -9 -1
    6 -9 1
    6 -9 1
    6 9 2
    6 9 2
    -6 9 -2
    -6 9 -2
    6 9 2
    6 -9 2
    6 -9 2
    -6 -9 -2
    6 -9 2
    -6 -9 -2
    -6 9 -3
    6 9 3
    6 9 3
    -6 9 -3
    6 9 3
    -6 -9 -3
    6 -9 3
    -6 -9 -3
    6 -9 3
    6 9 4
    6 9 4
    -6 9 -4
    6 9 4
    -6 9 -4
    6 -9 4
    -6 -9 -4
    -6 -9 -4
    6 -9 4
    6 9 5
    -6 9 -5
    -6 9 -5
    6 9 5
    6 9 5
    6 9 5
    6 -9 5
    6 -9 5
    -6 -9 -5
    6 -9 5
    -6 -9 -5
    6 9 6
    -6 9 -6
    6 9 6
    6 9 6
    -6 9 -6
    6 9 6
    -6 -9 -6
    6 -9 6
    6 -9 6
    6 -9 6
    -6 -9 -6
    6 9 7
    -6 9 -7
    6 9 7
    -6 9 -7
    6 9 7
    -6 -9 -7
    6 -9 7
    6 -9 7
    -6 -9 -7
    6 -9 7
    -6 9 -8
    6 9 8
    6 9 8
    6 9 8
    -6 9 -8
    -6 -9 -8
    -6 -9 -8
    6 -9 8
    -6 9 -9
    6 9 9
    6 9 9
    6 9 9
    -6 9 -9
    -6 -9 -9
    -6 -9 -9
    -6 9 -10
    6 9 10
    6 9 10
    6 9 10
    -6 9 -10
    -6 -9 -10
    -6 -9 -10
    -6 9 -11
    6 9 11
    -6 9 -11
    6 9 11
    6 9 11
    -6 -9 -11
    -6 -9 -11
    -6 9 -12
    -6 9 -12
    6 9 12
    6 9 12
    6 9 12
    -6 -9 -12
    -6 -9 -12
    6 10 -15
    -6 10 15
    6 10 -15
    -6 10 15
    -6 -10 15
    6 10 -14
    6 10 -14
    -6 10 14
    -6 10 14
    -6 -10 14
    -6 10 13
    -6 10 13
    6 10 -13
    6 10 -13
    6 -10 -13
    -6 -10 13
    6 10 -12
    -6 10 12
    -6 10 12
    -6 10 12
    6 10 -12
    -6 -10 12
    6 -10 -12
    6 10 -11
    -6 10 11
    6 10 -11
    -6 10 11
    -6 10 11
    6 -10 -11
    6 -10 -11
    -6 -10 11
    6 10 -10
    6 10 -10
    -6 10 10
    -6 10 10
    6 -10 -10
    -6 -10 10
    6 -10 -10
    -6 10 9
    6 10 -9
    -6 10 9
    6 10 -9
    6 -10 -9
    -6 -10 9
    6 -10 -9
    -6 10 8
    6 10 -8
    6 10 -8
    -6 10 8
    6 -10 -8
    -6 -10 8
    -6 10 7
    -6 10 7
    -6 10 7
    6 10 -7
    6 10 -7
    -6 -10 7
    -6 10 6
    6 10 -6
    -6 10 6
    -6 10 6
    6 10 -6
    -6 -10 6
    6 -10 -6
    -6 10 5
    6 10 -5
    -6 10 5
    -6 10 5
    6 10 -5
    6 -10 -5
    -6 -10 5
    -6 -10 5
    -6 10 4
    6 10 -4
    -6 10 4
    -6 10 4
    6 10 -4
    6 -10 -4
    -6 -10 4
    6 10 -3
    6 10 -3
    -6 10 3
    -6 10 3
    -6 -10 3
    -6 -10 3
    6 -10 -3
    6 -10 -3
    -6 10 2
    -6 10 2
    6 10 -2
    6 10 -2
    6 -10 -2
    6 -10 -2
    -6 -10 2
    -6 -10 2
    -6 10 1
    6 10 -1
    -6 10 1
    6 10 -1
    6 -10 -1
    -6 -10 1
    6 -10 -1
    -6 -10 1
    6 -10 -1
    -6 10 0
    -6 10 0
    6 10 0
    6 10 0
    6 -10 0
    -6 -10 0
    -6 -10 0
    6 -10 0
    6 -10 0
    6 10 1
    -6 10 -1
    6 10 1
    -6 10 -1
    6 -10 1
    -6 -10 -1
    6 -10 1
    6 -10 1
    -6 -10 -1
    6 10 2
    -6 10 -2
    -6 10 -2
    6 10 2
    6 -10 2
    6 -10 2
    -6 -10 -2
    -6 -10 -2
    6 -10 2
    -6 10 -3
    6 10 3
    -6 10 -3
    6 10 3
    6 10 3
    -6 -10 -3
    6 -10 3
    -6 -10 -3
    6 -10 3
    6 10 4
    -6 10 -4
    6 10 4
    -6 10 -4
    6 10 4
    6 -10 4
    -6 -10 -4
    6 -10 4
    -6 -10 -4
    6 10 5
    -6 10 -5
    6 10 5
    -6 10 -5
    6 10 5
    -6 -10 -5
    6 -10 5
    6 -10 5
    -6 -10 -5
    -6 10 -6
    6 10 6
    6 10 6
    -6 10 -6
    6 10 6
    6 10 6
    -6 -10 -6
    -6 -10 -6
    6 -10 6
    6 -10 6
    6 10 7
    6 10 7
    -6 10 -7
    6 10 7
    -6 10 -7
    6 10 7
    -6 -10 -7
    6 -10 7
    -6 -10 -7
    6 10 8
    6 10 8
    6 10 8
    -6 10 -8
    -6 10 -8
    6 -10 8
    -6 -10 -8
    -6 -10 -8
    6 10 9
    -6 10 -9
    6 10 9
    -6 10 -9
    6 10 9
    -6 -10 -9
    -6 -10 -9
    6 -10 9
    6 10 10
    -6 10 -10
    -6 10 -10
    6 10 10
    -6 -10 -10
    -6 -10 -10
    -6 10 -11
    6 10 11
    6 10 11
    -6 10 -11
    -6 -10 -11
    -6 -10 -11
    6 11 -14
    -6 11 14
    -6 11 14
    6 11 -14
    -6 -11 14
    6 11 -13
    -6 11 13
    -6 11 13
    6 11 -13
    -6 11 13
    -6 -11 13
    -6 11 12
    6 11 -12
    -6 11 12
    6 11 -12
    -6 11 12
    -6 -11 12
    6 11 -11
    -6 11 11
    6 11 -11
    -6 11 11
    6 -11 -11
    -6 -11 11
    6 11 -10
    -6 11 10
    -6 11 10
    6 11 -10
    -6 -11 10
    6 -11 -10
    -6 11 9
    -6 11 9
    6 11 -9
    6 11 -9
    6 -11 -9
    -6 -11 9
    6 11 -8
    -6 11 8
    -6 11 8
    6 11 -8
    -6 -11 8
    6 -11 -8
    -6 11 7
    6 11 -7
    6 11 -7
    -6 11 7
    -6 -11 7
    6 -11 -7
    6 11 -6
    -6 11 6
    -6 11 6
    6 11 -6
    -6 -11 6
    6 -11 -6
    -6 11 5
    -6 11 5
    6 11 -5
    -6 11 5
    6 11 -5
    -6 -11 5
    6 -11 -5
    -6 11 4
    6 11 -4
    -6 11 4
    6 11 -4
    6 -11 -4
    -6 -11 4
    6 11 -3
    -6 11 3
    6 11 -3
    -6 11 3
    6 -11 -3
    -6 -11 3
    6 -11 -3
    6 11 -2
    6 11 -2
    -6 11 2
    -6 11 2
    -6 -11 2
    6 -11 -2
    6 -11 -2
    -6 11 1
    6 11 -1
    -6 11 1
    6 11 -1
    6 -11 -1
    -6 -11 1
    6 -11 -1
    6 11 0
    -6 11 0
    6 11 0
    -6 11 0
    -6 -11 0
    6 -11 0
    6 -11 0
    6 -11 0
    -6 -11 0
    -6 11 -1
    6 11 1
    6 11 1
    -6 11 -1
    -6 -11 -1
    -6 -11 -1
    6 -11 1
    6 -11 1
    6 -11 1
    -6 11 -2
    6 11 2
    6 11 2
    -6 11 -2
    -6 -11 -2
    -6 -11 -2
    6 -11 2
    6 -11 2
    6 -11 2
    -6 11 -3
    -6 11 -3
    6 11 3
    6 11 3
    6 -11 3
    -6 -11 -3
    -6 -11 -3
    -6 11 -4
    6 11 4
    6 11 4
    -6 11 -4
    6 -11 4
    -6 -11 -4
    -6 -11 -4
    6 11 5
    -6 11 -5
    6 11 5
    -6 11 -5
    -6 -11 -5
    6 -11 5
    -6 -11 -5
    6 11 6
    -6 11 -6
    6 11 6
    -6 11 -6
    6 11 6
    6 -11 6
    -6 -11 -6
    -6 -11 -6
    6 11 7
    -6 11 -7
    6 11 7
    -6 11 -7
    6 11 7
    -6 -11 -7
    6 -11 7
    -6 -11 -7
    -6 11 -8
    -6 11 -8
    6 11 8
    6 11 8
    -6 -11 -8
    6 -11 8
    -6 -11 -8
    -6 11 -9
    6 11 9
    6 11 9
    -6 11 -9
    -6 -11 -9
    -6 -11 -9
    6 -11 9
    6 11 10
    -6 11 -10
    6 11 10
    -6 11 -10
    6 -11 10
    -6 -11 -10
    -6 -11 -10
    6 12 -13
    -6 12 13
    -6 12 13
    -6 12 13
    6 12 -13
    -6 -12 13
    6 12 -12
    6 12 -12
    -6 12 12
    -6 12 12
    -6 12 12
    -6 -12 12
    6 12 -11
    6 12 -11
    -6 12 11
    -6 12 11
    -6 -12 11
    6 12 -10
    -6 12 10
    -6 12 10
    6 12 -10
    -6 -12 10
    6 12 -9
    6 12 -9
    -6 12 9
    -6 12 9
    -6 -12 9
    6 12 -8
    -6 12 8
    -6 12 8
    6 12 -8
    -6 -12 8
    6 12 -7
    6 12 -7
    -6 12 7
    -6 12 7
    -6 -12 7
    6 12 -6
    -6 12 6
    6 12 -6
    -6 12 6
    -6 -12 6
    6 12 -5
    -6 12 5
    6 12 -5
    -6 12 5
    -6 -12 5
    6 -12 -5
    -6 12 4
    6 12 -4
    -6 12 4
    6 12 -4
    6 -12 -4
    -6 -12 4
    6 12 -3
    -6 12 3
    -6 12 3
    6 12 -3
    6 -12 -3
    -6 -12 3
    6 -12 -3
    6 12 -2
    6 12 -2
    -6 12 2
    -6 12 2
    -6 -12 2
    6 -12 -2
    6 -12 -2
    6 12 -1
    -6 12 1
    6 12 -1
    -6 12 1
    6 -12 -1
    -6 -12 1
    6 12 0
    -6 12 0
    6 12 0
    -6 12 0
    -6 -12 0
    6 -12 0
    6 -12 0
    -6 12 -1
    6 12 1
    6 12 1
    -6 12 -1
    -6 -12 -1
    -6 -12 -1
    6 -12 1
    6 -12 1
    -6 12 -2
    6 12 2
    -6 12 -2
    6 12 2
    6 -12 2
    -6 -12 -2
    6 -12 2
    -6 -12 -2
    6 12 3
    -6 12 -3
    -6 12 -3
    6 12 3
    -6 -12 -3
    6 -12 3
    -6 -12 -3
    -6 12 -4
    6 12 4
    -6 12 -4
    6 12 4
    -6 -12 -4
    6 -12 4
    -6 -12 -4
    -6 12 -5
    -6 12 -5
    6 12 5
    6 12 5
    -6 -12 -5
    6 -12 5
    -6 -12 -5
    6 12 6
    6 12 6
    -6 12 -6
    6 12 6
    -6 12 -6
    6 -12 6
    -6 -12 -6
    -6 -12 -6
    6 12 7
    6 12 7
    -6 12 -7
    6 12 7
    -6 12 -7
    -6 -12 -7
    -6 -12 -7
    6 -12 7
    -6 12 -8
    -6 12 -8
    6 12 8
    6 12 8
    -6 -12 -8
    -6 -12 -8
    6 -12 8
    6 12 9
    -6 12 -9
    -6 12 -9
    6 12 9
    6 -12 9
    -6 -12 -9
    -6 -12 -9
    6 13 -11
    -6 13 11
    -6 13 11
    6 13 -11
    -6 -13 11
    6 13 -10
    -6 13 10
    6 13 -10
    -6 13 10
    -6 -13 10
    6 13 -9
    -6 13 9
    6 13 -9
    -6 13 9
    -6 -13 9
    6 13 -8
    -6 13 8
    -6 13 8
    6 13 -8
    -6 -13 8
    -6 13 7
    -6 13 7
    6 13 -7
    6 13 -7
    -6 -13 7
    6 13 -6
    -6 13 6
    -6 13 6
    6 13 -6
    -6 -13 6
    -6 13 5
    6 13 -5
    -6 13 5
    6 13 -5
    -6 -13 5
    -6 13 4
    -6 13 4
    6 13 -4
    6 13 -4
    -6 -13 4
    6 13 -3
    -6 13 3
    -6 13 3
    6 13 -3
    -6 -13 3
    6 -13 -3
    6 13 -2
    6 13 -2
    -6 13 2
    -6 13 2
    6 -13 -2
    -6 -13 2
    6 13 -1
    6 13 -1
    -6 13 1
    -6 13 1
    6 -13 -1
    -6 -13 1
    -6 13 0
    6 13 0
    6 13 0
    -6 13 0
    6 -13 0
    -6 -13 0
    6 13 1
    6 13 1
    -6 13 -1
    -6 13 -1
    6 -13 1
    -6 -13 -1
    -6 13 -2
    6 13 2
    6 13 2
    -6 13 -2
    6 -13 2
    -6 -13 -2
    -6 -13 -2
    -6 13 -3
    6 13 3
    -6 13 -3
    6 13 3
    -6 -13 -3
    6 -13 3
    -6 -13 -3
    6 13 4
    -6 13 -4
    6 13 4
    -6 13 -4
    -6 -13 -4
    -6 -13 -4
    6 -13 4
    -6 13 -5
    6 13 5
    -6 13 -5
    6 13 5
    -6 -13 -5
    6 -13 5
    -6 -13 -5
    -6 13 -6
    6 13 6
    -6 13 -6
    6 13 6
    -6 -13 -6
    6 -13 6
    -6 -13 -6
    6 13 7
    -6 13 -7
    6 13 7
    -6 13 -7
    6 13 7
    -6 -13 -7
    -6 -13 -7
    6 -13 7
    -6 14 9
    6 14 -9
    -6 14 9
    6 14 -9
    -6 -14 9
    6 14 -8
    -6 14 8
    6 14 -8
    -6 14 8
    -6 -14 8
    6 14 -7
    -6 14 7
    -6 14 7
    6 14 -7
    -6 -14 7
    6 14 -6
    6 14 -6
    -6 14 6
    -6 14 6
    -6 -14 6
    6 14 -5
    6 14 -5
    -6 14 5
    -6 14 5
    -6 -14 5
    6 14 -4
    -6 14 4
    6 14 -4
    -6 14 4
    -6 -14 4
    6 -14 -4
    6 14 -3
    6 14 -3
    -6 14 3
    -6 14 3
    -6 -14 3
    6 -14 -3
    6 14 -2
    -6 14 2
    -6 14 2
    6 14 -2
    6 -14 -2
    -6 -14 2
    6 14 -1
    -6 14 1
    -6 14 1
    6 14 -1
    -6 -14 1
    6 -14 -1
    -6 14 0
    6 14 0
    6 14 0
    -6 14 0
    6 -14 0
    -6 -14 0
    6 14 1
    -6 14 -1
    -6 14 -1
    6 14 1
    6 -14 1
    -6 -14 -1
    -6 14 -2
    6 14 2
    6 14 2
    -6 14 -2
    -6 -14 -2
    6 -14 2
    6 14 3
    6 14 3
    -6 14 -3
    -6 14 -3
    -6 -14 -3
    -6 -14 -3
    -6 14 -4
    6 14 4
    -6 14 -4
    6 14 4
    -6 -14 -4
    -6 -14 -4
    6 14 5
    -6 14 -5
    6 14 5
    -6 14 -5
    -6 -14 -5
    -6 -14 -5
    6 15 -7
    -6 15 7
    6 15 -7
    -6 15 7
    -6 -15 7
    -6 15 6
    -6 15 6
    6 15 -6
    6 15 -6
    -6 -15 6
    -6 15 5
    6 15 -5
    -6 15 5
    6 15 -5
    -6 -15 5
    -6 15 4
    6 15 -4
    6 15 -4
    -6 15 4
    -6 -15 4
    6 -15 -4
    6 15 -3
    -6 15 3
    -6 15 3
    6 15 -3
    6 -15 -3
    -6 -15 3
    -6 15 2
    6 15 -2
    6 15 -2
    -6 15 2
    6 -15 -2
    -6 -15 2
    -6 15 1
    6 15 -1
    6 15 -1
    -6 15 1
    -6 -15 1
    6 -15 -1
    6 15 0
    -6 15 0
    6 15 0
    -6 15 0
    6 -15 0
    -6 -15 0
    6 15 1
    6 15 1
    -6 15 -1
    -6 15 -1
    6 -15 1
    -6 -15 -1
    6 15 2
    -6 15 -2
    6 15 2
    -6 15 -2
    -6 -15 -2
    6 -15 2
    -6 15 -3
    6 15 3
    -6 15 -3
    6 15 3
    -6 -15 -3
    -7 0 19
    7 0 -19
    -7 0 18
    7 0 -18
    7 0 -18
    7 0 -17
    -7 0 17
    7 0 -17
    -7 0 16
    7 0 -16
    -7 0 16
    7 0 -16
    -7 0 15
    7 0 -15
    7 0 -15
    -7 0 15
    -7 0 14
    7 0 -14
    7 0 -14
    -7 0 14
    7 0 -13
    -7 0 13
    -7 0 13
    7 0 -13
    -7 0 12
    7 0 -12
    7 0 -12
    -7 0 12
    7 0 -11
    7 0 -11
    -7 0 11
    -7 0 11
    -7 0 10
    7 0 -10
    -7 0 10
    7 0 -10
    -7 0 10
    -7 0 9
    7 0 -9
    -7 0 9
    7 0 -9
    -7 0 9
    -7 0 8
    -7 0 8
    -7 0 8
    7 0 -8
    7 0 -8
    -7 0 7
    -7 0 7
    7 0 -7
    7 0 -7
    -7 0 7
    7 0 -7
    -7 0 6
    7 0 -6
    7 0 -6
    -7 0 6
    7 0 -6
    7 0 -6
    -7 0 6
    7 0 -6
    -7 0 5
    7 0 -5
    -7 0 5
    -7 0 5
    -7 0 4
    -7 0 4
    7 0 -4
    -7 0 4
    -7 0 4
    7 0 -3
    -7 0 3
    -7 0 3
    -7 0 3
    -7 0 2
    7 0 -2
    -7 0 1
    7 0 -1
    -7 0 1
    -7 0 1
    -7 0 1
    -7 0 1
    7 0 0
    -7 0 0
    -7 0 0
    -7 0 0
    -7 0 0
    -7 0 -1
    -7 0 -1
    -7 0 -1
    7 0 1
    -7 0 -1
    7 0 2
    7 0 2
    -7 0 -2
    -7 0 -2
    -7 0 -2
    7 0 2
    7 0 2
    7 0 2
    -7 0 -2
    7 0 3
    7 0 3
    7 0 3
    7 0 3
    -7 0 -3
    -7 0 -3
    -7 0 -3
    7 0 4
    7 0 4
    7 0 4
    -7 0 -4
    -7 0 -4
    -7 0 -4
    7 0 4
    7 0 5
    -7 0 -5
    7 0 5
    -7 0 -5
    -7 0 -5
    7 0 5
    -7 0 -6
    7 0 6
    -7 0 -6
    7 0 6
    7 0 7
    -7 0 -7
    7 0 7
    -7 0 -7
    -7 0 -8
    -7 0 -8
    7 0 8
    7 0 8
    7 0 9
    -7 0 -9
    -7 0 -9
    -7 0 -9
    7 0 9
    7 0 10
    -7 0 -10
    -7 0 -10
    7 0 10
    -7 0 -10
    -7 0 -11
    7 0 11
    -7 0 -11
    7 0 11
    -7 0 -12
    7 0 12
    -7 0 -12
    7 0 12
    -7 0 -13
    7 0 13
    -7 0 -13
    -7 0 -14
    -7 0 -14
    7 1 -19
    7 1 -19
    -7 1 19
    -7 -1 19
    7 -1 -19
    7 1 -18
    7 1 -18
    -7 1 18
    -7 -1 18
    7 -1 -18
    7 -1 -18
    7 1 -17
    7 1 -17
    -7 1 17
    -7 -1 17
    7 -1 -17
    7 -1 -17
    7 1 -16
    -7 1 16
    7 1 -16
    -7 1 16
    7 -1 -16
    -7 -1 16
    -7 -1 16
    7 -1 -16
    7 1 -15
    -7 1 15
    7 1 -15
    -7 1 15
    -7 -1 15
    -7 -1 15
    7 -1 -15
    7 -1 -15
    -7 1 14
    -7 1 14
    7 1 -14
    7 1 -14
    -7 -1 14
    -7 -1 14
    7 -1 -14
    7 -1 -14
    7 1 -13
    -7 1 13
    -7 1 13
    7 1 -13
    7 -1 -13
    -7 -1 13
    7 -1 -13
    -7 -1 13
    7 1 -12
    -7 1 12
    7 1 -12
    -7 1 12
    -7 -1 12
    -7 -1 12
    7 -1 -12
    7 -1 -12
    7 1 -11
    -7 1 11
    -7 1 11
    7 1 -11
    7 -1 -11
    -7 -1 11
    7 -1 -11
    -7 1 10
    -7 1 10
    7 1 -10
    -7 1 10
    7 1 -10
    7 -1 -10
    7 -1 -10
    -7 -1 10
    -7 1 9
    7 1 -9
    -7 1 9
    -7 1 9
    7 1 -9
    -7 1 9
    7 -1 -9
    -7 -1 9
    -7 -1 9
    7 -1 -9
    -7 -1 9
    -7 1 8
    7 1 -8
    7 1 -8
    -7 1 8
    7 1 -8
    -7 1 8
    -7 1 8
    -7 -1 8
    -7 -1 8
    7 -1 -8
    7 -1 -8
    -7 -1 8
    7 1 -7
    7 1 -7
    -7 1 7
    7 1 -7
    -7 1 7
    -7 1 7
    -7 -1 7
    7 -1 -7
    -7 -1 7
    -7 -1 7
    7 -1 -7
    7 1 -6
    7 1 -6
    7 1 -6
    -7 1 6
    7 1 -6
    7 1 -6
    -7 1 6
    -7 1 6
    -7 -1 6
    7 -1 -6
    7 -1 -6
    -7 -1 6
    7 -1 -6
    -7 -1 6
    7 1 -5
    7 1 -5
    7 1 -5
    -7 1 5
    7 1 -5
    7 1 -5
    -7 1 5
    -7 1 5
    -7 1 5
    -7 -1 5
    7 -1 -5
    -7 -1 5
    -7 -1 5
    -7 1 4
    -7 1 4
    7 1 -4
    -7 1 4
    -7 1 4
    -7 1 4
    7 -1 -4
    -7 -1 4
    -7 -1 4
    -7 -1 4
    -7 -1 4
    -7 -1 4
    -7 1 3
    -7 1 3
    -7 -1 3
    -7 -1 3
    -7 -1 3
    -7 -1 3
    7 -1 -3
    -7 -1 3
    7 -1 -3
    -7 -1 3
    -7 1 2
    7 1 -2
    -7 -1 2
    7 -1 -2
    -7 -1 2
    7 -1 -2
    -7 -1 2
    -7 -1 2
    -7 -1 2
    -7 -1 2
    7 1 -1
    -7 -1 1
    -7 -1 1
    -7 -1 1
    -7 -1 1
    -7 -1 1
    7 -1 -1
    -7 -1 1
    -7 1 0
    -7 1 0
    -7 1 0
    -7 1 0
    7 1 0
    7 -1 0
    -7 -1 0
    -7 -1 0
    -7 -1 0
    -7 -1 0
    -7 -1 0
    -7 1 -1
    -7 1 -1
    7 1 1
    -7 1 -1
    7 1 1
    -7 1 -1
    7 1 1
    7 1 1
    7 1 1
    -7 -1 -1
    -7 -1 -1
    -7 -1 -1
    -7 -1 -1
    -7 -1 -1
    -7 -1 -1
    7 -1 1
    7 1 2
    -7 1 -2
    -7 1 -2
    -7 1 -2
    7 1 2
    7 1 2
    7 1 2
    -7 -1 -2
    7 -1 2
    -7 -1 -2
    7 -1 2
    7 -1 2
    -7 -1 -2
    -7 -1 -2
    7 1 3
    7 1 3
    -7 1 -3
    7 1 3
    -7 1 -3
    7 1 3
    -7 1 -3
    -7 -1 -3
    -7 -1 -3
    7 -1 3
    7 -1 3
    -7 -1 -3
    -7 -1 -3
    7 -1 3
    7 -1 3
    7 1 4
    7 1 4
    7 1 4
    -7 1 -4
    -7 1 -4
    7 1 4
    -7 1 -4
    7 -1 4
    -7 -1 -4
    -7 -1 -4
    -7 -1 -4
    7 -1 4
    7 -1 4
    7 -1 4
    7 1 5
    -7 1 -5
    -7 1 -5
    -7 1 -5
    7 1 5
    7 1 5
    7 -1 5
    7 -1 5
    -7 -1 -5
    -7 -1 -5
    -7 -1 -5
    7 -1 5
    7 -1 5
    -7 1 -6
    7 1 6
    -7 1 -6
    7 1 6
    -7 -1 -6
    -7 -1 -6
    7 -1 6
    7 -1 6
    7 1 7
    -7 1 -7
    -7 1 -7
    -7 1 -7
    7 -1 7
    -7 -1 -7
    7 -1 7
    -7 -1 -7
    -7 1 -8
    -7 1 -8
    7 1 8
    7 1 8
    -7 1 -8
    -7 -1 -8
    7 -1 8
    7 -1 8
    -7 -1 -8
    -7 1 -9
    -7 1 -9
    7 1 9
    -7 1 -9
    7 1 9
    7 -1 9
    -7 -1 -9
    -7 -1 -9
    7 -1 9
    -7 1 -10
    7 1 10
    -7 1 -10
    7 1 10
    7 -1 10
    7 -1 10
    -7 -1 -10
    -7 -1 -10
    -7 1 -11
    7 1 11
    7 1 11
    -7 1 -11
    7 -1 11
    -7 -1 -11
    7 -1 11
    -7 -1 -11
    7 1 12
    -7 1 -12
    -7 1 -12
    7 1 12
    7 -1 12
    -7 -1 -12
    -7 -1 -12
    7 -1 12
    -7 1 -13
    7 1 13
    -7 1 -13
    -7 -1 -13
    7 -1 13
    -7 -1 -13
    -7 1 -14
    -7 1 -14
    -7 -1 -14
    -7 -1 -14
    -7 2 19
    7 2 -19
    7 2 -19
    -7 -2 19
    7 -2 -19
    -7 2 18
    7 2 -18
    7 2 -18
    7 -2 -18
    -7 -2 18
    7 -2 -18
    7 2 -17
    -7 2 17
    7 2 -17
    -7 -2 17
    7 -2 -17
    7 -2 -17
    7 2 -16
    7 2 -16
    -7 2 16
    -7 -2 16
    7 -2 -16
    -7 -2 16
    7 -2 -16
    7 2 -15
    -7 2 15
    -7 2 15
    7 2 -15
    7 -2 -15
    7 -2 -15
    -7 -2 15
    -7 -2 15
    7 2 -14
    7 2 -14
    -7 2 14
    -7 2 14
    -7 -2 14
    7 -2 -14
    7 -2 -14
    -7 -2 14
    -7 2 13
    7 2 -13
    -7 2 13
    7 2 -13
    7 -2 -13
    -7 -2 13
    7 -2 -13
    -7 2 12
    7 2 -12
    -7 2 12
    7 2 -12
    7 -2 -12
    -7 -2 12
    7 -2 -12
    7 2 -11
    -7 2 11
    -7 2 11
    7 2 -11
    7 -2 -11
    7 -2 -11
    -7 2 10
    -7 2 10
    7 2 -10
    7 2 -10
    -7 2 10
    -7 -2 10
    7 -2 -10
    7 -2 -10
    -7 2 9
    -7 2 9
    7 2 -9
    -7 2 9
    7 2 -9
    7 2 -9
    -7 2 9
    7 -2 -9
    7 -2 -9
    -7 -2 9
    -7 -2 9
    -7 2 8
    7 2 -8
    -7 2 8
    7 2 -8
    -7 2 8
    -7 2 8
    7 2 -8
    -7 -2 8
    -7 -2 8
    7 -2 -8
    -7 -2 8
    7 -2 -8
    -7 2 7
    -7 2 7
    -7 2 7
    7 2 -7
    7 2 -7
    -7 2 7
    7 2 -7
    -7 -2 7
    7 -2 -7
    -7 -2 7
    7 -2 -7
    -7 -2 7
    7 2 -6
    7 2 -6
    -7 2 6
    7 2 -6
    -7 2 6
    -7 2 6
    -7 2 6
    7 2 -6
    -7 -2 6
    -7 -2 6
    7 -2 -6
    7 -2 -6
    7 -2 -6
    -7 -2 6
    -7 2 5
    7 2 -5
    7 2 -5
    7 2 -5
    7 2 -5
    -7 2 5
    -7 2 5
    7 2 -5
    -7 2 5
    -7 2 5
    -7 -2 5
    -7 -2 5
    7 -2 -5
    -7 -2 5
    -7 -2 5
    7 2 -4
    -7 2 4
    7 2 -4
    7 2 -4
    -7 2 4
    -7 2 4
    7 2 -4
    -7 2 4
    -7 2 4
    -7 -2 4
    7 -2 -4
    -7 -2 4
    -7 -2 4
    -7 -2 4
    -7 -2 4
    7 2 -3
    7 2 -3
    -7 2 3
    7 2 -3
    -7 2 3
    7 2 -3
    -7 -2 3
    7 -2 -3
    -7 -2 3
    -7 -2 3
    7 -2 -3
    -7 -2 3
    -7 -2 3
    -7 -2 3
    7 2 -2
    -7 2 2
    -7 2 2
    7 2 -2
    7 2 -2
    7 2 -2
    -7 -2 2
    7 -2 -2
    7 -2 -2
    -7 -2 2
    -7 -2 2
    -7 -2 2
    -7 -2 2
    -7 -2 2
    7 2 -1
    -7 2 1
    7 2 -1
    7 2 -1
    7 2 -1
    -7 2 1
    7 2 -1
    7 -2 -1
    -7 -2 1
    -7 -2 1
    -7 -2 1
    -7 -2 1
    7 -2 -1
    -7 -2 1
    -7 2 0
    -7 2 0
    -7 2 0
    7 2 0
    7 2 0
    -7 2 0
    7 2 0
    -7 2 0
    7 2 0
    -7 2 0
    7 2 0
    -7 -2 0
    -7 -2 0
    -7 -2 0
    7 -2 0
    -7 -2 0
    -7 -2 0
    7 2 1
    -7 2 -1
    7 2 1
    7 2 1
    7 2 1
    -7 2 -1
    -7 2 -1
    7 2 1
    -7 2 -1
    -7 2 -1
    -7 -2 -1
    -7 -2 -1
    7 -2 1
    -7 -2 -1
    -7 -2 -1
    -7 -2 -1
    7 2 2
    -7 2 -2
    -7 2 -2
    -7 2 -2
    -7 2 -2
    7 2 2
    7 2 2
    -7 2 -2
    7 2 2
    -7 -2 -2
    7 -2 2
    -7 -2 -2
    7 -2 2
    7 -2 2
    -7 -2 -2
    -7 -2 -2
    -7 2 -3
    7 2 3
    7 2 3
    -7 2 -3
    7 2 3
    -7 2 -3
    7 2 3
    -7 2 -3
    -7 -2 -3
    7 -2 3
    -7 -2 -3
    7 -2 3
    7 -2 3
    -7 -2 -3
    7 -2 3
    -7 -2 -3
    -7 2 -4
    7 2 4
    7 2 4
    -7 2 -4
    -7 2 -4
    7 2 4
    -7 2 -4
    7 -2 4
    7 -2 4
    -7 -2 -4
    -7 -2 -4
    -7 -2 -4
    7 -2 4
    7 -2 4
    -7 -2 -4
    -7 -2 -4
    -7 2 -5
    7 2 5
    -7 2 -5
    7 2 5
    -7 2 -5
    -7 2 -5
    7 2 5
    -7 -2 -5
    7 -2 5
    -7 -2 -5
    7 -2 5
    7 -2 5
    7 -2 5
    7 2 6
    -7 2 -6
    -7 2 -6
    7 2 6
    7 2 6
    -7 2 -6
    -7 -2 -6
    -7 -2 -6
    7 -2 6
    7 -2 6
    -7 2 -7
    -7 2 -7
    7 2 7
    7 2 7
    -7 2 -7
    7 -2 7
    7 -2 7
    -7 -2 -7
    -7 -2 -7
    7 2 8
    -7 2 -8
    -7 2 -8
    7 2 8
    -7 2 -8
    -7 -2 -8
    7 -2 8
    -7 -2 -8
    -7 2 -9
    7 2 9
    -7 2 -9
    7 2 9
    -7 2 -9
    7 -2 9
    -7 -2 -9
    7 -2 9
    -7 -2 -9
    -7 2 -10
    7 2 10
    -7 2 -10
    7 2 10
    7 -2 10
    7 -2 10
    -7 -2 -10
    -7 -2 -10
    7 2 11
    -7 2 -11
    -7 2 -11
    7 2 11
    -7 -2 -11
    7 -2 11
    -7 -2 -11
    7 -2 11
    7 2 12
    7 2 12
    -7 2 -12
    -7 2 -12
    -7 -2 -12
    -7 -2 -12
    7 -2 12
    -7 2 -13
    -7 2 -13
    7 2 13
    -7 -2 -13
    -7 -2 -13
    -7 2 -14
    7 2 14
    -7 2 -14
    -7 -2 -14
    -7 -2 -14
    -7 3 19
    7 3 -19
    7 3 -19
    -7 -3 19
    7 -3 -19
    -7 3 18
    7 3 -18
    7 3 -18
    -7 -3 18
    7 -3 -18
    -7 3 17
    7 3 -17
    7 3 -17
    -7 -3 17
    7 -3 -17
    7 -3 -17
    -7 3 16
    7 3 -16
    7 3 -16
    -7 -3 16
    7 -3 -16
    7 -3 -16
    7 3 -15
    7 3 -15
    -7 3 15
    -7 -3 15
    7 -3 -15
    -7 -3 15
    7 -3 -15
    7 3 -14
    -7 3 14
    7 3 -14
    -7 3 14
    7 -3 -14
    -7 -3 14
    7 -3 -14
    -7 3 13
    7 3 -13
    -7 3 13
    7 3 -13
    -7 -3 13
    7 -3 -13
    7 -3 -13
    -7 3 12
    7 3 -12
    7 3 -12
    -7 3 12
    7 -3 -12
    7 -3 -12
    -7 3 11
    -7 3 11
    7 3 -11
    7 3 -11
    7 3 -11
    7 -3 -11
    7 -3 -11
    -7 3 10
    -7 3 10
    7 3 -10
    7 3 -10
    -7 3 10
    7 3 -10
    7 -3 -10
    7 -3 -10
    -7 -3 10
    -7 3 9
    7 3 -9
    7 3 -9
    -7 3 9
    7 3 -9
    -7 3 9
    -7 3 9
    -7 -3 9
    7 -3 -9
    7 -3 -9
    -7 3 8
    7 3 -8
    7 3 -8
    -7 3 8
    -7 3 8
    -7 3 8
    7 3 -8
    -7 -3 8
    7 -3 -8
    7 -3 -8
    -7 -3 8
    -7 -3 8
    -7 3 7
    -7 3 7
    7 3 -7
    -7 3 7
    -7 3 7
    7 3 -7
    7 3 -7
    -7 3 7
    -7 -3 7
    -7 -3 7
    -7 -3 7
    7 -3 -7
    7 -3 -7
    7 3 -6
    -7 3 6
    7 3 -6
    -7 3 6
    -7 3 6
    7 3 -6
    -7 3 6
    -7 3 6
    -7 -3 6
    -7 -3 6
    7 -3 -6
    -7 -3 6
    7 -3 -6
    -7 3 5
    -7 3 5
    7 3 -5
    7 3 -5
    7 3 -5
    -7 3 5
    -7 3 5
    -7 3 5
    -7 -3 5
    -7 -3 5
    -7 -3 5
    -7 -3 5
    7 -3 -5
    7 3 -4
    -7 3 4
    7 3 -4
    -7 3 4
    -7 3 4
    -7 3 4
    -7 3 4
    -7 -3 4
    -7 -3 4
    -7 -3 4
    7 -3 -4
    -7 -3 4
    -7 -3 4
    -7 3 3
    7 3 -3
    7 3 -3
    7 3 -3
    -7 3 3
    7 3 -3
    -7 3 3
    -7 3 3
    -7 -3 3
    7 -3 -3
    7 -3 -3
    -7 -3 3
    -7 -3 3
    -7 -3 3
    -7 -3 3
    -7 -3 3
    7 3 -2
    7 3 -2
    7 3 -2
    -7 3 2
    -7 3 2
    -7 3 2
    7 3 -2
    -7 3 2
    -7 3 2
    7 3 -2
    -7 -3 2
    -7 -3 2
    -7 -3 2
    7 -3 -2
    7 -3 -2
    -7 -3 2
    -7 -3 2
    -7 3 1
    -7 3 1
    7 3 -1
    7 3 -1
    -7 3 1
    -7 3 1
    7 3 -1
    -7 3 1
    -7 3 1
    -7 -3 1
    7 -3 -1
    -7 -3 1
    -7 -3 1
    7 -3 -1
    -7 -3 1
    -7 -3 1
    -7 3 0
    -7 3 0
    -7 3 0
    7 3 0
    -7 3 0
    7 3 0
    -7 3 0
    -7 3 0
    7 3 0
    -7 -3 0
    -7 -3 0
    -7 -3 0
    -7 -3 0
    -7 -3 0
    7 -3 0
    7 3 1
    -7 3 -1
    7 3 1
    7 3 1
    7 3 1
    -7 3 -1
    -7 3 -1
    -7 3 -1
    -7 3 -1
    7 -3 1
    -7 -3 -1
    -7 -3 -1
    -7 -3 -1
    -7 -3 -1
    -7 3 -2
    -7 3 -2
    -7 3 -2
    -7 3 -2
    7 3 2
    -7 3 -2
    7 3 2
    7 3 2
    7 3 2
    -7 -3 -2
    7 -3 2
    -7 -3 -2
    7 -3 2
    -7 -3 -2
    -7 -3 -2
    7 -3 2
    7 3 3
    7 3 3
    7 3 3
    -7 3 -3
    -7 3 -3
    -7 3 -3
    -7 3 -3
    -7 -3 -3
    -7 -3 -3
    7 -3 3
    -7 -3 -3
    -7 -3 -3
    7 -3 3
    7 -3 3
    7 -3 3
    -7 3 -4
    -7 3 -4
    -7 3 -4
    7 3 4
    7 3 4
    7 3 4
    -7 3 -4
    -7 -3 -4
    -7 -3 -4
    7 -3 4
    -7 -3 -4
    -7 -3 -4
    7 -3 4
    7 -3 4
    7 -3 4
    7 3 5
    -7 3 -5
    -7 3 -5
    7 3 5
    7 3 5
    -7 3 -5
    -7 3 -5
    7 -3 5
    7 -3 5
    -7 -3 -5
    -7 -3 -5
    7 -3 5
    -7 3 -6
    -7 3 -6
    -7 3 -6
    7 3 6
    7 3 6
    7 3 6
    7 -3 6
    -7 -3 -6
    -7 -3 -6
    7 -3 6
    7 3 7
    -7 3 -7
    -7 3 -7
    7 3 7
    -7 3 -7
    -7 -3 -7
    -7 -3 -7
    7 -3 7
    7 -3 7
    -7 3 -8
    -7 3 -8
    -7 3 -8
    7 3 8
    7 3 8
    -7 -3 -8
    -7 -3 -8
    7 -3 8
    7 -3 8
    -7 3 -9
    7 3 9
    -7 3 -9
    7 3 9
    7 -3 9
    -7 -3 -9
    -7 -3 -9
    7 -3 9
    7 3 10
    -7 3 -10
    -7 3 -10
    7 3 10
    -7 -3 -10
    -7 -3 -10
    7 -3 10
    7 -3 10
    -7 3 -11
    -7 3 -11
    7 3 11
    7 3 11
    -7 -3 -11
    7 -3 11
    -7 -3 -11
    7 -3 11
    7 3 12
    -7 3 -12
    7 3 12
    -7 3 -12
    -7 -3 -12
    -7 -3 -12
    7 -3 12
    7 3 13
    -7 3 -13
    -7 3 -13
    -7 -3 -13
    -7 -3 -13
    -7 3 -14
    -7 3 -14
    7 3 14
    -7 -3 -14
    -7 -3 -14
    -7 4 18
    -7 4 18
    7 4 -18
    7 4 -18
    -7 -4 18
    7 -4 -18
    7 4 -17
    -7 4 17
    7 4 -17
    -7 4 17
    7 -4 -17
    -7 -4 17
    7 -4 -17
    -7 4 16
    7 4 -16
    7 4 -16
    7 -4 -16
    7 -4 -16
    -7 -4 16
    7 4 -15
    -7 4 15
    7 4 -15
    -7 -4 15
    7 -4 -15
    7 -4 -15
    7 4 -14
    -7 4 14
    7 4 -14
    -7 -4 14
    7 -4 -14
    7 -4 -14
    -7 4 13
    7 4 -13
    7 4 -13
    7 4 -13
    -7 -4 13
    7 -4 -13
    7 -4 -13
    -7 4 12
    7 4 -12
    7 4 -12
    7 4 -12
    -7 4 12
    7 -4 -12
    -7 -4 12
    7 -4 -12
    -7 4 11
    7 4 -11
    7 4 -11
    -7 4 11
    7 4 -11
    7 -4 -11
    7 -4 -11
    7 4 -10
    7 4 -10
    -7 4 10
    -7 4 10
    7 4 -10
    7 -4 -10
    7 -4 -10
    -7 4 9
    -7 4 9
    -7 4 9
    -7 4 9
    7 4 -9
    7 4 -9
    7 4 -9
    -7 -4 9
    7 -4 -9
    7 -4 -9
    -7 4 8
    -7 4 8
    -7 4 8
    7 4 -8
    -7 4 8
    -7 4 8
    7 -4 -8
    7 -4 -8
    -7 -4 8
    7 4 -7
    -7 4 7
    7 4 -7
    -7 4 7
    -7 4 7
    -7 4 7
    -7 -4 7
    -7 -4 7
    7 -4 -7
    7 -4 -7
    -7 -4 7
    7 4 -6
    -7 4 6
    -7 4 6
    -7 4 6
    -7 4 6
    7 4 -6
    7 4 -6
    -7 4 6
    -7 -4 6
    -7 -4 6
    7 -4 -6
    7 -4 -6
    -7 -4 6
    -7 -4 6
    -7 4 5
    -7 4 5
    -7 4 5
    -7 4 5
    7 4 -5
    -7 4 5
    7 4 -5
    -7 4 5
    7 4 -5
    -7 -4 5
    -7 -4 5
    -7 -4 5
    -7 -4 5
    7 -4 -5
    7 4 -4
    -7 4 4
    -7 4 4
    -7 4 4
    -7 4 4
    7 4 -4
    7 4 -4
    -7 4 4
    -7 4 4
    -7 -4 4
    -7 -4 4
    7 -4 -4
    -7 -4 4
    -7 -4 4
    -7 -4 4
    7 4 -3
    -7 4 3
    -7 4 3
    7 4 -3
    -7 4 3
    -7 4 3
    7 4 -3
    -7 4 3
    -7 -4 3
    -7 -4 3
    -7 -4 3
    7 -4 -3
    -7 -4 3
    -7 -4 3
    7 -4 -3
    -7 4 2
    -7 4 2
    7 4 -2
    -7 4 2
    7 4 -2
    7 4 -2
    -7 4 2
    -7 4 2
    7 -4 -2
    7 -4 -2
    -7 -4 2
    -7 -4 2
    -7 -4 2
    -7 -4 2
    -7 -4 2
    7 4 -1
    -7 4 1
    7 4 -1
    7 4 -1
    -7 4 1
    -7 4 1
    -7 4 1
    7 4 -1
    -7 4 1
    -7 4 1
    -7 -4 1
    -7 -4 1
    -7 -4 1
    7 -4 -1
    7 -4 -1
    -7 -4 1
    -7 -4 1
    -7 4 0
    -7 4 0
    7 4 0
    -7 4 0
    -7 4 0
    7 4 0
    7 4 0
    -7 4 0
    -7 4 0
    7 4 0
    7 -4 0
    -7 -4 0
    -7 -4 0
    7 -4 0
    -7 -4 0
    -7 -4 0
    -7 -4 0
    7 4 1
    -7 4 -1
    7 4 1
    7 4 1
    7 4 1
    -7 4 -1
    -7 4 -1
    -7 4 -1
    -7 4 -1
    7 4 1
    -7 -4 -1
    -7 -4 -1
    -7 -4 -1
    -7 -4 -1
    7 -4 1
    -7 4 -2
    7 4 2
    -7 4 -2
    7 4 2
    -7 4 -2
    7 4 2
    -7 4 -2
    -7 4 -2
    -7 -4 -2
    7 -4 2
    -7 -4 -2
    -7 -4 -2
    7 -4 2
    7 -4 2
    -7 -4 -2
    -7 4 -3
    -7 4 -3
    -7 4 -3
    7 4 3
    7 4 3
    7 4 3
    -7 4 -3
    7 -4 3
    -7 -4 -3
    7 -4 3
    7 -4 3
    -7 -4 -3
    -7 -4 -3
    -7 4 -4
    -7 4 -4
    -7 4 -4
    7 4 4
    7 4 4
    7 4 4
    -7 4 -4
    -7 -4 -4
    7 -4 4
    7 -4 4
    7 -4 4
    7 -4 4
    -7 -4 -4
    7 4 5
    -7 4 -5
    -7 4 -5
    7 4 5
    -7 4 -5
    -7 4 -5
    7 -4 5
    7 -4 5
    -7 -4 -5
    -7 -4 -5
    7 -4 5
    7 4 6
    -7 4 -6
    -7 4 -6
    7 4 6
    7 4 6
    -7 4 -6
    -7 -4 -6
    7 -4 6
    -7 -4 -6
    7 -4 6
    7 -4 6
    -7 4 -7
    7 4 7
    -7 4 -7
    7 4 7
    7 4 7
    -7 -4 -7
    7 -4 7
    -7 -4 -7
    7 -4 7
    -7 4 -8
    -7 4 -8
    7 4 8
    7 4 8
    7 -4 8
    7 -4 8
    -7 -4 -8
    -7 -4 -8
    -7 4 -9
    7 4 9
    7 4 9
    -7 4 -9
    -7 -4 -9
    -7 -4 -9
    7 -4 9
    7 -4 9
    7 4 10
    -7 4 -10
    -7 4 -10
    7 4 10
    -7 -4 -10
    -7 -4 -10
    7 -4 10
    7 -4 10
    7 4 11
    -7 4 -11
    7 4 11
    -7 4 -11
    -7 -4 -11
    7 -4 11
    -7 -4 -11
    -7 4 -12
    7 4 12
    7 4 12
    -7 4 -12
    -7 -4 -12
    -7 -4 -12
    7 4 13
    7 4 13
    -7 4 -13
    -7 4 -13
    -7 -4 -13
    -7 -4 -13
    7 5 -18
    7 5 -18
    -7 5 18
    -7 5 18
    -7 -5 18
    -7 5 17
    7 5 -17
    -7 5 17
    7 5 -17
    7 -5 -17
    -7 -5 17
    -7 5 16
    7 5 -16
    -7 5 16
    7 5 -16
    7 -5 -16
    7 -5 -16
    -7 -5 16
    -7 5 15
    -7 5 15
    7 5 -15
    7 5 -15
    7 -5 -15
    7 -5 -15
    -7 -5 15
    -7 5 14
    7 5 -14
    7 5 -14
    7 5 -14
    -7 5 14
    7 -5 -14
    7 -5 -14
    -7 -5 14
    7 5 -13
    -7 5 13
    7 5 -13
    -7 5 13
    7 5 -13
    7 -5 -13
    -7 -5 13
    7 -5 -13
    -7 5 12
    7 5 -12
    7 5 -12
    7 5 -12
    -7 5 12
    -7 -5 12
    7 -5 -12
    7 -5 -12
    -7 5 11
    7 5 -11
    7 5 -11
    -7 5 11
    -7 5 11
    7 5 -11
    7 -5 -11
    -7 -5 11
    7 -5 -11
    -7 5 10
    7 5 -10
    -7 5 10
    7 5 -10
    -7 5 10
    7 -5 -10
    7 -5 -10
    -7 5 9
    7 5 -9
    -7 5 9
    7 5 -9
    -7 5 9
    -7 5 9
    -7 5 9
    -7 5 9
    7 -5 -9
    7 -5 -9
    7 5 -8
    -7 5 8
    -7 5 8
    -7 5 8
    -7 5 8
    7 5 -8
    -7 5 8
    7 -5 -8
    7 -5 -8
    7 -5 -8
    7 5 -7
    -7 5 7
    -7 5 7
    -7 5 7
    -7 5 7
    -7 5 7
    -7 5 7
    7 -5 -7
    -7 -5 7
    7 -5 -7
    7 -5 -7
    7 5 -6
    -7 5 6
    -7 5 6
    -7 5 6
    -7 5 6
    7 5 -6
    -7 5 6
    -7 5 6
    -7 -5 6
    7 -5 -6
    -7 -5 6
    7 -5 -6
    -7 -5 6
    -7 5 5
    -7 5 5
    -7 5 5
    -7 5 5
    7 5 -5
    7 5 -5
    -7 5 5
    -7 5 5
    7 -5 -5
    -7 -5 5
    7 -5 -5
    -7 -5 5
    7 -5 -5
    -7 -5 5
    -7 -5 5
    -7 5 4
    -7 5 4
    7 5 -4
    -7 5 4
    -7 5 4
    -7 5 4
    7 5 -4
    -7 -5 4
    -7 -5 4
    7 -5 -4
    7 -5 -4
    -7 -5 4
    -7 -5 4
    -7 -5 4
    -7 5 3
    -7 5 3
    -7 5 3
    7 5 -3
    -7 5 3
    7 5 -3
    -7 5 3
    -7 5 3
    7 5 -3
    -7 -5 3
    -7 -5 3
    -7 -5 3
    -7 -5 3
    7 -5 -3
    7 -5 -3
    7 -5 -3
    -7 -5 3
    7 5 -2
    7 5 -2
    -7 5 2
    -7 5 2
    -7 5 2
    7 5 -2
    -7 5 2
    -7 5 2
    7 -5 -2
    7 -5 -2
    -7 -5 2
    -7 -5 2
    -7 -5 2
    7 -5 -2
    -7 -5 2
    -7 -5 2
    -7 5 1
    -7 5 1
    -7 5 1
    7 5 -1
    7 5 -1
    -7 5 1
    -7 5 1
    7 5 -1
    -7 -5 1
    7 -5 -1
    7 -5 -1
    7 -5 -1
    -7 -5 1
    -7 -5 1
    -7 -5 1
    -7 -5 1
    7 5 0
    -7 5 0
    7 5 0
    7 5 0
    -7 5 0
    -7 5 0
    -7 5 0
    -7 5 0
    7 -5 0
    -7 -5 0
    7 -5 0
    -7 -5 0
    7 -5 0
    -7 -5 0
    -7 -5 0
    -7 -5 0
    -7 5 -1
    7 5 1
    7 5 1
    -7 5 -1
    -7 5 -1
    -7 5 -1
    7 5 1
    -7 5 -1
    -7 -5 -1
    7 -5 1
    7 -5 1
    -7 -5 -1
    -7 -5 -1
    7 -5 1
    -7 -5 -1
    7 5 2
    7 5 2
    -7 5 -2
    -7 5 -2
    7 5 2
    -7 5 -2
    -7 5 -2
    7 5 2
    7 -5 2
    7 -5 2
    7 -5 2
    -7 -5 -2
    -7 -5 -2
    -7 -5 -2
    7 5 3
    -7 5 -3
    -7 5 -3
    7 5 3
    7 5 3
    -7 5 -3
    -7 5 -3
    -7 -5 -3
    7 -5 3
    -7 -5 -3
    7 -5 3
    -7 5 -4
    -7 5 -4
    7 5 4
    7 5 4
    -7 5 -4
    -7 5 -4
    7 5 4
    7 -5 4
    7 -5 4
    7 -5 4
    -7 -5 -4
    -7 5 -5
    -7 5 -5
    7 5 5
    -7 5 -5
    7 5 5
    7 5 5
    -7 5 -5
    7 -5 5
    -7 -5 -5
    7 -5 5
    -7 5 -6
    7 5 6
    -7 5 -6
    7 5 6
    7 5 6
    -7 -5 -6
    7 -5 6
    -7 -5 -6
    7 -5 6
    7 5 7
    -7 5 -7
    -7 5 -7
    7 5 7
    7 5 7
    -7 -5 -7
    7 -5 7
    -7 -5 -7
    -7 5 -8
    7 5 8
    7 5 8
    7 5 8
    -7 5 -8
    7 -5 8
    -7 -5 -8
    -7 -5 -8
    -7 5 -9
    -7 5 -9
    7 5 9
    7 5 9
    -7 -5 -9
    7 -5 9
    -7 -5 -9
    7 5 10
    7 5 10
    -7 5 -10
    -7 5 -10
    7 -5 10
    -7 -5 -10
    -7 -5 -10
    7 5 11
    -7 5 -11
    -7 5 -11
    7 5 11
    -7 -5 -11
    -7 -5 -11
    -7 5 -12
    -7 5 -12
    7 5 12
    7 5 12
    -7 -5 -12
    -7 -5 -12
    -7 5 -13
    -7 5 -13
    7 5 13
    -7 -5 -13
    -7 -5 -13
    7 6 -18
    7 6 -18
    -7 6 18
    -7 6 18
    -7 -6 18
    7 6 -17
    -7 6 17
    7 6 -17
    -7 6 17
    -7 -6 17
    7 6 -16
    -7 6 16
    7 6 -16
    -7 6 16
    7 -6 -16
    -7 -6 16
    -7 6 15
    7 6 -15
    7 6 -15
    -7 6 15
    7 -6 -15
    -7 -6 15
    7 -6 -15
    -7 6 14
    7 6 -14
    7 6 -14
    -7 6 14
    -7 -6 14
    7 -6 -14
    7 -6 -14
    7 6 -13
    7 6 -13
    -7 6 13
    -7 6 13
    7 -6 -13
    7 -6 -13
    -7 -6 13
    7 6 -12
    7 6 -12
    -7 6 12
    -7 6 12
    7 -6 -12
    7 -6 -12
    -7 -6 12
    7 6 -11
    7 6 -11
    -7 6 11
    -7 6 11
    -7 -6 11
    7 -6 -11
    -7 6 10
    -7 6 10
    -7 6 10
    7 6 -10
    7 6 -10
    -7 -6 10
    7 -6 -10
    7 -6 -10
    7 6 -9
    -7 6 9
    -7 6 9
    7 6 -9
    -7 6 9
    7 -6 -9
    7 -6 -9
    -7 6 8
    -7 6 8
    -7 6 8
    -7 6 8
    7 6 -8
    -7 6 8
    7 6 -8
    7 -6 -8
    7 -6 -8
    7 -6 -8
    7 6 -7
    -7 6 7
    -7 6 7
    -7 6 7
    -7 6 7
    -7 6 7
    -7 6 7
    7 6 -7
    7 -6 -7
    7 -6 -7
    7 6 -6
    -7 6 6
    -7 6 6
    -7 6 6
    -7 6 6
    7 6 -6
    -7 6 6
    -7 6 6
    7 -6 -6
    7 -6 -6
    -7 -6 6
    -7 -6 6
    -7 6 5
    -7 6 5
    7 6 -5
    -7 6 5
    -7 6 5
    -7 6 5
    -7 6 5
    -7 -6 5
    -7 -6 5
    -7 -6 5
    7 -6 -5
    7 -6 -5
    -7 6 4
    -7 6 4
    -7 6 4
    -7 6 4
    -7 6 4
    7 6 -4
    7 -6 -4
    -7 -6 4
    -7 -6 4
    7 -6 -4
    -7 6 3
    -7 6 3
    7 6 -3
    7 6 -3
    -7 6 3
    -7 6 3
    -7 6 3
    -7 6 3
    7 -6 -3
    7 -6 -3
    7 -6 -3
    -7 -6 3
    -7 -6 3
    -7 -6 3
    -7 -6 3
    7 -6 -3
    -7 6 2
    7 6 -2
    -7 6 2
    7 6 -2
    -7 6 2
    -7 6 2
    -7 6 2
    -7 -6 2
    -7 -6 2
    7 -6 -2
    7 -6 -2
    -7 -6 2
    7 -6 -2
    -7 -6 2
    7 -6 -2
    7 -6 -2
    -7 6 1
    -7 6 1
    7 6 -1
    -7 6 1
    7 6 -1
    -7 6 1
    -7 6 1
    7 -6 -1
    7 -6 -1
    -7 -6 1
    7 -6 -1
    -7 -6 1
    7 -6 -1
    -7 -6 1
    7 -6 -1
    -7 -6 1
    -7 6 0
    -7 6 0
    7 6 0
    -7 6 0
    7 6 0
    -7 6 0
    7 6 0
    -7 -6 0
    -7 -6 0
    7 -6 0
    7 -6 0
    7 -6 0
    7 -6 0
    -7 -6 0
    7 6 1
    7 6 1
    -7 6 -1
    -7 6 -1
    -7 6 -1
    -7 6 -1
    7 6 1
    -7 -6 -1
    -7 -6 -1
    7 -6 1
    7 -6 1
    7 -6 1
    7 -6 1
    7 -6 1
    7 6 2
    7 6 2
    -7 6 -2
    7 6 2
    -7 6 -2
    -7 6 -2
    -7 6 -2
    7 -6 2
    -7 -6 -2
    7 -6 2
    -7 -6 -2
    7 -6 2
    7 6 3
    -7 6 -3
    -7 6 -3
    -7 6 -3
    7 6 3
    7 6 3
    7 6 3
    7 -6 3
    -7 -6 -3
    7 -6 3
    7 -6 3
    7 6 4
    -7 6 -4
    7 6 4
    -7 6 -4
    7 6 4
    -7 6 -4
    7 -6 4
    7 -6 4
    -7 -6 -4
    -7 6 -5
    7 6 5
    -7 6 -5
    7 6 5
    7 6 5
    -7 -6 -5
    7 -6 5
    7 -6 5
    -7 -6 -5
    7 6 6
    7 6 6
    -7 6 -6
    -7 6 -6
    7 6 6
    -7 -6 -6
    7 -6 6
    -7 -6 -6
    7 -6 6
    -7 6 -7
    7 6 7
    7 6 7
    7 6 7
    -7 6 -7
    7 -6 7
    -7 -6 -7
    7 -6 7
    -7 -6 -7
    7 6 8
    -7 6 -8
    -7 6 -8
    7 6 8
    7 6 8
    -7 -6 -8
    7 -6 8
    -7 -6 -8
    -7 6 -9
    7 6 9
    7 6 9
    -7 6 -9
    7 6 9
    -7 -6 -9
    -7 -6 -9
    7 -6 9
    -7 6 -10
    7 6 10
    7 6 10
    7 6 10
    -7 6 -10
    -7 -6 -10
    -7 -6 -10
    7 6 11
    -7 6 -11
    -7 6 -11
    7 6 11
    -7 -6 -11
    -7 -6 -11
    7 6 12
    7 6 12
    -7 6 -12
    -7 6 -12
    -7 -6 -12
    -7 -6 -12
    -7 6 -13
    7 6 13
    -7 6 -13
    -7 -6 -13
    -7 -6 -13
    -7 7 17
    7 7 -17
    -7 7 17
    7 7 -17
    -7 -7 17
    7 7 -16
    7 7 -16
    -7 7 16
    -7 7 16
    -7 -7 16
    -7 7 15
    7 7 -15
    7 7 -15
    -7 7 15
    7 -7 -15
    -7 -7 15
    -7 7 14
    -7 7 14
    7 7 -14
    7 7 -14
    7 -7 -14
    7 -7 -14
    -7 -7 14
    -7 7 13
    -7 7 13
    7 7 -13
    7 7 -13
    7 -7 -13
    -7 -7 13
    7 -7 -13
    -7 7 12
    7 7 -12
    -7 7 12
    7 7 -12
    7 -7 -12
    -7 -7 12
    7 -7 -12
    7 7 -11
    7 7 -11
    -7 7 11
    -7 7 11
    -7 7 11
    7 -7 -11
    -7 -7 11
    -7 7 10
    -7 7 10
    -7 7 10
    7 7 -10
    7 7 -10
    -7 -7 10
    7 -7 -10
    7 -7 -10
    7 7 -9
    -7 7 9
    7 7 -9
    -7 7 9
    7 -7 -9
    -7 -7 9
    7 -7 -9
    7 7 -8
    -7 7 8
    7 7 -8
    -7 7 8
    7 -7 -8
    -7 -7 8
    7 -7 -8
    -7 7 7
    -7 7 7
    -7 7 7
    -7 7 7
    7 7 -7
    -7 7 7
    7 7 -7
    7 -7 -7
    -7 7 6
    7 7 -6
    -7 7 6
    -7 7 6
    -7 7 6
    7 7 -6
    -7 7 6
    7 -7 -6
    -7 -7 6
    7 7 -5
    -7 7 5
    -7 7 5
    -7 7 5
    -7 7 5
    -7 7 5
    7 7 -5
    -7 -7 5
    -7 -7 5
    7 -7 -5
    7 7 -4
    7 7 -4
    -7 7 4
    -7 7 4
    -7 7 4
    -7 7 4
    -7 7 4
    -7 -7 4
    7 -7 -4
    7 -7 -4
    7 -7 -4
    -7 7 3
    -7 7 3
    -7 7 3
    -7 7 3
    -7 7 3
    7 7 -3
    7 7 -3
    -7 7 3
    7 -7 -3
    -7 -7 3
    7 -7 -3
    7 -7 -3
    -7 7 2
    7 7 -2
    7 7 -2
    -7 7 2
    -7 7 2
    -7 7 2
    -7 7 2
    -7 -7 2
    7 -7 -2
    7 -7 -2
    -7 -7 2
    7 -7 -2
    7 -7 -2
    -7 7 1
    7 7 -1
    7 7 -1
    -7 7 1
    -7 7 1
    7 -7 -1
    7 -7 -1
    -7 -7 1
    7 -7 -1
    -7 -7 1
    7 -7 -1
    7 7 0
    7 7 0
    7 7 0
    -7 7 0
    -7 7 0
    -7 7 0
    7 -7 0
    7 -7 0
    7 -7 0
    7 -7 0
    -7 -7 0
    -7 7 -1
    7 7 1
    7 7 1
    -7 7 -1
    7 7 1
    -7 7 -1
    7 -7 1
    7 -7 1
    7 -7 1
    -7 -7 -1
    7 -7 1
    7 7 2
    -7 7 -2
    7 7 2
    7 7 2
    -7 7 -2
    -7 7 -2
    7 -7 2
    7 -7 2
    7 -7 2
    -7 -7 -2
    7 -7 2
    -7 7 -3
    7 7 3
    7 7 3
    7 7 3
    -7 7 -3
    7 7 3
    -7 7 -3
    -7 -7 -3
    7 -7 3
    7 -7 3
    7 -7 3
    -7 7 -4
    7 7 4
    -7 7 -4
    7 7 4
    7 7 4
    7 7 4
    -7 -7 -4
    7 -7 4
    7 -7 4
    7 -7 4
    -7 7 -5
    -7 7 -5
    7 7 5
    7 7 5
    7 7 5
    7 -7 5
    -7 -7 -5
    -7 -7 -5
    7 -7 5
    7 7 6
    7 7 6
    -7 7 -6
    -7 7 -6
    7 7 6
    -7 -7 -6
    7 -7 6
    -7 -7 -6
    7 -7 6
    7 7 7
    -7 7 -7
    7 7 7
    -7 7 -7
    7 7 7
    -7 -7 -7
    -7 -7 -7
    7 -7 7
    7 -7 7
    7 7 8
    -7 7 -8
    7 7 8
    -7 7 -8
    7 7 8
    -7 -7 -8
    -7 -7 -8
    7 -7 8
    7 7 9
    7 7 9
    -7 7 -9
    -7 7 -9
    7 7 9
    -7 -7 -9
    -7 -7 -9
    7 7 10
    -7 7 -10
    -7 7 -10
    7 7 10
    7 7 10
    -7 -7 -10
    -7 -7 -10
    7 7 11
    -7 7 -11
    -7 7 -11
    7 7 11
    7 7 11
    -7 -7 -11
    -7 -7 -11
    7 7 12
    -7 7 -12
    -7 7 -12
    7 7 12
    7 7 12
    -7 -7 -12
    -7 -7 -12
    7 8 -16
    7 8 -16
    -7 8 16
    -7 8 16
    -7 -8 16
    7 8 -15
    -7 8 15
    -7 8 15
    7 8 -15
    -7 -8 15
    -7 8 14
    7 8 -14
    -7 8 14
    7 8 -14
    7 -8 -14
    -7 -8 14
    7 8 -13
    -7 8 13
    7 8 -13
    -7 8 13
    7 -8 -13
    -7 -8 13
    7 -8 -13
    -7 8 12
    7 8 -12
    -7 8 12
    7 8 -12
    7 -8 -12
    -7 -8 12
    7 -8 -12
    7 8 -11
    -7 8 11
    -7 8 11
    -7 8 11
    7 8 -11
    -7 -8 11
    7 -8 -11
    7 -8 -11
    -7 8 10
    7 8 -10
    -7 8 10
    7 8 -10
    7 -8 -10
    -7 -8 10
    7 -8 -10
    -7 8 9
    7 8 -9
    7 8 -9
    -7 8 9
    7 -8 -9
    7 -8 -9
    -7 -8 9
    -7 8 8
    -7 8 8
    7 8 -8
    7 8 -8
    -7 -8 8
    7 -8 -8
    -7 8 7
    -7 8 7
    -7 8 7
    7 8 -7
    7 8 -7
    -7 -8 7
    7 -8 -7
    -7 8 6
    -7 8 6
    -7 8 6
    7 8 -6
    7 8 -6
    -7 8 6
    -7 8 6
    -7 -8 6
    7 -8 -6
    -7 -8 6
    7 8 -5
    7 8 -5
    -7 8 5
    -7 8 5
    -7 8 5
    -7 8 5
    -7 8 5
    -7 -8 5
    7 -8 -5
    -7 8 4
    -7 8 4
    -7 8 4
    -7 8 4
    7 8 -4
    7 8 -4
    -7 8 4
    -7 -8 4
    7 -8 -4
    7 -8 -4
    -7 8 3
    -7 8 3
    7 8 -3
    -7 8 3
    7 8 -3
    -7 8 3
    -7 8 3
    -7 -8 3
    7 -8 -3
    7 -8 -3
    7 8 -2
    -7 8 2
    7 8 -2
    -7 8 2
    -7 8 2
    -7 8 2
    -7 8 2
    7 -8 -2
    -7 -8 2
    7 -8 -2
    7 -8 -2
    7 -8 -2
    7 8 -1
    -7 8 1
    -7 8 1
    7 8 -1
    -7 8 1
    -7 -8 1
    7 -8 -1
    7 -8 -1
    7 -8 -1
    7 -8 -1
    7 8 0
    -7 8 0
    -7 8 0
    7 8 0
    -7 8 0
    7 -8 0
    7 -8 0
    -7 -8 0
    7 -8 0
    7 -8 0
    7 8 1
    7 8 1
    -7 8 -1
    -7 8 -1
    7 8 1
    -7 8 -1
    7 -8 1
    7 -8 1
    -7 -8 -1
    7 -8 1
    7 -8 1
    -7 8 -2
    7 8 2
    7 8 2
    -7 8 -2
    7 8 2
    -7 8 -2
    7 -8 2
    7 -8 2
    -7 -8 -2
    -7 -8 -2
    7 -8 2
    -7 8 -3
    7 8 3
    -7 8 -3
    7 8 3
    7 8 3
    7 -8 3
    7 -8 3
    -7 -8 -3
    -7 -8 -3
    7 -8 3
    -7 8 -4
    7 8 4
    7 8 4
    7 8 4
    -7 8 -4
    7 8 4
    7 -8 4
    -7 -8 -4
    7 -8 4
    -7 -8 -4
    7 -8 4
    7 8 5
    7 8 5
    -7 8 -5
    7 8 5
    7 8 5
    -7 8 -5
    7 -8 5
    -7 -8 -5
    -7 -8 -5
    7 -8 5
    7 -8 5
    -7 8 -6
    -7 8 -6
    7 8 6
    7 8 6
    7 8 6
    -7 -8 -6
    7 -8 6
    7 -8 6
    -7 -8 -6
    7 8 7
    -7 8 -7
    7 8 7
    -7 8 -7
    7 8 7
    -7 -8 -7
    7 -8 7
    -7 -8 -7
    7 8 8
    7 8 8
    -7 8 -8
    7 8 8
    -7 8 -8
    7 -8 8
    -7 -8 -8
    -7 -8 -8
    -7 8 -9
    7 8 9
    7 8 9
    -7 8 -9
    7 8 9
    -7 -8 -9
    -7 -8 -9
    7 -8 9
    7 8 10
    7 8 10
    -7 8 -10
    7 8 10
    -7 8 -10
    -7 -8 -10
    -7 -8 -10
    -7 8 -11
    7 8 11
    7 8 11
    7 8 11
    -7 8 -11
    -7 -8 -11
    -7 -8 -11
    -7 8 -12
    7 8 12
    7 8 12
    -7 8 -12
    7 8 12
    -7 -8 -12
    -7 -8 -12
    7 9 -16
    -7 9 16
    -7 9 16
    7 9 -16
    -7 -9 16
    7 9 -15
    7 9 -15
    -7 9 15
    -7 9 15
    -7 -9 15
    7 9 -14
    -7 9 14
    -7 9 14
    7 9 -14
    -7 -9 14
    7 9 -13
    -7 9 13
    -7 9 13
    7 9 -13
    7 -9 -13
    -7 -9 13
    7 9 -12
    7 9 -12
    -7 9 12
    -7 9 12
    -7 9 12
    -7 -9 12
    7 -9 -12
    -7 9 11
    -7 9 11
    7 9 -11
    7 9 -11
    -7 9 11
    7 -9 -11
    7 -9 -11
    -7 -9 11
    7 9 -10
    -7 9 10
    -7 9 10
    7 9 -10
    -7 -9 10
    7 -9 -10
    7 9 -9
    7 9 -9
    -7 9 9
    -7 9 9
    7 -9 -9
    -7 -9 9
    7 -9 -9
    7 9 -8
    -7 9 8
    -7 9 8
    7 9 -8
    7 -9 -8
    -7 -9 8
    7 9 -7
    -7 9 7
    7 9 -7
    -7 9 7
    -7 9 7
    -7 -9 7
    7 -9 -7
    7 9 -6
    7 9 -6
    -7 9 6
    -7 9 6
    -7 9 6
    7 -9 -6
    -7 -9 6
    -7 -9 6
    7 9 -5
    7 9 -5
    -7 9 5
    -7 9 5
    -7 9 5
    7 -9 -5
    -7 -9 5
    -7 -9 5
    -7 9 4
    7 9 -4
    -7 9 4
    -7 9 4
    7 9 -4
    7 -9 -4
    -7 -9 4
    7 -9 -4
    -7 -9 4
    -7 9 3
    7 9 -3
    -7 9 3
    7 9 -3
    -7 9 3
    -7 9 3
    -7 9 3
    7 -9 -3
    -7 -9 3
    7 -9 -3
    -7 9 2
    -7 9 2
    -7 9 2
    7 9 -2
    7 9 -2
    -7 9 2
    7 -9 -2
    7 -9 -2
    -7 -9 2
    7 -9 -2
    7 9 -1
    -7 9 1
    -7 9 1
    -7 9 1
    7 9 -1
    -7 9 1
    7 -9 -1
    7 -9 -1
    -7 -9 1
    7 -9 -1
    -7 -9 1
    -7 9 0
    -7 9 0
    7 9 0
    7 9 0
    7 -9 0
    7 -9 0
    -7 -9 0
    7 -9 0
    -7 -9 0
    7 9 1
    7 9 1
    -7 9 -1
    -7 9 -1
    -7 -9 -1
    7 -9 1
    7 -9 1
    7 -9 1
    -7 -9 -1
    -7 9 -2
    7 9 2
    7 9 2
    7 9 2
    -7 9 -2
    7 -9 2
    7 -9 2
    7 -9 2
    -7 -9 -2
    -7 -9 -2
    7 9 3
    -7 9 -3
    7 9 3
    7 9 3
    -7 9 -3
    7 -9 3
    -7 -9 -3
    -7 -9 -3
    7 -9 3
    -7 9 -4
    7 9 4
    -7 9 -4
    7 9 4
    7 9 4
    -7 -9 -4
    7 -9 4
    -7 -9 -4
    7 -9 4
    -7 9 -5
    7 9 5
    7 9 5
    7 9 5
    7 9 5
    -7 9 -5
    -7 -9 -5
    -7 -9 -5
    7 -9 5
    7 -9 5
    -7 9 -6
    7 9 6
    -7 9 -6
    7 9 6
    7 9 6
    7 -9 6
    -7 -9 -6
    -7 -9 -6
    -7 9 -7
    7 9 7
    -7 9 -7
    7 9 7
    7 9 7
    7 -9 7
    -7 -9 -7
    -7 -9 -7
    7 9 8
    -7 9 -8
    -7 9 -8
    7 9 8
    7 9 8
    -7 -9 -8
    -7 -9 -8
    7 -9 8
    7 9 9
    -7 9 -9
    -7 9 -9
    7 9 9
    7 9 9
    -7 -9 -9
    7 -9 9
    -7 -9 -9
    7 9 10
    -7 9 -10
    -7 9 -10
    7 9 10
    7 9 10
    -7 -9 -10
    -7 -9 -10
    7 -9 10
    7 9 11
    -7 9 -11
    -7 9 -11
    7 9 11
    7 9 11
    -7 -9 -11
    -7 -9 -11
    7 -9 11
    7 10 -15
    -7 10 15
    -7 10 15
    7 10 -15
    -7 -10 15
    7 10 -14
    -7 10 14
    7 10 -14
    -7 10 14
    -7 -10 14
    7 10 -13
    -7 10 13
    7 10 -13
    -7 10 13
    -7 -10 13
    -7 10 12
    7 10 -12
    -7 10 12
    7 10 -12
    -7 10 12
    -7 -10 12
    7 10 -11
    -7 10 11
    7 10 -11
    -7 10 11
    -7 -10 11
    7 -10 -11
    7 10 -10
    7 10 -10
    -7 10 10
    -7 10 10
    -7 -10 10
    7 -10 -10
    7 10 -9
    -7 10 9
    7 10 -9
    -7 10 9
    -7 -10 9
    -7 10 8
    7 10 -8
    -7 10 8
    7 10 -8
    7 -10 -8
    -7 -10 8
    7 10 -7
    -7 10 7
    7 10 -7
    -7 10 7
    7 -10 -7
    -7 -10 7
    7 10 -6
    -7 10 6
    -7 10 6
    -7 10 6
    7 10 -6
    -7 -10 6
    -7 -10 6
    7 -10 -6
    -7 10 5
    -7 10 5
    7 10 -5
    7 10 -5
    -7 10 5
    -7 -10 5
    7 -10 -5
    -7 -10 5
    -7 10 4
    7 10 -4
    7 10 -4
    -7 10 4
    -7 10 4
    7 -10 -4
    7 -10 -4
    -7 -10 4
    -7 10 3
    -7 10 3
    7 10 -3
    7 10 -3
    -7 -10 3
    7 -10 -3
    7 -10 -3
    -7 10 2
    7 10 -2
    -7 10 2
    7 10 -2
    7 -10 -2
    7 -10 -2
    -7 -10 2
    7 10 -1
    -7 10 1
    7 10 -1
    -7 10 1
    7 -10 -1
    7 -10 -1
    -7 -10 1
    -7 -10 1
    7 -10 -1
    7 10 0
    -7 10 0
    7 10 0
    -7 10 0
    7 -10 0
    7 -10 0
    -7 -10 0
    -7 -10 0
    7 -10 0
    -7 10 -1
    7 10 1
    7 10 1
    -7 10 -1
    -7 -10 -1
    -7 -10 -1
    7 -10 1
    7 -10 1
    7 -10 1
    -7 10 -2
    7 10 2
    7 10 2
    -7 10 -2
    -7 -10 -2
    7 -10 2
    -7 -10 -2
    7 -10 2
    7 -10 2
    7 10 3
    -7 10 -3
    -7 10 -3
    7 10 3
    7 10 3
    -7 -10 -3
    7 -10 3
    7 -10 3
    -7 -10 -3
    7 10 4
    7 10 4
    -7 10 -4
    -7 10 -4
    7 10 4
    7 -10 4
    -7 -10 -4
    -7 -10 -4
    -7 10 -5
    7 10 5
    -7 10 -5
    7 10 5
    7 10 5
    7 10 5
    -7 -10 -5
    -7 -10 -5
    7 -10 5
    7 10 6
    7 10 6
    7 10 6
    -7 10 -6
    7 10 6
    -7 10 -6
    7 -10 6
    -7 -10 -6
    -7 -10 -6
    7 10 7
    -7 10 -7
    7 10 7
    -7 10 -7
    7 10 7
    7 -10 7
    -7 -10 -7
    -7 -10 -7
    7 10 8
    -7 10 -8
    -7 10 -8
    7 10 8
    7 10 8
    -7 -10 -8
    7 -10 8
    -7 -10 -8
    -7 10 -9
    7 10 9
    7 10 9
    -7 10 -9
    7 10 9
    -7 -10 -9
    7 -10 9
    -7 -10 -9
    7 10 10
    7 10 10
    -7 10 -10
    -7 10 -10
    -7 -10 -10
    7 -10 10
    -7 -10 -10
    7 11 -14
    -7 11 14
    -7 11 14
    7 11 -14
    -7 -11 14
    -7 11 13
    -7 11 13
    7 11 -13
    7 11 -13
    -7 11 13
    -7 -11 13
    -7 11 12
    -7 11 12
    -7 11 12
    7 11 -12
    7 11 -12
    -7 -11 12
    -7 11 11
    -7 11 11
    7 11 -11
    7 11 -11
    -7 -11 11
    7 11 -10
    -7 11 10
    -7 11 10
    7 11 -10
    -7 -11 10
    7 11 -9
    7 11 -9
    -7 11 9
    -7 11 9
    -7 -11 9
    -7 11 8
    -7 11 8
    7 11 -8
    7 11 -8
    -7 -11 8
    -7 11 7
    7 11 -7
    -7 11 7
    7 11 -7
    -7 -11 7
    -7 11 6
    7 11 -6
    -7 11 6
    7 11 -6
    -7 -11 6
    7 11 -5
    -7 11 5
    7 11 -5
    -7 11 5
    -7 -11 5
    7 -11 -5
    7 11 -4
    -7 11 4
    -7 11 4
    7 11 -4
    -7 -11 4
    7 -11 -4
    7 -11 -4
    7 11 -3
    -7 11 3
    -7 11 3
    7 11 -3
    7 -11 -3
    7 -11 -3
    -7 -11 3
    7 11 -2
    7 11 -2
    -7 11 2
    -7 11 2
    7 -11 -2
    -7 -11 2
    7 -11 -2
    -7 11 1
    -7 11 1
    7 11 -1
    7 11 -1
    7 -11 -1
    7 -11 -1
    -7 -11 1
    7 -11 -1
    -7 11 0
    -7 11 0
    7 11 0
    7 11 0
    7 -11 0
    -7 -11 0
    7 -11 0
    -7 -11 0
    -7 11 -1
    7 11 1
    -7 11 -1
    7 11 1
    7 -11 1
    -7 -11 -1
    -7 -11 -1
    7 -11 1
    -7 11 -2
    -7 11 -2
    7 11 2
    7 11 2
    7 -11 2
    -7 -11 -2
    -7 -11 -2
    7 -11 2
    7 11 3
    7 11 3
    -7 11 -3
    -7 11 -3
    -7 -11 -3
    7 -11 3
    -7 -11 -3
    -7 11 -4
    7 11 4
    7 11 4
    -7 11 -4
    7 11 4
    -7 -11 -4
    -7 -11 -4
    7 -11 4
    7 11 5
    -7 11 -5
    -7 11 -5
    7 11 5
    7 11 5
    7 -11 5
    -7 -11 -5
    -7 -11 -5
    7 11 6
    -7 11 -6
    7 11 6
    -7 11 -6
    7 11 6
    -7 -11 -6
    7 -11 6
    -7 -11 -6
    7 11 7
    -7 11 -7
    7 11 7
    -7 11 -7
    -7 -11 -7
    7 -11 7
    -7 -11 -7
    -7 11 -8
    -7 11 -8
    7 11 8
    7 11 8
    -7 -11 -8
    7 -11 8
    -7 -11 -8
    -7 11 -9
    7 11 9
    -7 11 -9
    7 11 9
    7 -11 9
    -7 -11 -9
    -7 -11 -9
    7 12 -13
    -7 12 13
    7 12 -13
    -7 12 13
    -7 12 13
    -7 -12 13
    -7 12 12
    -7 12 12
    7 12 -12
    -7 12 12
    7 12 -12
    -7 -12 12
    7 12 -11
    7 12 -11
    -7 12 11
    -7 12 11
    -7 -12 11
    -7 12 10
    7 12 -10
    -7 12 10
    7 12 -10
    -7 -12 10
    -7 12 9
    7 12 -9
    7 12 -9
    -7 12 9
    -7 -12 9
    7 12 -8
    -7 12 8
    7 12 -8
    -7 12 8
    -7 -12 8
    7 12 -7
    -7 12 7
    7 12 -7
    -7 12 7
    -7 -12 7
    -7 12 6
    -7 12 6
    7 12 -6
    7 12 -6
    -7 -12 6
    -7 12 5
    7 12 -5
    -7 12 5
    7 12 -5
    -7 -12 5
    7 12 -4
    7 12 -4
    -7 12 4
    -7 12 4
    7 -12 -4
    -7 -12 4
    7 12 -3
    7 12 -3
    -7 12 3
    -7 12 3
    7 -12 -3
    -7 -12 3
    7 12 -2
    -7 12 2
    -7 12 2
    7 12 -2
    -7 -12 2
    7 -12 -2
    -7 12 1
    7 12 -1
    -7 12 1
    7 12 -1
    7 -12 -1
    -7 -12 1
    -7 12 0
    7 12 0
    -7 12 0
    7 12 0
    7 -12 0
    7 -12 0
    -7 -12 0
    -7 -12 0
    7 12 1
    -7 12 -1
    7 12 1
    -7 12 -1
    -7 -12 -1
    7 -12 1
    -7 -12 -1
    7 -12 1
    -7 12 -2
    -7 12 -2
    7 12 2
    7 12 2
    -7 -12 -2
    7 -12 2
    7 -12 2
    -7 -12 -2
    7 12 3
    -7 12 -3
    -7 12 -3
    7 12 3
    -7 -12 -3
    -7 -12 -3
    7 -12 3
    7 12 4
    -7 12 -4
    -7 12 -4
    7 12 4
    -7 -12 -4
    -7 -12 -4
    7 -12 4
    7 12 5
    7 12 5
    -7 12 -5
    -7 12 -5
    7 -12 5
    -7 -12 -5
    -7 -12 -5
    7 12 6
    7 12 6
    7 12 6
    -7 12 -6
    -7 12 -6
    -7 -12 -6
    7 -12 6
    -7 -12 -6
    -7 12 -7
    -7 12 -7
    7 12 7
    7 12 7
    7 12 7
    7 -12 7
    -7 -12 -7
    -7 -12 -7
    -7 12 -8
    7 12 8
    7 12 8
    -7 12 -8
    -7 -12 -8
    7 -12 8
    -7 -12 -8
    -7 13 11
    -7 13 11
    7 13 -11
    7 13 -11
    -7 -13 11
    7 13 -10
    -7 13 10
    7 13 -10
    -7 13 10
    -7 -13 10
    -7 13 9
    7 13 -9
    -7 13 9
    7 13 -9
    -7 -13 9
    7 13 -8
    -7 13 8
    -7 13 8
    7 13 -8
    -7 -13 8
    -7 13 7
    7 13 -7
    -7 13 7
    7 13 -7
    -7 -13 7
    7 13 -6
    -7 13 6
    7 13 -6
    -7 13 6
    -7 -13 6
    7 13 -5
    -7 13 5
    -7 13 5
    7 13 -5
    7 -13 -5
    -7 -13 5
    7 13 -4
    -7 13 4
    -7 13 4
    7 13 -4
    -7 -13 4
    7 -13 -4
    -7 13 3
    -7 13 3
    7 13 -3
    7 13 -3
    7 -13 -3
    -7 -13 3
    7 13 -2
    7 13 -2
    -7 13 2
    -7 13 2
    7 -13 -2
    -7 -13 2
    -7 13 1
    7 13 -1
    7 13 -1
    -7 13 1
    7 -13 -1
    -7 -13 1
    7 13 0
    -7 13 0
    7 13 0
    -7 13 0
    7 -13 0
    -7 -13 0
    -7 13 -1
    -7 13 -1
    7 13 1
    7 13 1
    -7 -13 -1
    -7 -13 -1
    7 -13 1
    -7 13 -2
    -7 13 -2
    7 13 2
    7 13 2
    -7 -13 -2
    7 -13 2
    7 -13 2
    -7 -13 -2
    7 13 3
    7 13 3
    -7 13 -3
    -7 13 -3
    -7 -13 -3
    -7 -13 -3
    7 -13 3
    -7 13 -4
    7 13 4
    7 13 4
    -7 13 -4
    7 -13 4
    -7 -13 -4
    -7 -13 -4
    -7 13 -5
    -7 13 -5
    7 13 5
    7 13 5
    -7 -13 -5
    -7 -13 -5
    7 -13 5
    7 13 6
    7 13 6
    7 13 6
    -7 13 -6
    -7 13 -6
    -7 -13 -6
    7 -13 6
    -7 -13 -6
    -7 14 9
    7 14 -9
    -7 14 9
    7 14 -9
    -7 -14 9
    -7 14 8
    -7 14 8
    7 14 -8
    7 14 -8
    -7 -14 8
    7 14 -7
    -7 14 7
    7 14 -7
    -7 14 7
    -7 -14 7
    -7 14 6
    7 14 -6
    7 14 -6
    -7 14 6
    -7 -14 6
    -7 14 5
    7 14 -5
    7 14 -5
    -7 14 5
    -7 -14 5
    7 -14 -5
    -7 14 4
    7 14 -4
    -7 14 4
    7 14 -4
    7 -14 -4
    -7 -14 4
    -7 14 3
    -7 14 3
    7 14 -3
    7 14 -3
    -7 -14 3
    7 -14 -3
    7 14 -2
    7 14 -2
    -7 14 2
    -7 14 2
    7 -14 -2
    -7 -14 2
    -7 14 1
    7 14 -1
    7 14 -1
    -7 14 1
    7 -14 -1
    -7 -14 1
    7 14 0
    7 14 0
    -7 14 0
    -7 14 0
    7 -14 0
    -7 -14 0
    -7 14 -1
    -7 14 -1
    7 14 1
    7 14 1
    7 -14 1
    -7 -14 -1
    -7 14 -2
    7 14 2
    -7 14 -2
    7 14 2
    7 -14 2
    -7 -14 -2
    -7 -14 -2
    7 14 3
    -7 14 -3
    -7 14 -3
    7 14 3
    -7 -14 -3
    -7 -14 -3
    -7 14 -4
    7 14 4
    7 14 4
    -7 14 -4
    -7 -14 -4
    -7 -14 -4
    -7 15 6
    7 15 -6
    -7 15 6
    7 15 -6
    -7 -15 6
    7 -15 -6
    7 15 -5
    7 15 -5
    -7 15 5
    -7 15 5
    -7 -15 5
    7 -15 -5
    -7 15 4
    -7 15 4
    7 15 -4
    7 15 -4
    7 -15 -4
    -7 -15 4
    7 15 -3
    7 15 -3
    -7 15 3
    -7 15 3
    -7 -15 3
    7 -15 -3
    7 15 -2
    7 15 -2
    -7 15 2
    -7 15 2
    -7 -15 2
    7 -15 -2
    -7 15 1
    7 15 -1
    7 15 -1
    -7 15 1
    -7 -15 1
    7 -15 -1
    -7 15 0
    7 15 0
    -7 15 0
    7 15 0
    7 -15 0
    -7 -15 0
    7 15 1
    7 15 1
    -7 15 -1
    -7 15 -1
    7 -15 1
    -7 -15 -1
    -8 0 19
    8 0 -19
    -8 0 18
    8 0 -18
    -8 0 17
    8 0 -17
    8 0 -17
    8 0 -16
    -8 0 16
    8 0 -16
    -8 0 16
    -8 0 15
    -8 0 15
    8 0 -15
    8 0 -15
    8 0 -14
    8 0 -14
    -8 0 14
    -8 0 14
    8 0 -13
    -8 0 13
    -8 0 13
    8 0 -13
    8 0 -12
    -8 0 12
    -8 0 12
    -8 0 11
    8 0 -11
    -8 0 11
    8 0 -11
    -8 0 10
    8 0 -10
    -8 0 10
    8 0 -10
    -8 0 10
    -8 0 9
    8 0 -9
    -8 0 9
    8 0 -9
    8 0 -9
    -8 0 9
    -8 0 8
    8 0 -8
    8 0 -8
    -8 0 8
    -8 0 8
    8 0 -8
    8 0 -7
    -8 0 7
    -8 0 7
    8 0 -7
    8 0 -7
    8 0 -7
    -8 0 7
    8 0 -7
    -8 0 6
    -8 0 6
    8 0 -6
    -8 0 6
    -8 0 5
    -8 0 5
    8 0 -5
    -8 0 5
    -8 0 4
    -8 0 4
    -8 0 4
    8 0 -4
    -8 0 4
    -8 0 4
    -8 0 3
    8 0 -3
    -8 0 3
    -8 0 3
    -8 0 2
    -8 0 2
    -8 0 2
    8 0 -2
    -8 0 2
    -8 0 1
    -8 0 1
    -8 0 1
    -8 0 1
    8 0 -1
    -8 0 1
    -8 0 0
    -8 0 0
    8 0 0
    -8 0 0
    -8 0 0
    -8 0 0
    -8 0 0
    -8 0 -1
    -8 0 -1
    -8 0 -1
    8 0 1
    -8 0 -1
    -8 0 -2
    -8 0 -2
    8 0 2
    -8 0 -2
    8 0 2
    8 0 2
    -8 0 -2
    8 0 3
    8 0 3
    -8 0 -3
    8 0 3
    8 0 3
    -8 0 -3
    -8 0 -3
    8 0 4
    8 0 4
    -8 0 -4
    8 0 4
    -8 0 -4
    -8 0 -4
    8 0 4
    8 0 5
    -8 0 -5
    -8 0 -5
    8 0 5
    -8 0 -5
    8 0 5
    -8 0 -6
    8 0 6
    8 0 6
    -8 0 -6
    8 0 6
    -8 0 -7
    8 0 7
    8 0 7
    -8 0 -7
    8 0 7
    -8 0 -8
    8 0 8
    -8 0 -8
    -8 0 -9
    -8 0 -9
    8 0 9
    8 0 9
    -8 0 -9
    8 0 10
    -8 0 -10
    8 0 10
    -8 0 -10
    -8 0 -11
    8 0 11
    -8 0 -11
    -8 0 -12
    -8 0 -12
    -8 0 -13
    -8 0 -13
    8 1 -19
    -8 1 19
    -8 -1 19
    -8 1 18
    8 1 -18
    8 1 -18
    -8 -1 18
    8 -1 -18
    -8 1 17
    8 1 -17
    8 1 -17
    8 -1 -17
    -8 -1 17
    8 -1 -17
    8 1 -16
    -8 1 16
    -8 1 16
    8 1 -16
    -8 -1 16
    8 -1 -16
    -8 -1 16
    8 -1 -16
    8 1 -15
    -8 1 15
    -8 1 15
    8 1 -15
    -8 -1 15
    8 -1 -15
    8 -1 -15
    -8 -1 15
    -8 1 14
    8 1 -14
    8 1 -14
    -8 1 14
    8 -1 -14
    8 -1 -14
    -8 -1 14
    -8 -1 14
    -8 1 13
    8 1 -13
    8 1 -13
    -8 1 13
    -8 -1 13
    -8 -1 13
    8 -1 -13
    8 -1 -13
    -8 1 12
    8 1 -12
    -8 1 12
    8 1 -12
    -8 -1 12
    8 -1 -12
    8 -1 -12
    -8 1 11
    8 1 -11
    -8 1 11
    8 1 -11
    8 -1 -11
    8 -1 -11
    -8 -1 11
    -8 1 10
    -8 1 10
    -8 1 10
    -8 1 10
    8 1 -10
    8 1 -10
    8 1 -10
    -8 -1 10
    8 -1 -10
    -8 -1 10
    8 -1 -10
    -8 1 9
    -8 1 9
    -8 1 9
    -8 1 9
    8 1 -9
    8 1 -9
    8 1 -9
    -8 -1 9
    8 -1 -9
    -8 -1 9
    -8 -1 9
    8 -1 -9
    8 1 -8
    -8 1 8
    -8 1 8
    -8 1 8
    8 1 -8
    -8 1 8
    8 1 -8
    -8 -1 8
    8 -1 -8
    -8 -1 8
    8 -1 -8
    -8 -1 8
    8 -1 -8
    -8 1 7
    8 1 -7
    -8 1 7
    8 1 -7
    -8 1 7
    8 1 -7
    8 1 -7
    8 -1 -7
    -8 -1 7
    -8 -1 7
    8 -1 -7
    8 -1 -7
    -8 -1 7
    -8 1 6
    8 1 -6
    -8 1 6
    8 1 -6
    8 1 -6
    -8 1 6
    8 1 -6
    -8 1 6
    8 1 -6
    -8 -1 6
    8 -1 -6
    -8 -1 6
    -8 -1 6
    -8 1 5
    -8 1 5
    -8 1 5
    8 1 -5
    -8 1 5
    -8 -1 5
    -8 -1 5
    -8 -1 5
    8 -1 -5
    -8 -1 5
    -8 -1 5
    -8 1 4
    -8 1 4
    -8 1 4
    -8 1 4
    -8 -1 4
    -8 -1 4
    -8 -1 4
    -8 -1 4
    -8 -1 4
    -8 -1 4
    8 -1 -4
    8 1 -3
    -8 1 3
    -8 -1 3
    -8 -1 3
    -8 -1 3
    -8 -1 3
    -8 -1 3
    8 -1 -3
    8 -1 -3
    -8 -1 3
    -8 1 2
    8 1 -2
    -8 -1 2
    8 -1 -2
    -8 -1 2
    -8 -1 2
    -8 -1 2
    -8 -1 2
    -8 -1 2
    8 1 -1
    -8 -1 1
    -8 -1 1
    -8 -1 1
    8 -1 -1
    -8 -1 1
    -8 -1 1
    -8 -1 1
    -8 1 0
    -8 1 0
    -8 1 0
    8 1 0
    -8 1 0
    8 -1 0
    -8 -1 0
    -8 -1 0
    -8 -1 0
    -8 -1 0
    -8 -1 0
    -8 1 -1
    -8 1 -1
    -8 1 -1
    8 1 1
    -8 1 -1
    8 1 1
    8 1 1
    -8 -1 -1
    -8 -1 -1
    -8 -1 -1
    -8 -1 -1
    -8 -1 -1
    8 -1 1
    8 1 2
    8 1 2
    -8 1 -2
    -8 1 -2
    -8 1 -2
    8 1 2
    8 1 2
    -8 -1 -2
    -8 -1 -2
    -8 -1 -2
    8 -1 2
    -8 -1 -2
    8 1 3
    -8 1 -3
    8 1 3
    -8 1 -3
    8 1 3
    -8 1 -3
    8 1 3
    8 -1 3
    -8 -1 -3
    -8 -1 -3
    -8 -1 -3
    8 -1 3
    8 -1 3
    -8 -1 -3
    8 -1 3
    -8 1 -4
    8 1 4
    -8 1 -4
    8 1 4
    8 1 4
    -8 1 -4
    8 1 4
    -8 -1 -4
    8 -1 4
    8 -1 4
    8 -1 4
    -8 -1 -4
    -8 -1 -4
    -8 1 -5
    8 1 5
    -8 1 -5
    8 1 5
    8 1 5
    -8 1 -5
    8 -1 5
    -8 -1 -5
    -8 -1 -5
    8 -1 5
    -8 -1 -5
    8 -1 5
    8 -1 5
    8 1 6
    -8 1 -6
    8 1 6
    8 1 6
    -8 1 -6
    8 -1 6
    8 -1 6
    8 -1 6
    -8 -1 -6
    -8 -1 -6
    -8 1 -7
    8 1 7
    -8 1 -7
    8 1 7
    8 1 7
    -8 1 -7
    -8 -1 -7
    8 -1 7
    8 -1 7
    -8 -1 -7
    8 -1 7
    -8 1 -8
    8 1 8
    8 1 8
    8 1 8
    -8 1 -8
    -8 1 -8
    8 -1 8
    -8 -1 -8
    8 -1 8
    -8 -1 -8
    -8 1 -9
    8 1 9
    -8 1 -9
    8 1 9
    -8 -1 -9
    -8 -1 -9
    8 -1 9
    8 1 10
    -8 1 -10
    -8 1 -10
    8 1 10
    8 -1 10
    -8 -1 -10
    -8 -1 -10
    8 -1 10
    -8 1 -11
    8 1 11
    -8 1 -11
    8 -1 11
    -8 -1 -11
    -8 -1 -11
    8 1 12
    -8 1 -12
    -8 1 -12
    -8 -1 -12
    -8 -1 -12
    -8 1 -13
    -8 1 -13
    -8 -1 -13
    -8 -1 -13
    -8 2 19
    8 2 -19
    -8 -2 19
    8 2 -18
    -8 2 18
    8 2 -18
    8 -2 -18
    -8 -2 18
    -8 2 17
    8 2 -17
    8 2 -17
    8 -2 -17
    -8 -2 17
    8 -2 -17
    8 2 -16
    8 2 -16
    -8 2 16
    -8 2 16
    -8 -2 16
    8 -2 -16
    8 -2 -16
    -8 -2 16
    8 2 -15
    -8 2 15
    -8 2 15
    8 2 -15
    -8 -2 15
    8 -2 -15
    8 -2 -15
    -8 -2 15
    8 2 -14
    8 2 -14
    -8 2 14
    -8 2 14
    -8 -2 14
    8 -2 -14
    8 -2 -14
    -8 -2 14
    -8 2 13
    8 2 -13
    8 2 -13
    -8 2 13
    8 -2 -13
    -8 -2 13
    8 -2 -13
    8 2 -12
    8 2 -12
    -8 2 12
    -8 2 12
    8 2 -12
    -8 -2 12
    8 -2 -12
    8 -2 -12
    8 2 -11
    8 2 -11
    -8 2 11
    -8 2 11
    8 2 -11
    -8 -2 11
    8 -2 -11
    8 -2 -11
    -8 2 10
    8 2 -10
    8 2 -10
    8 2 -10
    -8 2 10
    -8 2 10
    -8 2 10
    8 -2 -10
    -8 -2 10
    8 -2 -10
    8 2 -9
    -8 2 9
    8 2 -9
    -8 2 9
    -8 2 9
    8 2 -9
    -8 2 9
    -8 -2 9
    -8 -2 9
    8 -2 -9
    8 -2 -9
    -8 -2 9
    8 2 -8
    8 2 -8
    -8 2 8
    8 2 -8
    -8 2 8
    -8 2 8
    -8 2 8
    8 -2 -8
    -8 -2 8
    -8 -2 8
    -8 -2 8
    8 -2 -8
    8 2 -7
    8 2 -7
    -8 2 7
    -8 2 7
    -8 2 7
    -8 2 7
    8 2 -7
    8 2 -7
    8 -2 -7
    8 -2 -7
    -8 -2 7
    8 -2 -7
    -8 -2 7
    -8 -2 7
    8 2 -6
    -8 2 6
    -8 2 6
    -8 2 6
    8 2 -6
    8 2 -6
    -8 2 6
    -8 2 6
    -8 -2 6
    8 -2 -6
    -8 -2 6
    -8 -2 6
    8 2 -5
    -8 2 5
    8 2 -5
    -8 2 5
    8 2 -5
    -8 2 5
    -8 2 5
    8 2 -5
    -8 2 5
    8 -2 -5
    -8 -2 5
    -8 -2 5
    -8 -2 5
    -8 -2 5
    -8 -2 5
    -8 2 4
    -8 2 4
    8 2 -4
    -8 2 4
    8 2 -4
    -8 2 4
    -8 -2 4
    8 -2 -4
    -8 -2 4
    -8 -2 4
    -8 -2 4
    -8 -2 4
    -8 -2 4
    -8 2 3
    -8 2 3
    -8 2 3
    -8 -2 3
    -8 -2 3
    -8 -2 3
    8 -2 -3
    8 -2 -3
    -8 -2 3
    -8 -2 3
    -8 -2 3
    -8 2 2
    8 2 -2
    -8 -2 2
    8 -2 -2
    -8 -2 2
    -8 -2 2
    -8 -2 2
    -8 -2 2
    -8 -2 2
    8 -2 -2
    -8 2 1
    8 2 -1
    8 2 -1
    8 2 -1
    -8 -2 1
    -8 -2 1
    -8 -2 1
    -8 -2 1
    8 -2 -1
    -8 -2 1
    8 2 0
    8 2 0
    -8 2 0
    8 2 0
    8 2 0
    -8 2 0
    8 2 0
    -8 2 0
    -8 2 0
    -8 -2 0
    8 -2 0
    -8 -2 0
    -8 -2 0
    -8 -2 0
    -8 -2 0
    -8 2 -1
    8 2 1
    -8 2 -1
    8 2 1
    8 2 1
    -8 2 -1
    -8 2 -1
    8 2 1
    -8 -2 -1
    -8 -2 -1
    -8 -2 -1
    8 -2 1
    -8 -2 -1
    8 2 2
    8 2 2
    -8 2 -2
    -8 2 -2
    -8 2 -2
    8 2 2
    8 2 2
    -8 2 -2
    -8 -2 -2
    -8 -2 -2
    -8 -2 -2
    8 -2 2
    -8 -2 -2
    -8 2 -3
    8 2 3
    8 2 3
    -8 2 -3
    -8 2 -3
    8 2 3
    -8 2 -3
    8 2 3
    -8 -2 -3
    8 -2 3
    -8 -2 -3
    8 -2 3
    -8 -2 -3
    -8 -2 -3
    8 2 4
    -8 2 -4
    -8 2 -4
    8 2 4
    8 2 4
    -8 2 -4
    -8 2 -4
    8 -2 4
    8 -2 4
    -8 -2 -4
    8 -2 4
    -8 -2 -4
    -8 -2 -4
    -8 -2 -4
    -8 -2 -4
    -8 2 -5
    -8 2 -5
    -8 2 -5
    8 2 5
    8 2 5
    -8 2 -5
    8 2 5
    8 -2 5
    -8 -2 -5
    8 -2 5
    -8 -2 -5
    8 -2 5
    8 -2 5
    8 2 6
    8 2 6
    -8 2 -6
    -8 2 -6
    -8 2 -6
    8 2 6
    -8 -2 -6
    8 -2 6
    8 -2 6
    8 -2 6
    -8 -2 -6
    8 2 7
    -8 2 -7
    -8 2 -7
    8 2 7
    -8 2 -7
    -8 -2 -7
    -8 -2 -7
    8 -2 7
    8 -2 7
    8 -2 7
    8 2 8
    -8 2 -8
    8 2 8
    -8 2 -8
    -8 2 -8
    8 2 8
    8 -2 8
    -8 -2 -8
    -8 -2 -8
    8 -2 8
    8 2 9
    -8 2 -9
    -8 2 -9
    -8 2 -9
    8 2 9
    8 -2 9
    -8 -2 -9
    8 -2 9
    -8 -2 -9
    8 2 10
    -8 2 -10
    8 2 10
    -8 2 -10
    -8 -2 -10
    -8 -2 -10
    8 -2 10
    -8 2 -11
    8 2 11
    -8 2 -11
    8 2 11
    -8 -2 -11
    -8 -2 -11
    -8 2 -12
    -8 2 -12
    8 2 12
    -8 -2 -12
    -8 -2 -12
    -8 2 -13
    -8 2 -13
    -8 -2 -13
    -8 -2 -13
    8 3 -18
    8 3 -18
    -8 3 18
    -8 -3 18
    8 3 -17
    -8 3 17
    8 3 -17
    8 -3 -17
    -8 -3 17
    8 3 -16
    8 3 -16
    -8 3 16
    -8 -3 16
    -8 -3 16
    8 -3 -16
    8 -3 -16
    -8 3 15
    -8 3 15
    8 3 -15
    8 3 -15
    8 -3 -15
    8 -3 -15
    -8 -3 15
    8 3 -14
    -8 3 14
    8 3 -14
    8 3 -14
    -8 3 14
    8 -3 -14
    8 -3 -14
    -8 -3 14
    8 3 -13
    8 3 -13
    -8 3 13
    -8 3 13
    8 3 -13
    8 -3 -13
    -8 -3 13
    8 3 -12
    8 3 -12
    -8 3 12
    -8 3 12
    8 3 -12
    8 -3 -12
    -8 -3 12
    8 -3 -12
    -8 3 11
    8 3 -11
    8 3 -11
    8 3 -11
    -8 3 11
    8 -3 -11
    -8 -3 11
    8 -3 -11
    -8 3 10
    -8 3 10
    -8 3 10
    8 3 -10
    -8 3 10
    8 3 -10
    8 3 -10
    -8 -3 10
    8 -3 -10
    8 -3 -10
    -8 3 9
    8 3 -9
    8 3 -9
    -8 3 9
    8 3 -9
    -8 3 9
    -8 3 9
    -8 -3 9
    -8 -3 9
    8 -3 -9
    8 -3 -9
    8 3 -8
    -8 3 8
    -8 3 8
    -8 3 8
    8 3 -8
    8 3 -8
    -8 3 8
    8 -3 -8
    -8 -3 8
    8 -3 -8
    -8 -3 8
    -8 -3 8
    -8 3 7
    -8 3 7
    -8 3 7
    8 3 -7
    8 3 -7
    -8 3 7
    -8 3 7
    8 3 -7
    -8 -3 7
    -8 -3 7
    8 -3 -7
    8 -3 -7
    -8 -3 7
    8 -3 -7
    8 3 -6
    -8 3 6
    -8 3 6
    -8 3 6
    8 3 -6
    -8 3 6
    -8 3 6
    8 3 -6
    -8 -3 6
    -8 -3 6
    8 -3 -6
    -8 -3 6
    -8 -3 6
    -8 3 5
    -8 3 5
    8 3 -5
    8 3 -5
    -8 3 5
    -8 3 5
    -8 3 5
    -8 -3 5
    -8 -3 5
    -8 -3 5
    -8 -3 5
    8 -3 -5
    -8 -3 5
    -8 3 4
    -8 3 4
    -8 3 4
    8 3 -4
    -8 3 4
    8 3 -4
    -8 3 4
    8 3 -4
    -8 -3 4
    8 -3 -4
    -8 -3 4
    -8 -3 4
    -8 -3 4
    -8 -3 4
    -8 -3 4
    8 3 -3
    -8 3 3
    -8 3 3
    -8 3 3
    -8 3 3
    8 3 -3
    8 3 -3
    -8 -3 3
    -8 -3 3
    8 -3 -3
    8 -3 -3
    -8 -3 3
    -8 -3 3
    -8 -3 3
    -8 -3 3
    -8 3 2
    8 3 -2
    -8 3 2
    8 3 -2
    -8 3 2
    -8 3 2
    8 3 -2
    8 3 -2
    8 -3 -2
    -8 -3 2
    -8 -3 2
    8 -3 -2
    -8 -3 2
    -8 -3 2
    -8 -3 2
    -8 3 1
    -8 3 1
    8 3 -1
    8 3 -1
    8 3 -1
    -8 3 1
    8 3 -1
    -8 3 1
    -8 3 1
    -8 3 1
    -8 -3 1
    8 -3 -1
    8 -3 -1
    -8 -3 1
    -8 -3 1
    -8 -3 1
    -8 -3 1
    -8 3 0
    -8 3 0
    -8 3 0
    -8 3 0
    8 3 0
    -8 3 0
    8 3 0
    8 3 0
    -8 -3 0
    -8 -3 0
    8 -3 0
    -8 -3 0
    -8 -3 0
    -8 -3 0
    -8 3 -1
    8 3 1
    8 3 1
    8 3 1
    8 3 1
    -8 3 -1
    -8 3 -1
    -8 3 -1
    8 -3 1
    -8 -3 -1
    -8 -3 -1
    -8 -3 -1
    -8 -3 -1
    8 3 2
    8 3 2
    -8 3 -2
    8 3 2
    -8 3 -2
    -8 3 -2
    8 3 2
    -8 3 -2
    8 -3 2
    -8 -3 -2
    -8 -3 -2
    -8 -3 -2
    -8 -3 -2
    -8 3 -3
    -8 3 -3
    -8 3 -3
    8 3 3
    8 3 3
    -8 3 -3
    8 3 3
    8 -3 3
    -8 -3 -3
    -8 -3 -3
    -8 -3 -3
    8 -3 3
    -8 -3 -3
    -8 3 -4
    -8 3 -4
    8 3 4
    -8 3 -4
    8 3 4
    8 3 4
    -8 3 -4
    8 -3 4
    -8 -3 -4
    8 -3 4
    -8 -3 -4
    -8 -3 -4
    8 -3 4
    8 3 5
    -8 3 -5
    8 3 5
    -8 3 -5
    -8 3 -5
    -8 3 -5
    8 3 5
    -8 -3 -5
    8 -3 5
    8 -3 5
    -8 -3 -5
    8 -3 5
    8 -3 5
    8 3 6
    -8 3 -6
    8 3 6
    -8 3 -6
    8 3 6
    -8 3 -6
    -8 -3 -6
    -8 -3 -6
    8 -3 6
    8 -3 6
    8 -3 6
    -8 3 -7
    -8 3 -7
    8 3 7
    -8 3 -7
    8 3 7
    8 3 7
    -8 -3 -7
    8 -3 7
    8 -3 7
    -8 -3 -7
    8 -3 7
    8 3 8
    8 3 8
    8 3 8
    -8 3 -8
    -8 3 -8
    -8 3 -8
    8 -3 8
    -8 -3 -8
    -8 -3 -8
    8 -3 8
    8 3 9
    -8 3 -9
    -8 3 -9
    8 3 9
    8 3 9
    -8 -3 -9
    -8 -3 -9
    8 -3 9
    -8 3 -10
    8 3 10
    8 3 10
    -8 3 -10
    -8 -3 -10
    -8 -3 -10
    8 -3 10
    -8 3 -11
    -8 3 -11
    8 3 11
    8 3 11
    -8 -3 -11
    -8 -3 -11
    -8 3 -12
    8 3 12
    -8 3 -12
    -8 -3 -12
    -8 -3 -12
    -8 3 -13
    -8 3 -13
    -8 -3 -13
    -8 -3 -13
    8 4 -18
    8 4 -18
    -8 4 18
    -8 4 18
    -8 -4 18
    -8 4 17
    8 4 -17
    8 4 -17
    -8 -4 17
    8 -4 -17
    -8 4 16
    8 4 -16
    8 4 -16
    -8 -4 16
    8 -4 -16
    8 4 -15
    8 4 -15
    -8 4 15
    8 4 -15
    -8 -4 15
    8 -4 -15
    8 -4 -15
    -8 4 14
    8 4 -14
    -8 4 14
    8 4 -14
    8 4 -14
    8 -4 -14
    -8 -4 14
    8 -4 -14
    -8 4 13
    8 4 -13
    -8 4 13
    8 4 -13
    8 4 -13
    -8 -4 13
    8 -4 -13
    8 -4 -13
    8 4 -12
    -8 4 12
    -8 4 12
    8 4 -12
    8 4 -12
    -8 -4 12
    8 -4 -12
    8 -4 -12
    8 4 -11
    -8 4 11
    8 4 -11
    -8 4 11
    8 4 -11
    -8 -4 11
    8 -4 -11
    8 -4 -11
    8 4 -10
    8 4 -10
    -8 4 10
    8 4 -10
    -8 4 10
    -8 4 10
    -8 4 10
    8 -4 -10
    8 -4 -10
    -8 -4 10
    8 4 -9
    -8 4 9
    -8 4 9
    8 4 -9
    -8 4 9
    -8 4 9
    8 -4 -9
    -8 -4 9
    8 -4 -9
    -8 4 8
    -8 4 8
    -8 4 8
    8 4 -8
    -8 4 8
    -8 4 8
    8 4 -8
    8 -4 -8
    8 -4 -8
    -8 -4 8
    -8 -4 8
    -8 4 7
    -8 4 7
    -8 4 7
    -8 4 7
    8 4 -7
    8 4 -7
    8 -4 -7
    -8 -4 7
    8 -4 -7
    -8 -4 7
    -8 -4 7
    -8 4 6
    -8 4 6
    8 4 -6
    -8 4 6
    8 4 -6
    -8 4 6
    -8 4 6
    8 4 -6
    8 -4 -6
    -8 -4 6
    -8 -4 6
    -8 -4 6
    -8 -4 6
    8 4 -5
    8 4 -5
    8 4 -5
    -8 4 5
    -8 4 5
    -8 4 5
    -8 4 5
    -8 4 5
    -8 -4 5
    -8 -4 5
    -8 -4 5
    -8 -4 5
    8 -4 -5
    -8 -4 5
    -8 4 4
    8 4 -4
    -8 4 4
    -8 4 4
    -8 4 4
    -8 4 4
    8 4 -4
    8 4 -4
    -8 -4 4
    -8 -4 4
    -8 -4 4
    -8 -4 4
    -8 -4 4
    8 -4 -4
    8 4 -3
    8 4 -3
    8 4 -3
    -8 4 3
    -8 4 3
    -8 4 3
    -8 4 3
    -8 4 3
    -8 -4 3
    -8 -4 3
    8 -4 -3
    -8 -4 3
    -8 -4 3
    -8 -4 3
    8 -4 -3
    -8 4 2
    -8 4 2
    -8 4 2
    8 4 -2
    8 4 -2
    -8 4 2
    -8 4 2
    8 4 -2
    8 4 -2
    -8 -4 2
    8 -4 -2
    -8 -4 2
    8 -4 -2
    -8 -4 2
    -8 -4 2
    -8 -4 2
    8 4 -1
    -8 4 1
    8 4 -1
    -8 4 1
    -8 4 1
    -8 4 1
    8 4 -1
    -8 4 1
    8 4 -1
    -8 -4 1
    -8 -4 1
    -8 -4 1
    -8 -4 1
    -8 -4 1
    8 -4 -1
    8 -4 -1
    8 4 0
    -8 4 0
    8 4 0
    -8 4 0
    -8 4 0
    8 4 0
    -8 4 0
    8 4 0
    8 4 0
    -8 -4 0
    -8 -4 0
    -8 -4 0
    -8 -4 0
    -8 -4 0
    8 -4 0
    -8 4 -1
    8 4 1
    8 4 1
    8 4 1
    -8 4 -1
    -8 4 -1
    8 4 1
    -8 4 -1
    -8 -4 -1
    8 -4 1
    -8 -4 -1
    -8 -4 -1
    -8 -4 -1
    -8 4 -2
    8 4 2
    -8 4 -2
    -8 4 -2
    8 4 2
    8 4 2
    -8 4 -2
    -8 -4 -2
    8 -4 2
    -8 -4 -2
    -8 -4 -2
    -8 -4 -2
    -8 4 -3
    8 4 3
    8 4 3
    8 4 3
    -8 4 -3
    -8 4 -3
    -8 4 -3
    -8 -4 -3
    -8 -4 -3
    8 -4 3
    -8 -4 -3
    8 -4 3
    -8 4 -4
    -8 4 -4
    8 4 4
    -8 4 -4
    8 4 4
    -8 4 -4
    8 4 4
    8 -4 4
    8 -4 4
    -8 -4 -4
    8 -4 4
    -8 -4 -4
    -8 4 -5
    8 4 5
    -8 4 -5
    -8 4 -5
    8 4 5
    -8 4 -5
    8 -4 5
    -8 -4 -5
    -8 -4 -5
    8 -4 5
    8 -4 5
    8 4 6
    -8 4 -6
    -8 4 -6
    8 4 6
    -8 4 -6
    8 4 6
    8 -4 6
    8 -4 6
    -8 -4 -6
    8 -4 6
    -8 -4 -6
    -8 4 -7
    -8 4 -7
    8 4 7
    -8 4 -7
    8 4 7
    8 4 7
    8 -4 7
    -8 -4 -7
    8 -4 7
    8 -4 7
    -8 -4 -7
    8 4 8
    -8 4 -8
    8 4 8
    8 4 8
    -8 4 -8
    -8 -4 -8
    8 -4 8
    -8 -4 -8
    8 -4 8
    8 -4 8
    -8 4 -9
    -8 4 -9
    8 4 9
    8 4 9
    8 4 9
    -8 -4 -9
    -8 -4 -9
    8 -4 9
    -8 4 -10
    8 4 10
    8 4 10
    8 4 10
    -8 4 -10
    -8 -4 -10
    -8 -4 -10
    -8 4 -11
    8 4 11
    8 4 11
    -8 4 -11
    8 4 11
    -8 -4 -11
    -8 -4 -11
    -8 4 -12
    -8 4 -12
    8 4 12
    -8 -4 -12
    -8 -4 -12
    -8 4 -13
    -8 4 -13
    -8 -4 -13
    -8 -4 -13
    -8 5 18
    -8 5 18
    8 5 -18
    8 5 -18
    -8 -5 18
    -8 5 17
    -8 5 17
    8 5 -17
    8 5 -17
    -8 -5 17
    8 5 -16
    -8 5 16
    8 5 -16
    -8 5 16
    -8 -5 16
    8 -5 -16
    8 5 -15
    8 5 -15
    -8 5 15
    -8 5 15
    8 -5 -15
    8 -5 -15
    -8 -5 15
    8 5 -14
    -8 5 14
    -8 5 14
    8 5 -14
    -8 -5 14
    8 -5 -14
    8 -5 -14
    -8 5 13
    8 5 -13
    -8 5 13
    8 5 -13
    8 5 -13
    -8 -5 13
    8 -5 -13
    8 -5 -13
    -8 5 12
    8 5 -12
    -8 5 12
    -8 5 12
    8 5 -12
    8 5 -12
    8 -5 -12
    -8 -5 12
    8 -5 -12
    8 5 -11
    -8 5 11
    8 5 -11
    -8 5 11
    -8 5 11
    8 -5 -11
    -8 -5 11
    8 -5 -11
    -8 5 10
    -8 5 10
    -8 5 10
    8 5 -10
    8 5 -10
    8 -5 -10
    8 -5 -10
    -8 -5 10
    -8 5 9
    -8 5 9
    8 5 -9
    -8 5 9
    -8 5 9
    8 5 -9
    -8 5 9
    -8 5 9
    8 -5 -9
    8 -5 -9
    8 5 -8
    -8 5 8
    -8 5 8
    -8 5 8
    -8 5 8
    -8 5 8
    8 -5 -8
    -8 -5 8
    -8 5 7
    -8 5 7
    -8 5 7
    -8 5 7
    -8 5 7
    8 5 -7
    8 5 -7
    -8 -5 7
    8 -5 -7
    -8 5 6
    -8 5 6
    8 5 -6
    -8 5 6
    -8 5 6
    8 5 -6
    -8 5 6
    -8 -5 6
    -8 -5 6
    -8 -5 6
    8 -5 -6
    -8 5 5
    -8 5 5
    -8 5 5
    8 5 -5
    -8 5 5
    8 5 -5
    -8 5 5
    -8 5 5
    -8 -5 5
    -8 -5 5
    -8 -5 5
    -8 -5 5
    -8 -5 5
    8 -5 -5
    -8 5 4
    8 5 -4
    -8 5 4
    -8 5 4
    -8 5 4
    -8 5 4
    8 5 -4
    -8 -5 4
    -8 -5 4
    8 -5 -4
    -8 -5 4
    -8 -5 4
    -8 -5 4
    -8 5 3
    -8 5 3
    -8 5 3
    -8 5 3
    8 5 -3
    -8 5 3
    8 5 -3
    -8 -5 3
    -8 -5 3
    8 -5 -3
    -8 -5 3
    -8 -5 3
    8 -5 -3
    -8 -5 3
    8 5 -2
    -8 5 2
    -8 5 2
    -8 5 2
    -8 5 2
    -8 5 2
    8 5 -2
    -8 -5 2
    -8 -5 2
    -8 -5 2
    -8 -5 2
    8 -5 -2
    8 -5 -2
    -8 -5 2
    -8 5 1
    -8 5 1
    -8 5 1
    -8 5 1
    8 5 -1
    -8 5 1
    8 5 -1
    8 5 -1
    -8 -5 1
    -8 -5 1
    8 -5 -1
    -8 -5 1
    -8 -5 1
    8 -5 -1
    -8 -5 1
    -8 5 0
    8 5 0
    -8 5 0
    8 5 0
    8 5 0
    -8 5 0
    -8 5 0
    8 -5 0
    -8 -5 0
    -8 -5 0
    8 -5 0
    -8 -5 0
    -8 -5 0
    -8 -5 0
    8 5 1
    -8 5 -1
    8 5 1
    -8 5 -1
    8 5 1
    8 5 1
    -8 5 -1
    -8 5 -1
    -8 -5 -1
    -8 -5 -1
    8 -5 1
    -8 -5 -1
    -8 -5 -1
    -8 5 -2
    -8 5 -2
    -8 5 -2
    8 5 2
    8 5 2
    8 5 2
    -8 5 -2
    8 -5 2
    8 -5 2
    8 -5 2
    -8 -5 -2
    -8 -5 -2
    8 5 3
    -8 5 -3
    -8 5 -3
    -8 5 -3
    -8 5 -3
    8 5 3
    8 5 3
    8 -5 3
    8 -5 3
    -8 -5 -3
    -8 -5 -3
    8 -5 3
    -8 5 -4
    -8 5 -4
    8 5 4
    -8 5 -4
    8 5 4
    8 5 4
    -8 5 -4
    -8 -5 -4
    8 -5 4
    8 -5 4
    8 -5 4
    8 -5 4
    -8 -5 -4
    -8 5 -5
    8 5 5
    8 5 5
    -8 5 -5
    8 5 5
    -8 5 -5
    -8 5 -5
    8 -5 5
    -8 -5 -5
    8 -5 5
    8 -5 5
    -8 -5 -5
    8 5 6
    8 5 6
    -8 5 -6
    -8 5 -6
    8 5 6
    -8 5 -6
    8 -5 6
    8 -5 6
    8 -5 6
    -8 -5 -6
    -8 -5 -6
    8 5 7
    -8 5 -7
    -8 5 -7
    8 5 7
    8 5 7
    -8 -5 -7
    8 -5 7
    8 -5 7
    8 -5 7
    -8 -5 -7
    -8 5 -8
    -8 5 -8
    8 5 8
    8 5 8
    8 5 8
    8 -5 8
    8 -5 8
    -8 -5 -8
    -8 -5 -8
    8 5 9
    8 5 9
    8 5 9
    -8 5 -9
    -8 5 -9
    -8 -5 -9
    -8 -5 -9
    8 5 10
    8 5 10
    -8 5 -10
    -8 5 -10
    8 5 10
    -8 -5 -10
    -8 -5 -10
    -8 5 -11
    8 5 11
    -8 5 -11
    8 5 11
    8 5 11
    -8 -5 -11
    -8 -5 -11
    8 5 12
    -8 5 -12
    8 5 12
    -8 5 -12
    -8 -5 -12
    -8 -5 -12
    8 6 -17
    -8 6 17
    -8 6 17
    8 6 -17
    -8 -6 17
    8 6 -16
    8 6 -16
    -8 6 16
    -8 6 16
    -8 -6 16
    8 6 -15
    8 6 -15
    -8 6 15
    -8 6 15
    8 -6 -15
    -8 -6 15
    -8 6 14
    8 6 -14
    -8 6 14
    8 6 -14
    -8 -6 14
    8 -6 -14
    -8 6 13
    -8 6 13
    8 6 -13
    8 6 -13
    8 -6 -13
    -8 -6 13
    8 -6 -13
    8 6 -12
    -8 6 12
    8 6 -12
    -8 6 12
    -8 -6 12
    8 -6 -12
    8 -6 -12
    -8 6 11
    8 6 -11
    -8 6 11
    8 6 -11
    8 -6 -11
    8 -6 -11
    -8 -6 11
    -8 6 10
    8 6 -10
    -8 6 10
    -8 6 10
    -8 6 10
    8 6 -10
    8 -6 -10
    -8 -6 10
    8 -6 -10
    8 6 -9
    -8 6 9
    -8 6 9
    -8 6 9
    -8 6 9
    -8 6 9
    8 6 -9
    -8 -6 9
    8 -6 -9
    8 -6 -9
    -8 6 8
    8 6 -8
    -8 6 8
    -8 6 8
    -8 6 8
    8 6 -8
    -8 6 8
    -8 -6 8
    8 -6 -8
    -8 6 7
    -8 6 7
    8 6 -7
    -8 6 7
    -8 6 7
    8 6 -7
    -8 6 7
    8 -6 -7
    -8 -6 7
    -8 6 6
    -8 6 6
    -8 6 6
    -8 6 6
    -8 6 6
    8 6 -6
    8 -6 -6
    -8 -6 6
    8 -6 -6
    -8 -6 6
    8 -6 -6
    -8 6 5
    -8 6 5
    -8 6 5
    8 6 -5
    -8 6 5
    8 6 -5
    -8 6 5
    -8 6 5
    -8 -6 5
    8 -6 -5
    -8 -6 5
    8 -6 -5
    -8 -6 5
    -8 6 4
    -8 6 4
    8 6 -4
    -8 6 4
    -8 6 4
    -8 6 4
    8 6 -4
    8 -6 -4
    -8 -6 4
    8 -6 -4
    -8 -6 4
    8 6 -3
    -8 6 3
    -8 6 3
    -8 6 3
    -8 6 3
    8 6 -3
    -8 6 3
    -8 6 3
    8 -6 -3
    8 -6 -3
    -8 -6 3
    -8 -6 3
    -8 -6 3
    8 -6 -3
    -8 -6 3
    -8 6 2
    -8 6 2
    -8 6 2
    -8 6 2
    8 6 -2
    -8 6 2
    8 6 -2
    8 -6 -2
    -8 -6 2
    8 -6 -2
    -8 -6 2
    -8 -6 2
    -8 -6 2
    8 -6 -2
    -8 6 1
    -8 6 1
    -8 6 1
    8 6 -1
    -8 6 1
    8 6 -1
    8 -6 -1
    -8 -6 1
    -8 -6 1
    8 -6 -1
    -8 -6 1
    8 -6 -1
    8 6 0
    -8 6 0
    -8 6 0
    8 6 0
    -8 6 0
    -8 6 0
    8 6 0
    -8 -6 0
    -8 -6 0
    8 -6 0
    8 -6 0
    -8 -6 0
    8 6 1
    -8 6 -1
    -8 6 -1
    8 6 1
    8 6 1
    -8 6 -1
    -8 6 -1
    8 -6 1
    -8 -6 -1
    -8 -6 -1
    -8 6 -2
    8 6 2
    -8 6 -2
    8 6 2
    -8 6 -2
    -8 6 -2
    8 -6 2
    -8 -6 -2
    8 -6 2
    -8 -6 -2
    8 6 3
    -8 6 -3
    8 6 3
    -8 6 -3
    8 6 3
    -8 6 -3
    -8 6 -3
    -8 -6 -3
    8 -6 3
    8 -6 3
    -8 -6 -3
    8 -6 3
    8 6 4
    -8 6 -4
    -8 6 -4
    -8 6 -4
    8 6 4
    -8 6 -4
    8 6 4
    -8 -6 -4
    8 -6 4
    -8 -6 -4
    8 -6 4
    8 -6 4
    8 6 5
    -8 6 -5
    8 6 5
    -8 6 -5
    8 6 5
    8 -6 5
    -8 -6 -5
    -8 -6 -5
    8 -6 5
    8 6 6
    -8 6 -6
    8 6 6
    8 6 6
    -8 6 -6
    8 -6 6
    -8 -6 -6
    8 -6 6
    -8 -6 -6
    8 6 7
    8 6 7
    -8 6 -7
    -8 6 -7
    8 6 7
    8 -6 7
    8 -6 7
    -8 -6 -7
    -8 -6 -7
    8 6 8
    8 6 8
    -8 6 -8
    8 6 8
    -8 6 -8
    -8 -6 -8
    8 -6 8
    -8 -6 -8
    8 6 9
    8 6 9
    -8 6 -9
    8 6 9
    -8 6 -9
    -8 -6 -9
    -8 -6 -9
    8 -6 9
    8 6 10
    8 6 10
    -8 6 -10
    8 6 10
    -8 6 -10
    -8 -6 -10
    8 -6 10
    -8 -6 -10
    8 6 11
    -8 6 -11
    -8 6 -11
    8 6 11
    8 6 11
    -8 -6 -11
    -8 -6 -11
    8 6 12
    -8 6 -12
    -8 6 -12
    8 6 12
    -8 -6 -12
    -8 -6 -12
    -8 7 17
    -8 7 17
    8 7 -17
    8 7 -17
    -8 -7 17
    -8 7 16
    8 7 -16
    8 7 -16
    -8 7 16
    -8 -7 16
    8 7 -15
    -8 7 15
    8 7 -15
    -8 7 15
    -8 -7 15
    8 7 -14
    -8 7 14
    8 7 -14
    -8 7 14
    8 -7 -14
    -8 -7 14
    -8 7 13
    -8 7 13
    8 7 -13
    8 7 -13
    8 -7 -13
    -8 -7 13
    -8 7 12
    8 7 -12
    -8 7 12
    8 7 -12
    -8 -7 12
    8 -7 -12
    8 -7 -12
    -8 7 11
    -8 7 11
    8 7 -11
    8 7 -11
    -8 7 11
    -8 -7 11
    8 -7 -11
    8 -7 -11
    8 7 -10
    -8 7 10
    -8 7 10
    -8 7 10
    8 7 -10
    8 -7 -10
    -8 -7 10
    8 -7 -10
    8 7 -9
    -8 7 9
    8 7 -9
    -8 7 9
    8 -7 -9
    -8 -7 9
    8 -7 -9
    8 7 -8
    -8 7 8
    -8 7 8
    -8 7 8
    8 7 -8
    -8 7 8
    8 -7 -8
    -8 7 7
    8 7 -7
    -8 7 7
    -8 7 7
    -8 7 7
    8 7 -7
    -8 7 7
    8 -7 -7
    -8 7 6
    8 7 -6
    -8 7 6
    -8 7 6
    8 7 -6
    -8 7 6
    -8 7 6
    8 -7 -6
    -8 -7 6
    -8 -7 6
    -8 7 5
    8 7 -5
    -8 7 5
    8 7 -5
    -8 7 5
    -8 7 5
    -8 7 5
    8 -7 -5
    -8 -7 5
    8 -7 -5
    -8 -7 5
    8 7 -4
    8 7 -4
    -8 7 4
    -8 7 4
    -8 7 4
    -8 7 4
    -8 7 4
    8 -7 -4
    -8 -7 4
    8 -7 -4
    -8 7 3
    -8 7 3
    -8 7 3
    -8 7 3
    8 7 -3
    -8 7 3
    -8 7 3
    8 7 -3
    8 -7 -3
    -8 -7 3
    8 -7 -3
    -8 -7 3
    -8 -7 3
    8 7 -2
    -8 7 2
    8 7 -2
    -8 7 2
    -8 7 2
    -8 7 2
    -8 -7 2
    -8 -7 2
    -8 -7 2
    8 -7 -2
    8 -7 -2
    8 7 -1
    -8 7 1
    -8 7 1
    8 7 -1
    -8 7 1
    -8 7 1
    -8 -7 1
    8 -7 -1
    -8 -7 1
    -8 -7 1
    8 -7 -1
    8 -7 -1
    8 7 0
    8 7 0
    -8 7 0
    8 7 0
    -8 7 0
    -8 7 0
    -8 7 0
    -8 -7 0
    8 -7 0
    -8 -7 0
    8 -7 0
    8 -7 0
    8 -7 0
    -8 7 -1
    8 7 1
    -8 7 -1
    -8 7 -1
    8 7 1
    -8 7 -1
    8 7 1
    -8 -7 -1
    8 -7 1
    -8 -7 -1
    8 -7 1
    8 -7 1
    8 -7 1
    -8 7 -2
    -8 7 -2
    8 7 2
    -8 7 -2
    8 7 2
    8 7 2
    8 -7 2
    8 -7 2
    -8 -7 -2
    8 7 3
    8 7 3
    -8 7 -3
    -8 7 -3
    8 7 3
    8 7 3
    -8 7 -3
    -8 -7 -3
    8 -7 3
    8 -7 3
    -8 -7 -3
    8 -7 3
    -8 7 -4
    8 7 4
    -8 7 -4
    8 7 4
    8 7 4
    -8 -7 -4
    8 -7 4
    8 -7 4
    -8 -7 -4
    -8 7 -5
    8 7 5
    -8 7 -5
    8 7 5
    8 7 5
    -8 -7 -5
    -8 -7 -5
    8 -7 5
    8 -7 5
    8 7 6
    8 7 6
    -8 7 -6
    8 7 6
    -8 7 -6
    -8 -7 -6
    8 -7 6
    -8 -7 -6
    -8 7 -7
    8 7 7
    -8 7 -7
    8 7 7
    8 7 7
    -8 -7 -7
    8 -7 7
    -8 -7 -7
    8 7 8
    -8 7 -8
    -8 7 -8
    8 7 8
    8 7 8
    8 -7 8
    -8 -7 -8
    -8 -7 -8
    -8 7 -9
    -8 7 -9
    8 7 9
    8 7 9
    8 7 9
    -8 -7 -9
    -8 -7 -9
    8 -7 9
    8 7 10
    8 7 10
    -8 7 -10
    -8 7 -10
    8 7 10
    8 -7 10
    -8 -7 -10
    -8 -7 -10
    8 7 11
    -8 7 -11
    -8 7 -11
    8 7 11
    -8 -7 -11
    -8 -7 -11
    8 -7 11
    8 8 -16
    -8 8 16
    8 8 -16
    -8 8 16
    -8 -8 16
    -8 8 15
    8 8 -15
    8 8 -15
    -8 8 15
    -8 -8 15
    8 8 -14
    -8 8 14
    -8 8 14
    8 8 -14
    -8 -8 14
    -8 8 13
    -8 8 13
    8 8 -13
    8 8 -13
    -8 -8 13
    -8 8 12
    -8 8 12
    8 8 -12
    8 8 -12
    -8 -8 12
    8 -8 -12
    8 8 -11
    8 8 -11
    -8 8 11
    -8 8 11
    -8 8 11
    -8 -8 11
    8 -8 -11
    8 -8 -11
    -8 8 10
    8 8 -10
    -8 8 10
    8 8 -10
    -8 -8 10
    8 -8 -10
    8 -8 -10
    8 8 -9
    8 8 -9
    -8 8 9
    -8 8 9
    8 -8 -9
    -8 -8 9
    -8 8 8
    -8 8 8
    8 8 -8
    8 8 -8
    -8 -8 8
    8 -8 -8
    -8 8 7
    8 8 -7
    8 8 -7
    -8 8 7
    -8 8 7
    -8 8 7
    8 -8 -7
    -8 -8 7
    -8 -8 7
    -8 8 6
    -8 8 6
    -8 8 6
    8 8 -6
    8 8 -6
    -8 8 6
    -8 -8 6
    8 -8 -6
    -8 -8 6
    -8 8 5
    -8 8 5
    8 8 -5
    -8 8 5
    8 8 -5
    -8 8 5
    8 -8 -5
    -8 -8 5
    8 -8 -5
    -8 8 4
    -8 8 4
    -8 8 4
    -8 8 4
    8 8 -4
    -8 8 4
    8 8 -4
    -8 -8 4
    8 -8 -4
    8 -8 -4
    8 8 -3
    -8 8 3
    -8 8 3
    -8 8 3
    -8 8 3
    8 8 -3
    8 -8 -3
    8 -8 -3
    -8 -8 3
    8 8 -2
    -8 8 2
    -8 8 2
    8 8 -2
    -8 8 2
    -8 8 2
    -8 -8 2
    8 -8 -2
    -8 -8 2
    8 -8 -2
    8 -8 -2
    8 8 -1
    -8 8 1
    8 8 -1
    -8 8 1
    -8 8 1
    -8 -8 1
    8 -8 -1
    8 -8 -1
    -8 -8 1
    8 -8 -1
    -8 8 0
    -8 8 0
    8 8 0
    -8 8 0
    8 8 0
    8 -8 0
    -8 -8 0
    8 -8 0
    8 -8 0
    -8 -8 0
    8 8 1
    -8 8 -1
    -8 8 -1
    8 8 1
    8 8 1
    -8 8 -1
    -8 -8 -1
    8 -8 1
    8 -8 1
    8 -8 1
    -8 -8 -1
    -8 8 -2
    8 8 2
    8 8 2
    -8 8 -2
    -8 8 -2
    8 8 2
    8 -8 2
    -8 -8 -2
    -8 -8 -2
    8 -8 2
    8 -8 2
    -8 8 -3
    8 8 3
    8 8 3
    8 8 3
    8 8 3
    -8 8 -3
    8 -8 3
    8 -8 3
    -8 -8 -3
    -8 -8 -3
    8 8 4
    8 8 4
    -8 8 -4
    -8 8 -4
    8 8 4
    8 8 4
    8 -8 4
    -8 -8 -4
    -8 -8 -4
    8 -8 4
    8 8 5
    8 8 5
    -8 8 -5
    -8 8 -5
    8 8 5
    8 -8 5
    -8 -8 -5
    -8 -8 -5
    -8 8 -6
    8 8 6
    8 8 6
    -8 8 -6
    8 8 6
    -8 -8 -6
    8 -8 6
    -8 -8 -6
    -8 8 -7
    -8 8 -7
    8 8 7
    8 8 7
    8 8 7
    -8 -8 -7
    -8 -8 -7
    8 -8 7
    -8 8 -8
    8 8 8
    8 8 8
    8 8 8
    -8 8 -8
    8 -8 8
    -8 -8 -8
    -8 -8 -8
    -8 8 -9
    -8 8 -9
    8 8 9
    8 8 9
    8 8 9
    8 -8 9
    -8 -8 -9
    -8 -8 -9
    8 8 10
    -8 8 -10
    -8 8 -10
    8 8 10
    8 8 10
    -8 -8 -10
    8 -8 10
    -8 -8 -10
    8 8 11
    -8 8 -11
    -8 8 -11
    8 8 11
    -8 -8 -11
    -8 -8 -11
    8 -8 11
    -8 9 16
    8 9 -16
    8 9 -16
    -8 9 16
    -8 -9 16
    -8 9 15
    8 9 -15
    -8 9 15
    8 9 -15
    -8 -9 15
    -8 9 14
    8 9 -14
    -8 9 14
    8 9 -14
    -8 -9 14
    8 9 -13
    -8 9 13
    -8 9 13
    8 9 -13
    -8 -9 13
    8 9 -12
    8 9 -12
    -8 9 12
    -8 9 12
    -8 9 12
    -8 -9 12
    8 9 -11
    -8 9 11
    -8 9 11
    -8 9 11
    8 9 -11
    -8 -9 11
    8 9 -10
    8 9 -10
    -8 9 10
    -8 9 10
    -8 -9 10
    -8 9 9
    8 9 -9
    -8 9 9
    8 9 -9
    -8 -9 9
    8 -9 -9
    -8 9 8
    8 9 -8
    -8 9 8
    8 9 -8
    -8 -9 8
    8 -9 -8
    8 9 -7
    -8 9 7
    8 9 -7
    -8 9 7
    -8 -9 7
    8 -9 -7
    8 9 -6
    8 9 -6
    -8 9 6
    -8 9 6
    -8 -9 6
    -8 -9 6
    8 -9 -6
    -8 -9 6
    8 9 -5
    -8 9 5
    -8 9 5
    8 9 -5
    -8 9 5
    8 -9 -5
    -8 -9 5
    -8 -9 5
    8 -9 -5
    -8 9 4
    -8 9 4
    -8 9 4
    8 9 -4
    -8 9 4
    8 9 -4
    -8 -9 4
    8 -9 -4
    -8 -9 4
    8 -9 -4
    -8 9 3
    -8 9 3
    8 9 -3
    -8 9 3
    -8 9 3
    8 9 -3
    -8 -9 3
    8 -9 -3
    8 -9 -3
    -8 -9 3
    -8 9 2
    8 9 -2
    8 9 -2
    -8 9 2
    -8 9 2
    -8 9 2
    -8 -9 2
    8 -9 -2
    -8 -9 2
    -8 -9 2
    8 -9 -2
    8 -9 -2
    -8 9 1
    -8 9 1
    -8 9 1
    8 9 -1
    8 9 -1
    8 -9 -1
    -8 -9 1
    8 -9 -1
    8 -9 -1
    -8 -9 1
    -8 -9 1
    -8 9 0
    8 9 0
    -8 9 0
    -8 9 0
    8 9 0
    8 -9 0
    8 -9 0
    -8 -9 0
    8 -9 0
    -8 -9 0
    8 9 1
    8 9 1
    -8 9 -1
    -8 9 -1
    8 -9 1
    -8 -9 -1
    -8 -9 -1
    8 -9 1
    8 -9 1
    8 9 2
    8 9 2
    -8 9 -2
    8 9 2
    -8 9 -2
    -8 -9 -2
    8 -9 2
    8 -9 2
    -8 -9 -2
    8 9 3
    -8 9 -3
    8 9 3
    8 9 3
    -8 9 -3
    -8 -9 -3
    -8 -9 -3
    8 -9 3
    8 9 4
    8 9 4
    -8 9 -4
    8 9 4
    8 9 4
    -8 9 -4
    -8 -9 -4
    8 -9 4
    -8 -9 -4
    8 9 5
    -8 9 -5
    8 9 5
    8 9 5
    -8 9 -5
    -8 -9 -5
    -8 -9 -5
    8 -9 5
    8 9 6
    -8 9 -6
    8 9 6
    8 9 6
    -8 9 -6
    -8 -9 -6
    8 -9 6
    -8 -9 -6
    8 9 7
    -8 9 -7
    8 9 7
    8 9 7
    -8 9 -7
    -8 -9 -7
    8 -9 7
    -8 -9 -7
    -8 9 -8
    8 9 8
    8 9 8
    8 9 8
    -8 9 -8
    -8 -9 -8
    -8 -9 -8
    8 -9 8
    8 9 9
    8 9 9
    -8 9 -9
    -8 9 -9
    8 9 9
    -8 -9 -9
    -8 -9 -9
    8 -9 9
    8 9 10
    8 9 10
    -8 9 -10
    -8 9 -10
    8 9 10
    -8 -9 -10
    8 -9 10
    -8 -9 -10
    -8 10 15
    8 10 -15
    8 10 -15
    -8 10 15
    -8 -10 15
    8 10 -14
    -8 10 14
    8 10 -14
    -8 10 14
    -8 -10 14
    -8 10 13
    8 10 -13
    -8 10 13
    8 10 -13
    -8 -10 13
    8 10 -12
    -8 10 12
    -8 10 12
    -8 10 12
    8 10 -12
    -8 -10 12
    -8 10 11
    8 10 -11
    -8 10 11
    8 10 -11
    -8 -10 11
    8 10 -10
    8 10 -10
    -8 10 10
    -8 10 10
    -8 -10 10
    8 10 -9
    -8 10 9
    -8 10 9
    8 10 -9
    -8 -10 9
    -8 10 8
    8 10 -8
    8 10 -8
    -8 10 8
    -8 -10 8
    -8 10 7
    -8 10 7
    8 10 -7
    8 10 -7
    -8 -10 7
    -8 10 6
    8 10 -6
    -8 10 6
    8 10 -6
    -8 -10 6
    -8 -10 6
    -8 10 5
    8 10 -5
    8 10 -5
    -8 10 5
    8 -10 -5
    -8 -10 5
    8 10 -4
    -8 10 4
    -8 10 4
    8 10 -4
    -8 -10 4
    -8 -10 4
    8 -10 -4
    8 -10 -4
    -8 10 3
    8 10 -3
    8 10 -3
    -8 10 3
    -8 -10 3
    8 -10 -3
    8 -10 -3
    8 10 -2
    8 10 -2
    -8 10 2
    -8 10 2
    -8 -10 2
    8 -10 -2
    8 -10 -2
    8 10 -1
    -8 10 1
    8 10 -1
    -8 10 1
    -8 -10 1
    -8 -10 1
    8 -10 -1
    8 -10 -1
    -8 10 0
    8 10 0
    8 10 0
    -8 10 0
    -8 -10 0
    -8 -10 0
    8 -10 0
    8 -10 0
    8 10 1
    8 10 1
    -8 10 -1
    -8 10 -1
    8 -10 1
    -8 -10 -1
    -8 -10 -1
    8 -10 1
    8 10 2
    -8 10 -2
    -8 10 -2
    8 10 2
    -8 -10 -2
    8 -10 2
    -8 -10 -2
    -8 10 -3
    -8 10 -3
    8 10 3
    8 10 3
    8 10 3
    8 -10 3
    -8 -10 -3
    -8 -10 -3
    -8 10 -4
    8 10 4
    -8 10 -4
    8 10 4
    8 10 4
    8 10 4
    8 -10 4
    -8 -10 -4
    -8 -10 -4
    8 10 5
    -8 10 -5
    8 10 5
    8 10 5
    8 10 5
    -8 10 -5
    -8 -10 -5
    8 -10 5
    -8 -10 -5
    8 10 6
    8 10 6
    8 10 6
    -8 10 -6
    -8 10 -6
    -8 -10 -6
    -8 -10 -6
    8 -10 6
    8 10 7
    8 10 7
    -8 10 -7
    -8 10 -7
    8 10 7
    -8 -10 -7
    -8 -10 -7
    8 -10 7
    -8 10 -8
    -8 10 -8
    8 10 8
    8 10 8
    8 10 8
    -8 -10 -8
    8 -10 8
    -8 -10 -8
    8 10 9
    -8 10 -9
    -8 10 -9
    8 10 9
    -8 -10 -9
    8 -10 9
    -8 -10 -9
    -8 11 14
    8 11 -14
    8 11 -14
    -8 11 14
    -8 -11 14
    -8 11 13
    8 11 -13
    -8 11 13
    -8 11 13
    8 11 -13
    -8 -11 13
    8 11 -12
    8 11 -12
    -8 11 12
    -8 11 12
    -8 11 12
    -8 -11 12
    -8 11 11
    -8 11 11
    8 11 -11
    8 11 -11
    -8 -11 11
    -8 11 10
    -8 11 10
    8 11 -10
    8 11 -10
    -8 -11 10
    -8 11 9
    8 11 -9
    8 11 -9
    -8 11 9
    -8 -11 9
    -8 11 8
    8 11 -8
    -8 11 8
    8 11 -8
    -8 -11 8
    -8 11 7
    8 11 -7
    -8 11 7
    8 11 -7
    -8 -11 7
    8 11 -6
    -8 11 6
    8 11 -6
    -8 11 6
    8 -11 -6
    -8 -11 6
    8 11 -5
    -8 11 5
    8 11 -5
    -8 11 5
    8 -11 -5
    -8 -11 5
    -8 11 4
    8 11 -4
    -8 11 4
    8 11 -4
    8 -11 -4
    -8 -11 4
    -8 11 3
    8 11 -3
    -8 11 3
    8 11 -3
    -8 -11 3
    8 -11 -3
    8 11 -2
    -8 11 2
    -8 11 2
    8 11 -2
    -8 -11 2
    8 -11 -2
    -8 11 1
    -8 11 1
    8 11 -1
    8 11 -1
    8 -11 -1
    -8 -11 1
    -8 -11 1
    8 -11 -1
    8 11 0
    -8 11 0
    8 11 0
    -8 11 0
    -8 -11 0
    -8 -11 0
    8 -11 0
    8 -11 0
    8 11 1
    -8 11 -1
    -8 11 -1
    8 11 1
    8 -11 1
    -8 -11 -1
    -8 -11 -1
    8 -11 1
    8 11 2
    -8 11 -2
    8 11 2
    -8 11 -2
    -8 -11 -2
    -8 -11 -2
    8 -11 2
    -8 11 -3
    8 11 3
    8 11 3
    -8 11 -3
    -8 -11 -3
    -8 -11 -3
    8 -11 3
    8 11 4
    8 11 4
    -8 11 -4
    -8 11 -4
    -8 -11 -4
    -8 -11 -4
    8 -11 4
    -8 11 -5
    8 11 5
    -8 11 -5
    8 11 5
    8 11 5
    8 -11 5
    -8 -11 -5
    -8 -11 -5
    8 11 6
    -8 11 -6
    8 11 6
    -8 11 -6
    -8 -11 -6
    8 -11 6
    -8 -11 -6
    8 11 7
    8 11 7
    -8 11 -7
    -8 11 -7
    -8 -11 -7
    8 -11 7
    -8 -11 -7
    8 11 8
    8 11 8
    -8 11 -8
    -8 11 -8
    -8 -11 -8
    8 -11 8
    -8 -11 -8
    8 12 -12
    -8 12 12
    -8 12 12
    8 12 -12
    -8 12 12
    -8 -12 12
    8 12 -11
    8 12 -11
    -8 12 11
    -8 12 11
    -8 -12 11
    -8 12 10
    -8 12 10
    8 12 -10
    8 12 -10
    -8 -12 10
    8 12 -9
    -8 12 9
    -8 12 9
    8 12 -9
    -8 -12 9
    -8 12 8
    8 12 -8
    -8 12 8
    8 12 -8
    -8 -12 8
    -8 12 7
    8 12 -7
    8 12 -7
    -8 12 7
    -8 -12 7
    8 12 -6
    -8 12 6
    -8 12 6
    8 12 -6
    8 -12 -6
    -8 -12 6
    -8 12 5
    8 12 -5
    -8 12 5
    8 12 -5
    -8 -12 5
    8 -12 -5
    8 12 -4
    8 12 -4
    -8 12 4
    -8 12 4
    8 -12 -4
    -8 -12 4
    -8 12 3
    -8 12 3
    8 12 -3
    8 12 -3
    8 -12 -3
    -8 -12 3
    8 12 -2
    -8 12 2
    -8 12 2
    8 12 -2
    8 -12 -2
    -8 -12 2
    -8 12 1
    8 12 -1
    -8 12 1
    8 12 -1
    -8 -12 1
    8 -12 -1
    8 -12 -1
    -8 12 0
    8 12 0
    -8 12 0
    8 12 0
    8 -12 0
    -8 -12 0
    -8 -12 0
    8 -12 0
    8 12 1
    -8 12 -1
    8 12 1
    -8 12 -1
    -8 -12 -1
    -8 -12 -1
    8 -12 1
    8 -12 1
    -8 12 -2
    -8 12 -2
    8 12 2
    8 12 2
    -8 -12 -2
    -8 -12 -2
    8 -12 2
    8 12 3
    -8 12 -3
    -8 12 -3
    8 12 3
    -8 -12 -3
    8 -12 3
    -8 -12 -3
    8 12 4
    8 12 4
    -8 12 -4
    -8 12 -4
    8 -12 4
    -8 -12 -4
    -8 -12 -4
    8 12 5
    8 12 5
    -8 12 -5
    -8 12 -5
    8 12 5
    8 -12 5
    -8 -12 -5
    -8 -12 -5
    -8 12 -6
    8 12 6
    8 12 6
    8 12 6
    -8 12 -6
    -8 -12 -6
    8 -12 6
    -8 -12 -6
    -8 12 -7
    -8 12 -7
    8 12 7
    8 12 7
    -8 -12 -7
    -8 -12 -7
    8 -12 7
    8 13 -11
    8 13 -11
    -8 13 11
    -8 13 11
    -8 -13 11
    -8 13 10
    8 13 -10
    -8 13 10
    8 13 -10
    -8 -13 10
    8 13 -9
    8 13 -9
    -8 13 9
    -8 13 9
    -8 -13 9
    -8 13 8
    8 13 -8
    -8 13 8
    8 13 -8
    -8 -13 8
    -8 13 7
    -8 13 7
    8 13 -7
    8 13 -7
    -8 -13 7
    -8 13 6
    8 13 -6
    -8 13 6
    8 13 -6
    8 -13 -6
    -8 -13 6
    8 13 -5
    -8 13 5
    -8 13 5
    8 13 -5
    8 -13 -5
    -8 -13 5
    8 13 -4
    -8 13 4
    8 13 -4
    -8 13 4
    -8 -13 4
    8 -13 -4
    -8 13 3
    8 13 -3
    8 13 -3
    -8 13 3
    8 -13 -3
    -8 -13 3
    8 13 -2
    -8 13 2
    -8 13 2
    8 13 -2
    8 -13 -2
    -8 -13 2
    8 13 -1
    -8 13 1
    8 13 -1
    -8 13 1
    -8 -13 1
    8 -13 -1
    8 13 0
    -8 13 0
    -8 13 0
    8 13 0
    -8 -13 0
    8 -13 0
    -8 13 -1
    8 13 1
    -8 13 -1
    8 13 1
    8 -13 1
    -8 -13 -1
    -8 -13 -1
    -8 13 -2
    8 13 2
    -8 13 -2
    8 13 2
    8 -13 2
    -8 -13 -2
    -8 -13 -2
    8 13 3
    8 13 3
    -8 13 -3
    -8 13 -3
    -8 -13 -3
    8 -13 3
    -8 -13 -3
    -8 13 -4
    8 13 4
    -8 13 -4
    8 13 4
    -8 -13 -4
    8 -13 4
    -8 -13 -4
    -8 13 -5
    8 13 5
    8 13 5
    8 13 5
    -8 13 -5
    8 -13 5
    -8 -13 -5
    -8 -13 -5
    -8 14 9
    8 14 -9
    -8 14 9
    8 14 -9
    -8 -14 9
    -8 14 8
    8 14 -8
    8 14 -8
    -8 14 8
    -8 -14 8
    8 14 -7
    -8 14 7
    8 14 -7
    -8 14 7
    8 -14 -7
    -8 -14 7
    8 14 -6
    -8 14 6
    -8 14 6
    8 14 -6
    8 -14 -6
    -8 -14 6
    8 14 -5
    -8 14 5
    -8 14 5
    8 14 -5
    -8 -14 5
    8 -14 -5
    8 14 -4
    -8 14 4
    -8 14 4
    8 14 -4
    -8 -14 4
    8 -14 -4
    -8 14 3
    8 14 -3
    8 14 -3
    -8 14 3
    -8 -14 3
    8 -14 -3
    8 14 -2
    -8 14 2
    8 14 -2
    -8 14 2
    -8 -14 2
    8 -14 -2
    8 14 -1
    -8 14 1
    -8 14 1
    8 14 -1
    -8 -14 1
    8 -14 -1
    -8 14 0
    8 14 0
    8 14 0
    -8 14 0
    8 -14 0
    -8 -14 0
    8 14 1
    -8 14 -1
    -8 14 -1
    8 14 1
    -8 -14 -1
    8 -14 1
    8 14 2
    -8 14 -2
    -8 14 -2
    8 14 2
    -8 -14 -2
    -8 -14 -2
    -8 14 -3
    8 14 3
    8 14 3
    -8 14 -3
    -8 -14 -3
    -8 -14 -3
    -8 15 4
    8 15 -4
    8 15 -4
    -8 15 4
    -8 -15 4
    8 -15 -4
    8 15 -3
    -8 15 3
    8 15 -3
    -8 15 3
    -8 -15 3
    8 -15 -3
    -8 15 2
    8 15 -2
    -8 15 2
    8 15 -2
    -8 -15 2
    8 -15 -2
    -8 15 1
    8 15 -1
    8 15 -1
    -8 15 1
    8 -15 -1
    -8 -15 1
    -9 0 19
    -9 0 18
    -9 0 17
    -9 0 17
    9 0 -17
    -9 0 16
    9 0 -16
    9 0 -16
    -9 0 16
    9 0 -15
    -9 0 15
    9 0 -15
    -9 0 15
    -9 0 14
    -9 0 14
    9 0 -14
    9 0 -14
    9 0 -13
    -9 0 13
    9 0 -13
    -9 0 13
    -9 0 12
    -9 0 12
    9 0 -12
    9 0 -12
    -9 0 11
    9 0 -11
    9 0 -11
    -9 0 11
    9 0 -11
    -9 0 10
    -9 0 10
    9 0 -10
    9 0 -10
    9 0 -10
    -9 0 10
    -9 0 9
    9 0 -9
    -9 0 9
    9 0 -9
    -9 0 9
    9 0 -9
    -9 0 8
    9 0 -8
    -9 0 8
    -9 0 8
    9 0 -8
    9 0 -8
    -9 0 7
    9 0 -7
    -9 0 7
    -9 0 7
    -9 0 6
    -9 0 6
    -9 0 6
    9 0 -6
    -9 0 5
    -9 0 5
    9 0 -5
    -9 0 5
    -9 0 5
    -9 0 4
    -9 0 4
    -9 0 4
    -9 0 4
    9 0 -4
    -9 0 4
    -9 0 3
    9 0 -3
    -9 0 3
    -9 0 3
    -9 0 2
    -9 0 2
    -9 0 2
    -9 0 2
    9 0 -2
    -9 0 2
    -9 0 1
    -9 0 1
    9 0 -1
    -9 0 1
    -9 0 1
    -9 0 0
    -9 0 0
    9 0 0
    -9 0 0
    -9 0 0
    -9 0 -1
    -9 0 -1
    9 0 1
    -9 0 -1
    -9 0 -1
    -9 0 -2
    9 0 2
    -9 0 -2
    -9 0 -2
    -9 0 -2
    -9 0 -3
    9 0 3
    -9 0 -3
    -9 0 -3
    9 0 3
    9 0 4
    -9 0 -4
    9 0 4
    9 0 4
    9 0 4
    -9 0 -4
    -9 0 -4
    9 0 5
    -9 0 -5
    9 0 5
    -9 0 -5
    9 0 5
    -9 0 -5
    9 0 6
    -9 0 -6
    9 0 6
    9 0 6
    -9 0 -6
    9 0 7
    9 0 7
    -9 0 -7
    -9 0 -7
    9 0 7
    9 0 8
    9 0 8
    -9 0 -8
    -9 0 -8
    9 0 8
    9 0 9
    -9 0 -9
    -9 0 -9
    -9 0 -9
    9 0 9
    -9 0 -10
    -9 0 -10
    9 0 10
    9 0 11
    -9 0 -11
    -9 0 -11
    -9 0 -12
    9 0 12
    -9 0 -12
    -9 0 -13
    -9 0 -13
    -9 1 19
    -9 -1 19
    -9 1 18
    9 1 -18
    -9 -1 18
    -9 1 17
    9 1 -17
    -9 1 17
    -9 -1 17
    9 -1 -17
    -9 1 16
    -9 1 16
    9 1 -16
    9 1 -16
    9 -1 -16
    -9 -1 16
    -9 -1 16
    9 -1 -16
    9 1 -15
    -9 1 15
    -9 1 15
    9 1 -15
    -9 -1 15
    9 -1 -15
    9 -1 -15
    -9 -1 15
    9 1 -14
    9 1 -14
    -9 1 14
    -9 1 14
    -9 -1 14
    9 -1 -14
    9 -1 -14
    -9 -1 14
    -9 1 13
    -9 1 13
    9 1 -13
    -9 -1 13
    9 -1 -13
    -9 -1 13
    9 -1 -13
    -9 1 12
    9 1 -12
    -9 1 12
    9 1 -12
    9 1 -12
    -9 -1 12
    9 -1 -12
    9 -1 -12
    9 1 -11
    9 1 -11
    -9 1 11
    -9 1 11
    9 1 -11
    -9 1 11
    9 -1 -11
    -9 -1 11
    9 -1 -11
    -9 1 10
    9 1 -10
    9 1 -10
    -9 1 10
    9 1 -10
    -9 1 10
    -9 1 10
    -9 -1 10
    -9 -1 10
    9 -1 -10
    9 -1 -10
    -9 -1 10
    9 -1 -10
    -9 1 9
    9 1 -9
    9 1 -9
    -9 1 9
    -9 1 9
    -9 1 9
    9 1 -9
    -9 -1 9
    9 -1 -9
    -9 -1 9
    9 -1 -9
    9 -1 -9
    -9 -1 9
    -9 1 8
    -9 1 8
    9 1 -8
    -9 1 8
    9 1 -8
    9 1 -8
    -9 -1 8
    -9 -1 8
    9 -1 -8
    9 -1 -8
    9 -1 -8
    -9 -1 8
    -9 1 7
    9 1 -7
    -9 1 7
    9 1 -7
    9 1 -7
    -9 1 7
    -9 -1 7
    -9 -1 7
    -9 -1 7
    9 -1 -7
    9 1 -6
    -9 1 6
    -9 1 6
    -9 1 6
    9 -1 -6
    -9 -1 6
    -9 -1 6
    -9 -1 6
    9 1 -5
    -9 1 5
    -9 1 5
    -9 1 5
    -9 -1 5
    -9 -1 5
    -9 -1 5
    -9 -1 5
    9 -1 -5
    -9 1 4
    -9 -1 4
    -9 -1 4
    -9 -1 4
    9 -1 -4
    -9 -1 4
    -9 -1 4
    9 1 -3
    -9 1 3
    -9 -1 3
    -9 -1 3
    -9 -1 3
    -9 -1 3
    9 -1 -3
    9 -1 -3
    -9 -1 3
    -9 -1 3
    9 1 -2
    -9 -1 2
    -9 -1 2
    9 -1 -2
    -9 -1 2
    -9 -1 2
    -9 -1 2
    -9 -1 2
    9 1 -1
    -9 1 1
    -9 1 1
    -9 -1 1
    9 -1 -1
    -9 -1 1
    -9 -1 1
    -9 -1 1
    9 1 0
    -9 1 0
    -9 1 0
    -9 1 0
    -9 1 0
    -9 -1 0
    -9 -1 0
    -9 -1 0
    9 -1 0
    -9 -1 0
    -9 1 -1
    -9 1 -1
    -9 1 -1
    9 1 1
    -9 1 -1
    -9 -1 -1
    -9 -1 -1
    -9 -1 -1
    9 -1 1
    -9 -1 -1
    -9 -1 -1
    -9 1 -2
    -9 1 -2
    9 1 2
    9 1 2
    -9 1 -2
    -9 -1 -2
    -9 -1 -2
    -9 -1 -2
    -9 -1 -2
    9 -1 2
    -9 -1 -2
    -9 1 -3
    -9 1 -3
    9 1 3
    9 1 3
    9 1 3
    -9 1 -3
    -9 -1 -3
    9 -1 3
    9 -1 3
    -9 -1 -3
    -9 -1 -3
    -9 -1 -3
    9 -1 3
    -9 1 -4
    9 1 4
    9 1 4
    -9 1 -4
    9 1 4
    9 1 4
    -9 1 -4
    9 -1 4
    -9 -1 -4
    -9 -1 -4
    9 -1 4
    9 -1 4
    -9 -1 -4
    -9 1 -5
    -9 1 -5
    9 1 5
    9 1 5
    -9 1 -5
    9 1 5
    9 -1 5
    -9 -1 -5
    -9 -1 -5
    -9 -1 -5
    9 -1 5
    9 -1 5
    9 -1 5
    -9 1 -6
    9 1 6
    9 1 6
    -9 1 -6
    9 1 6
    9 -1 6
    -9 -1 -6
    9 -1 6
    -9 -1 -6
    9 -1 6
    9 1 7
    -9 1 -7
    9 1 7
    9 1 7
    -9 1 -7
    -9 1 -7
    -9 -1 -7
    9 -1 7
    9 -1 7
    -9 -1 -7
    9 -1 7
    -9 1 -8
    -9 1 -8
    -9 1 -8
    9 1 8
    9 1 8
    9 1 8
    -9 -1 -8
    9 -1 8
    9 -1 8
    9 -1 8
    -9 -1 -8
    9 1 9
    9 1 9
    -9 1 -9
    -9 1 -9
    -9 1 -9
    9 -1 9
    -9 -1 -9
    -9 -1 -9
    9 -1 9
    -9 1 -10
    9 1 10
    -9 1 -10
    9 1 10
    -9 -1 -10
    -9 -1 -10
    9 -1 10
    -9 1 -11
    -9 1 -11
    9 1 11
    -9 -1 -11
    9 -1 11
    -9 -1 -11
    9 1 12
    -9 1 -12
    -9 1 -12
    -9 -1 -12
    -9 -1 -12
    -9 1 -13
    -9 1 -13
    9 1 13
    -9 -1 -13
    -9 -1 -13
    -9 2 19
    -9 -2 19
    -9 2 18
    9 2 -18
    -9 -2 18
    -9 2 17
    9 2 -17
    9 2 -17
    -9 2 17
    -9 -2 17
    9 2 -16
    9 2 -16
    -9 2 16
    -9 2 16
    -9 -2 16
    -9 -2 16
    9 -2 -16
    -9 2 15
    -9 2 15
    9 2 -15
    9 2 -15
    9 -2 -15
    -9 -2 15
    -9 -2 15
    9 -2 -15
    9 2 -14
    -9 2 14
    -9 2 14
    9 2 -14
    9 2 -14
    9 -2 -14
    -9 -2 14
    9 -2 -14
    -9 2 13
    -9 2 13
    9 2 -13
    9 2 -13
    9 2 -13
    9 -2 -13
    9 -2 -13
    -9 -2 13
    9 2 -12
    -9 2 12
    -9 2 12
    9 2 -12
    9 2 -12
    9 -2 -12
    -9 -2 12
    9 -2 -12
    9 2 -11
    9 2 -11
    -9 2 11
    9 2 -11
    -9 2 11
    -9 2 11
    -9 2 11
    9 -2 -11
    -9 -2 11
    9 -2 -11
    9 2 -10
    -9 2 10
    9 2 -10
    -9 2 10
    -9 2 10
    -9 2 10
    9 2 -10
    -9 -2 10
    9 -2 -10
    -9 -2 10
    9 -2 -10
    9 2 -9
    -9 2 9
    -9 2 9
    -9 2 9
    9 2 -9
    -9 2 9
    9 2 -9
    -9 -2 9
    9 -2 -9
    9 -2 -9
    -9 -2 9
    9 -2 -9
    -9 -2 9
    -9 2 8
    9 2 -8
    9 2 -8
    -9 2 8
    -9 2 8
    9 2 -8
    9 2 -8
    -9 2 8
    -9 -2 8
    9 -2 -8
    -9 -2 8
    -9 -2 8
    -9 2 7
    9 2 -7
    9 2 -7
    -9 2 7
    9 2 -7
    -9 2 7
    -9 2 7
    -9 -2 7
    9 -2 -7
    -9 -2 7
    -9 -2 7
    -9 2 6
    9 2 -6
    -9 2 6
    -9 2 6
    9 2 -6
    -9 2 6
    9 2 -6
    9 2 -6
    -9 -2 6
    -9 -2 6
    -9 -2 6
    9 -2 -6
    -9 -2 6
    -9 2 5
    -9 2 5
    -9 2 5
    -9 2 5
    -9 -2 5
    -9 -2 5
    -9 -2 5
    9 -2 -5
    -9 -2 5
    -9 -2 4
    9 -2 -4
    -9 -2 4
    -9 -2 4
    -9 -2 4
    -9 -2 4
    -9 -2 4
    -9 -2 3
    -9 -2 3
    9 -2 -3
    -9 -2 3
    -9 -2 3
    9 -2 -3
    -9 -2 3
    -9 -2 3
    9 2 -2
    -9 -2 2
    9 -2 -2
    -9 -2 2
    -9 -2 2
    -9 -2 2
    -9 -2 2
    -9 -2 2
    9 2 -1
    -9 2 1
    -9 2 1
    -9 -2 1
    -9 -2 1
    -9 -2 1
    -9 -2 1
    -9 -2 1
    9 -2 -1
    -9 2 0
    -9 2 0
    9 2 0
    -9 2 0
    -9 -2 0
    -9 -2 0
    -9 -2 0
    -9 -2 0
    9 -2 0
    -9 2 -1
    -9 2 -1
    9 2 1
    9 2 1
    9 2 1
    9 2 1
    -9 2 -1
    9 -2 1
    -9 -2 -1
    -9 -2 -1
    -9 -2 -1
    -9 -2 -1
    -9 2 -2
    9 2 2
    -9 2 -2
    -9 2 -2
    -9 2 -2
    9 2 2
    9 2 2
    -9 -2 -2
    9 -2 2
    -9 -2 -2
    -9 -2 -2
    -9 -2 -2
    -9 2 -3
    -9 2 -3
    -9 2 -3
    9 2 3
    9 2 3
    -9 2 -3
    9 2 3
    9 2 3
    9 -2 3
    -9 -2 -3
    -9 -2 -3
    -9 -2 -3
    -9 -2 -3
    -9 2 -4
    -9 2 -4
    -9 2 -4
    9 2 4
    9 2 4
    9 2 4
    -9 2 -4
    -9 -2 -4
    -9 -2 -4
    9 -2 4
    -9 -2 -4
    -9 -2 -4
    9 -2 4
    -9 2 -5
    -9 2 -5
    9 2 5
    9 2 5
    -9 2 -5
    9 2 5
    -9 2 -5
    9 -2 5
    9 -2 5
    -9 -2 -5
    -9 -2 -5
    9 -2 5
    9 -2 5
    -9 2 -6
    -9 2 -6
    9 2 6
    9 2 6
    9 2 6
    -9 2 -6
    9 -2 6
    9 -2 6
    -9 -2 -6
    -9 -2 -6
    9 -2 6
    9 2 7
    9 2 7
    -9 2 -7
    9 2 7
    -9 2 -7
    -9 2 -7
    -9 -2 -7
    9 -2 7
    9 -2 7
    9 -2 7
    -9 -2 -7
    9 2 8
    -9 2 -8
    -9 2 -8
    -9 2 -8
    9 2 8
    -9 -2 -8
    -9 -2 -8
    9 -2 8
    9 -2 8
    9 2 9
    9 2 9
    9 2 9
    -9 2 -9
    -9 2 -9
    9 -2 9
    -9 -2 -9
    -9 -2 -9
    9 2 10
    9 2 10
    -9 2 -10
    -9 2 -10
    -9 -2 -10
    -9 -2 -10
    9 -2 10
    -9 2 -11
    -9 2 -11
    9 2 11
    -9 -2 -11
    9 -2 11
    -9 -2 -11
    9 2 12
    -9 2 -12
    -9 2 -12
    -9 -2 -12
    -9 -2 -12
    -9 3 18
    9 3 -18
    -9 -3 18
    9 3 -17
    -9 3 17
    9 3 -17
    -9 -3 17
    -9 3 16
    -9 3 16
    9 3 -16
    9 3 -16
    9 3 -16
    9 -3 -16
    -9 -3 16
    -9 -3 16
    9 3 -15
    9 3 -15
    9 3 -15
    -9 3 15
    -9 3 15
    -9 -3 15
    9 -3 -15
    -9 3 14
    9 3 -14
    9 3 -14
    -9 3 14
    9 3 -14
    9 -3 -14
    -9 -3 14
    9 -3 -14
    -9 3 13
    -9 3 13
    9 3 -13
    9 3 -13
    9 3 -13
    9 -3 -13
    9 -3 -13
    -9 -3 13
    9 3 -12
    9 3 -12
    -9 3 12
    -9 3 12
    9 3 -12
    9 -3 -12
    -9 -3 12
    9 -3 -12
    -9 3 11
    -9 3 11
    9 3 -11
    9 3 -11
    9 3 -11
    9 -3 -11
    9 -3 -11
    -9 -3 11
    9 3 -10
    9 3 -10
    -9 3 10
    -9 3 10
    -9 3 10
    -9 3 10
    9 3 -10
    9 -3 -10
    9 -3 -10
    -9 -3 10
    -9 3 9
    9 3 -9
    9 3 -9
    -9 3 9
    9 3 -9
    -9 3 9
    -9 3 9
    -9 -3 9
    9 -3 -9
    -9 -3 9
    9 -3 -9
    -9 -3 9
    9 3 -8
    -9 3 8
    9 3 -8
    -9 3 8
    -9 3 8
    9 3 -8
    -9 3 8
    -9 -3 8
    9 -3 -8
    -9 -3 8
    -9 -3 8
    9 3 -7
    -9 3 7
    9 3 -7
    -9 3 7
    -9 3 7
    9 3 -7
    -9 3 7
    -9 3 7
    -9 -3 7
    -9 -3 7
    9 -3 -7
    -9 -3 7
    9 3 -6
    -9 3 6
    -9 3 6
    -9 3 6
    -9 3 6
    9 3 -6
    9 3 -6
    -9 -3 6
    -9 -3 6
    -9 -3 6
    9 -3 -6
    -9 -3 6
    -9 3 5
    -9 3 5
    -9 3 5
    -9 3 5
    9 3 -5
    9 3 -5
    9 -3 -5
    -9 -3 5
    -9 -3 5
    -9 -3 5
    -9 -3 5
    9 3 -4
    9 3 -4
    -9 3 4
    -9 3 4
    9 3 -4
    9 -3 -4
    -9 -3 4
    -9 -3 4
    -9 -3 4
    -9 -3 4
    -9 -3 4
    -9 -3 4
    9 3 -3
    9 3 -3
    -9 3 3
    9 3 -3
    9 3 -3
    9 3 -3
    9 -3 -3
    -9 -3 3
    -9 -3 3
    -9 -3 3
    -9 -3 3
    9 -3 -3
    -9 -3 3
    -9 -3 3
    -9 3 2
    9 3 -2
    9 3 -2
    9 3 -2
    9 3 -2
    9 3 -2
    -9 -3 2
    -9 -3 2
    -9 -3 2
    -9 -3 2
    9 -3 -2
    9 -3 -2
    -9 -3 2
    9 3 -1
    -9 3 1
    9 3 -1
    9 3 -1
    -9 3 1
    -9 3 1
    -9 3 1
    9 3 -1
    -9 -3 1
    -9 -3 1
    9 -3 -1
    -9 -3 1
    -9 -3 1
    -9 -3 1
    9 3 0
    -9 3 0
    9 3 0
    -9 3 0
    -9 3 0
    -9 3 0
    9 3 0
    9 3 0
    -9 -3 0
    -9 -3 0
    -9 -3 0
    9 -3 0
    -9 -3 0
    -9 3 -1
    9 3 1
    9 3 1
    -9 3 -1
    9 3 1
    -9 3 -1
    -9 3 -1
    9 3 1
    -9 -3 -1
    -9 -3 -1
    9 -3 1
    -9 -3 -1
    -9 -3 -1
    9 3 2
    9 3 2
    -9 3 -2
    -9 3 -2
    -9 3 -2
    -9 3 -2
    9 3 2
    9 3 2
    -9 -3 -2
    9 -3 2
    -9 -3 -2
    -9 -3 -2
    -9 -3 -2
    9 3 3
    9 3 3
    -9 3 -3
    9 3 3
    -9 3 -3
    -9 3 -3
    -9 3 -3
    -9 -3 -3
    -9 -3 -3
    -9 -3 -3
    -9 -3 -3
    9 -3 3
    9 3 4
    -9 3 -4
    9 3 4
    9 3 4
    -9 3 -4
    -9 3 -4
    -9 3 -4
    9 -3 4
    -9 -3 -4
    -9 -3 -4
    9 -3 4
    9 3 5
    -9 3 -5
    -9 3 -5
    9 3 5
    -9 3 -5
    -9 3 -5
    9 3 5
    -9 -3 -5
    -9 -3 -5
    9 -3 5
    9 -3 5
    9 -3 5
    9 -3 5
    9 3 6
    -9 3 -6
    -9 3 -6
    9 3 6
    -9 3 -6
    9 3 6
    9 -3 6
    9 -3 6
    9 -3 6
    -9 -3 -6
    -9 -3 -6
    9 3 7
    -9 3 -7
    9 3 7
    -9 3 -7
    -9 3 -7
    9 -3 7
    9 -3 7
    9 -3 7
    -9 -3 -7
    -9 -3 -7
    9 3 8
    9 3 8
    -9 3 -8
    9 3 8
    -9 3 -8
    -9 3 -8
    9 -3 8
    -9 -3 -8
    -9 -3 -8
    9 -3 8
    -9 3 -9
    9 3 9
    -9 3 -9
    9 3 9
    9 3 9
    9 -3 9
    -9 -3 -9
    -9 -3 -9
    9 3 10
    -9 3 -10
    -9 3 -10
    9 3 10
    -9 -3 -10
    -9 -3 -10
    9 -3 10
    -9 3 -11
    9 3 11
    -9 3 -11
    -9 -3 -11
    -9 -3 -11
    9 -3 11
    -9 3 -12
    -9 3 -12
    9 3 12
    -9 -3 -12
    9 -3 12
    -9 -3 -12
    -9 4 18
    9 4 -18
    -9 -4 18
    9 4 -17
    9 4 -17
    -9 4 17
    -9 -4 17
    9 4 -16
    9 4 -16
    -9 4 16
    -9 -4 16
    -9 4 15
    9 4 -15
    9 4 -15
    9 4 -15
    -9 4 15
    9 -4 -15
    -9 -4 15
    -9 4 14
    -9 4 14
    9 4 -14
    9 4 -14
    9 4 -14
    9 -4 -14
    -9 -4 14
    -9 4 13
    -9 4 13
    9 4 -13
    9 4 -13
    9 4 -13
    -9 -4 13
    9 -4 -13
    9 -4 -13
    9 4 -12
    -9 4 12
    -9 4 12
    9 4 -12
    9 4 -12
    -9 -4 12
    9 -4 -12
    9 -4 -12
    9 4 -11
    -9 4 11
    9 4 -11
    -9 4 11
    9 4 -11
    9 -4 -11
    9 -4 -11
    -9 -4 11
    -9 4 10
    9 4 -10
    -9 4 10
    -9 4 10
    9 4 -10
    9 4 -10
    -9 4 10
    9 -4 -10
    -9 -4 10
    9 -4 -10
    -9 4 9
    -9 4 9
    9 4 -9
    -9 4 9
    -9 4 9
    9 4 -9
    9 -4 -9
    -9 -4 9
    9 4 -8
    -9 4 8
    -9 4 8
    -9 4 8
    9 4 -8
    -9 4 8
    -9 4 8
    -9 -4 8
    9 -4 -8
    -9 -4 8
    -9 -4 8
    -9 4 7
    -9 4 7
    -9 4 7
    9 4 -7
    -9 4 7
    9 4 -7
    -9 -4 7
    -9 -4 7
    9 -4 -7
    -9 -4 7
    -9 4 6
    9 4 -6
    9 4 -6
    -9 4 6
    -9 4 6
    -9 4 6
    9 4 -6
    -9 -4 6
    -9 -4 6
    -9 -4 6
    -9 -4 6
    9 -4 -6
    -9 4 5
    -9 4 5
    9 4 -5
    9 4 -5
    9 4 -5
    -9 4 5
    -9 4 5
    9 -4 -5
    -9 -4 5
    -9 -4 5
    -9 -4 5
    -9 -4 5
    -9 4 4
    -9 4 4
    9 4 -4
    9 4 -4
    -9 4 4
    9 4 -4
    -9 4 4
    -9 4 4
    -9 -4 4
    -9 -4 4
    9 -4 -4
    -9 -4 4
    -9 -4 4
    -9 -4 4
    -9 -4 4
    9 4 -3
    -9 4 3
    -9 4 3
    -9 4 3
    -9 4 3
    9 4 -3
    9 4 -3
    9 -4 -3
    -9 -4 3
    -9 -4 3
    -9 -4 3
    -9 -4 3
    -9 -4 3
    -9 -4 3
    9 -4 -3
    9 4 -2
    9 4 -2
    9 4 -2
    -9 4 2
    -9 4 2
    9 4 -2
    -9 4 2
    -9 4 2
    9 -4 -2
    9 -4 -2
    -9 -4 2
    -9 -4 2
    -9 -4 2
    -9 -4 2
    -9 -4 2
    9 4 -1
    -9 4 1
    9 4 -1
    -9 4 1
    9 4 -1
    -9 4 1
    -9 4 1
    9 4 -1
    9 4 -1
    -9 -4 1
    -9 -4 1
    9 -4 -1
    -9 -4 1
    -9 -4 1
    9 -4 -1
    -9 -4 1
    9 4 0
    -9 4 0
    -9 4 0
    9 4 0
    -9 4 0
    9 4 0
    -9 4 0
    9 4 0
    -9 -4 0
    -9 -4 0
    -9 -4 0
    -9 -4 0
    9 -4 0
    -9 -4 0
    9 4 1
    9 4 1
    -9 4 -1
    9 4 1
    -9 4 -1
    -9 4 -1
    9 4 1
    -9 4 -1
    -9 -4 -1
    -9 -4 -1
    -9 -4 -1
    -9 -4 -1
    9 -4 1
    9 4 2
    -9 4 -2
    -9 4 -2
    -9 4 -2
    -9 4 -2
    9 4 2
    9 4 2
    -9 -4 -2
    -9 -4 -2
    9 -4 2
    -9 -4 -2
    -9 -4 -2
    9 4 3
    -9 4 -3
    9 4 3
    9 4 3
    -9 4 -3
    -9 4 -3
    -9 4 -3
    -9 -4 -3
    -9 -4 -3
    9 -4 3
    -9 4 -4
    -9 4 -4
    9 4 4
    -9 4 -4
    9 4 4
    9 4 4
    -9 4 -4
    9 -4 4
    -9 -4 -4
    9 -4 4
    -9 -4 -4
    -9 4 -5
    9 4 5
    9 4 5
    -9 4 -5
    -9 4 -5
    9 4 5
    -9 4 -5
    9 -4 5
    9 -4 5
    9 -4 5
    -9 -4 -5
    -9 -4 -5
    -9 4 -6
    9 4 6
    9 4 6
    9 4 6
    -9 4 -6
    -9 4 -6
    9 -4 6
    9 -4 6
    -9 -4 -6
    9 -4 6
    -9 -4 -6
    -9 4 -7
    -9 4 -7
    -9 4 -7
    9 4 7
    9 4 7
    9 4 7
    9 -4 7
    9 -4 7
    -9 -4 -7
    -9 -4 -7
    -9 4 -8
    9 4 8
    9 4 8
    -9 4 -8
    -9 4 -8
    9 4 8
    -9 -4 -8
    9 -4 8
    -9 -4 -8
    9 4 9
    9 4 9
    9 4 9
    -9 4 -9
    -9 4 -9
    -9 -4 -9
    -9 -4 -9
    9 -4 9
    9 4 10
    -9 4 -10
    -9 4 -10
    9 4 10
    -9 -4 -10
    -9 -4 -10
    9 -4 10
    -9 4 -11
    9 4 11
    -9 4 -11
    -9 -4 -11
    9 -4 11
    -9 -4 -11
    -9 4 -12
    -9 4 -12
    9 4 12
    -9 -4 -12
    -9 -4 -12
    9 -4 12
    9 5 -18
    -9 5 18
    -9 5 18
    -9 -5 18
    -9 5 17
    9 5 -17
    -9 5 17
    9 5 -17
    -9 -5 17
    9 5 -16
    -9 5 16
    -9 5 16
    9 5 -16
    -9 -5 16
    9 5 -15
    -9 5 15
    -9 5 15
    9 5 -15
    -9 -5 15
    9 5 -14
    -9 5 14
    -9 5 14
    9 5 -14
    -9 5 14
    -9 -5 14
    9 -5 -14
    -9 5 13
    -9 5 13
    9 5 -13
    9 5 -13
    9 5 -13
    -9 -5 13
    9 -5 -13
    9 -5 -13
    -9 5 12
    9 5 -12
    9 5 -12
    -9 5 12
    -9 -5 12
    9 -5 -12
    9 -5 -12
    9 5 -11
    9 5 -11
    -9 5 11
    -9 5 11
    -9 -5 11
    9 -5 -11
    9 -5 -11
    -9 5 10
    -9 5 10
    -9 5 10
    9 5 -10
    9 5 -10
    -9 5 10
    9 -5 -10
    9 -5 -10
    -9 -5 10
    -9 5 9
    -9 5 9
    9 5 -9
    -9 5 9
    -9 5 9
    9 5 -9
    -9 5 9
    -9 5 9
    9 -5 -9
    -9 -5 9
    -9 5 8
    -9 5 8
    -9 5 8
    -9 5 8
    9 5 -8
    9 5 -8
    -9 5 8
    9 -5 -8
    -9 -5 8
    -9 5 7
    -9 5 7
    -9 5 7
    9 5 -7
    9 5 -7
    -9 5 7
    -9 5 7
    9 -5 -7
    -9 -5 7
    -9 -5 7
    -9 5 6
    -9 5 6
    -9 5 6
    9 5 -6
    9 5 -6
    -9 5 6
    -9 5 6
    -9 -5 6
    9 -5 -6
    -9 -5 6
    -9 -5 6
    -9 -5 6
    -9 5 5
    -9 5 5
    9 5 -5
    9 5 -5
    -9 5 5
    -9 5 5
    9 -5 -5
    -9 -5 5
    -9 -5 5
    -9 -5 5
    -9 -5 5
    -9 5 4
    -9 5 4
    -9 5 4
    9 5 -4
    9 5 -4
    -9 5 4
    -9 -5 4
    -9 -5 4
    -9 -5 4
    9 -5 -4
    -9 -5 4
    -9 -5 4
    -9 -5 4
    -9 5 3
    -9 5 3
    9 5 -3
    9 5 -3
    -9 5 3
    -9 5 3
    -9 -5 3
    -9 -5 3
    -9 -5 3
    9 -5 -3
    9 -5 -3
    -9 -5 3
    -9 -5 3
    -9 5 2
    -9 5 2
    9 5 -2
    -9 5 2
    -9 5 2
    9 5 -2
    9 -5 -2
    -9 -5 2
    -9 -5 2
    9 -5 -2
    -9 -5 2
    -9 -5 2
    -9 -5 2
    9 5 -1
    9 5 -1
    -9 5 1
    -9 5 1
    -9 5 1
    9 5 -1
    -9 5 1
    9 -5 -1
    -9 -5 1
    -9 -5 1
    9 -5 -1
    -9 -5 1
    -9 -5 1
    -9 -5 1
    -9 5 0
    9 5 0
    9 5 0
    9 5 0
    -9 5 0
    -9 5 0
    9 5 0
    -9 5 0
    -9 -5 0
    -9 -5 0
    -9 -5 0
    -9 -5 0
    -9 -5 0
    9 -5 0
    9 5 1
    9 5 1
    9 5 1
    -9 5 -1
    -9 5 -1
    -9 5 -1
    -9 5 -1
    -9 -5 -1
    -9 -5 -1
    -9 -5 -1
    9 -5 1
    -9 5 -2
    9 5 2
    9 5 2
    9 5 2
    -9 5 -2
    -9 5 -2
    -9 5 -2
    -9 -5 -2
    -9 -5 -2
    9 -5 2
    9 5 3
    -9 5 -3
    9 5 3
    9 5 3
    -9 5 -3
    -9 5 -3
    -9 5 -3
    -9 -5 -3
    9 -5 3
    -9 -5 -3
    -9 5 -4
    -9 5 -4
    -9 5 -4
    9 5 4
    -9 5 -4
    9 5 4
    9 5 4
    -9 -5 -4
    9 -5 4
    9 -5 4
    -9 -5 -4
    9 5 5
    -9 5 -5
    -9 5 -5
    -9 5 -5
    9 5 5
    -9 5 -5
    9 -5 5
    -9 -5 -5
    9 -5 5
    9 -5 5
    -9 -5 -5
    9 5 6
    -9 5 -6
    -9 5 -6
    9 5 6
    9 5 6
    -9 5 -6
    9 -5 6
    9 -5 6
    -9 -5 -6
    -9 -5 -6
    9 5 7
    -9 5 -7
    9 5 7
    9 5 7
    -9 5 -7
    -9 -5 -7
    9 -5 7
    -9 -5 -7
    -9 5 -8
    9 5 8
    -9 5 -8
    9 5 8
    9 5 8
    -9 -5 -8
    -9 -5 -8
    9 -5 8
    9 5 9
    -9 5 -9
    9 5 9
    9 5 9
    -9 5 -9
    9 -5 9
    -9 -5 -9
    -9 -5 -9
    -9 5 -10
    9 5 10
    -9 5 -10
    9 5 10
    -9 -5 -10
    9 -5 10
    -9 -5 -10
    -9 5 -11
    9 5 11
    -9 5 -11
    -9 -5 -11
    9 -5 11
    -9 -5 -11
    -9 5 -12
    -9 5 -12
    9 5 12
    9 -5 12
    -9 -5 -12
    -9 -5 -12
    -9 6 17
    -9 6 17
    9 6 -17
    -9 -6 17
    -9 6 16
    9 6 -16
    9 6 -16
    -9 6 16
    -9 -6 16
    9 6 -15
    -9 6 15
    9 6 -15
    -9 6 15
    -9 -6 15
    -9 6 14
    -9 6 14
    9 6 -14
    9 6 -14
    -9 -6 14
    9 6 -13
    9 6 -13
    -9 6 13
    -9 6 13
    -9 -6 13
    9 -6 -13
    9 6 -12
    9 6 -12
    -9 6 12
    -9 6 12
    -9 6 12
    9 -6 -12
    9 -6 -12
    -9 -6 12
    9 6 -11
    9 6 -11
    -9 6 11
    -9 6 11
    -9 6 11
    -9 -6 11
    9 -6 -11
    9 -6 -11
    9 6 -10
    9 6 -10
    -9 6 10
    -9 6 10
    -9 6 10
    -9 6 10
    9 -6 -10
    -9 -6 10
    9 -6 -10
    -9 6 9
    9 6 -9
    -9 6 9
    -9 6 9
    -9 6 9
    -9 6 9
    9 6 -9
    -9 -6 9
    9 -6 -9
    9 6 -8
    -9 6 8
    -9 6 8
    -9 6 8
    -9 6 8
    9 6 -8
    -9 6 8
    9 -6 -8
    -9 -6 8
    -9 6 7
    -9 6 7
    -9 6 7
    9 6 -7
    -9 6 7
    -9 6 7
    -9 -6 7
    -9 -6 7
    9 -6 -7
    -9 6 6
    -9 6 6
    -9 6 6
    -9 6 6
    9 6 -6
    -9 6 6
    9 6 -6
    9 -6 -6
    -9 -6 6
    -9 -6 6
    -9 6 5
    9 6 -5
    -9 6 5
    -9 6 5
    -9 6 5
    9 6 -5
    -9 -6 5
    9 -6 -5
    -9 -6 5
    -9 6 4
    9 6 -4
    9 6 -4
    -9 6 4
    -9 6 4
    -9 6 4
    -9 -6 4
    9 -6 -4
    -9 -6 4
    9 6 -3
    -9 6 3
    -9 6 3
    -9 6 3
    9 6 -3
    -9 6 3
    -9 -6 3
    -9 -6 3
    9 -6 -3
    9 -6 -3
    -9 -6 3
    -9 6 2
    -9 6 2
    9 6 -2
    9 6 -2
    -9 6 2
    -9 6 2
    -9 -6 2
    -9 -6 2
    9 -6 -2
    9 -6 -2
    -9 -6 2
    -9 6 1
    9 6 -1
    -9 6 1
    9 6 -1
    -9 6 1
    -9 6 1
    9 6 -1
    9 -6 -1
    9 -6 -1
    -9 -6 1
    -9 -6 1
    -9 -6 1
    -9 6 0
    9 6 0
    -9 6 0
    9 6 0
    9 6 0
    -9 6 0
    -9 6 0
    9 -6 0
    -9 -6 0
    -9 -6 0
    -9 -6 0
    9 -6 0
    -9 6 -1
    9 6 1
    -9 6 -1
    9 6 1
    -9 6 -1
    -9 6 -1
    9 6 1
    9 6 1
    -9 -6 -1
    9 -6 1
    -9 -6 -1
    -9 6 -2
    9 6 2
    9 6 2
    -9 6 -2
    -9 6 -2
    9 6 2
    -9 6 -2
    9 -6 2
    -9 -6 -2
    -9 -6 -2
    -9 6 -3
    9 6 3
    -9 6 -3
    -9 6 -3
    9 6 3
    -9 6 -3
    9 6 3
    9 -6 3
    -9 -6 -3
    -9 -6 -3
    9 -6 3
    9 6 4
    9 6 4
    -9 6 -4
    -9 6 -4
    -9 6 -4
    -9 6 -4
    9 6 4
    -9 -6 -4
    -9 -6 -4
    9 -6 4
    9 -6 4
    9 6 5
    9 6 5
    -9 6 -5
    9 6 5
    -9 6 -5
    -9 6 -5
    -9 -6 -5
    -9 -6 -5
    9 -6 5
    9 6 6
    -9 6 -6
    9 6 6
    -9 6 -6
    9 6 6
    -9 -6 -6
    9 -6 6
[truncated: 223,424 more chars]
