# Supplementary material for: 2,2′-Oxybis[1,3-bis­(4-meth­oxy­phen­yl)-2,3-di­hydro-1H-benzo[d][1,3,2]di­aza­borole]
Source: IUCrdata. 2020 Sep 18;5(Pt 9):x201248. doi: 10.1107/S2414314620012481 (PMC9462278; doi:10.1107/S2414314620012481)
Supplement: Supplementary file 2 [file x-05-x201248-Isup2.hkl]

#
# h,k,l, Fc-squared, Fo-squared, sigma(Fo-squared), status flag
#
data_I
_shelx_title ' OBDR-019A in P21/c #  14'
_shelx_refln_list_code          4
_shelx_F_calc_maximum      342.33
_exptl_crystal_F_000      1416.00
_reflns_d_resolution_high  0.8283

loop_
 _space_group_symop_operation_xyz
 'x, y, z'
 '-x, y+1/2, -z+1/2'
 '-x, -y, -z'
 'x, -y-1/2, z-1/2'

_cell_length_a    16.7584
_cell_length_b    13.6696
_cell_length_c    16.0291
_cell_angle_alpha  90.000
_cell_angle_beta  111.125
_cell_angle_gamma  90.000

_shelx_F_squared_multiplier     1.000

loop_
 _refln_index_h
 _refln_index_k
 _refln_index_l
 _refln_F_squared_calc
 _refln_F_squared_meas
 _refln_F_squared_sigma
 _refln_observed_status
   2   0   0       8696.83       7996.46       180.71 o
   3   0   0       1987.31       1850.96        34.13 o
   4   0   0        732.65        744.81        17.21 o
   5   0   0       1614.35       1468.94        29.67 o
   6   0   0        919.72        903.49        21.38 o
   7   0   0        291.33        279.69        12.81 o
   8   0   0      14537.70      15383.61       231.21 o
   9   0   0       2227.27       2515.77        50.14 o
  10   0   0        312.11        326.06        18.80 o
  11   0   0        293.60        267.59        15.60 o
  12   0   0       3242.03       3395.11        61.83 o
  13   0   0         45.15         31.71        11.96 o
  14   0   0          7.46         12.78        16.97 o
  15   0   0        192.05        193.80        31.41 o
  16   0   0        301.89        326.29        37.06 o
  17   0   0        257.12        239.82        41.45 o
  18   0   0        825.60        883.45        47.39 o
   1   1   0       8239.33       7139.72       119.81 o
   2   1   0      10827.45       9976.65        92.24 o
   3   1   0       5178.84       4875.28        48.85 o
   4   1   0        489.90        486.83         8.83 o
   5   1   0       1523.43       1449.80        16.78 o
   6   1   0         80.80         88.56         5.24 o
   7   1   0        997.69        974.91        15.81 o
   8   1   0        282.00        324.31        11.06 o
   9   1   0         12.47         -2.30         5.52 o
  10   1   0        478.42        513.10        13.31 o
  11   1   0        718.19        676.72        15.65 o
  12   1   0        664.37        661.21        16.47 o
  13   1   0       4212.51       4267.07        59.27 o
  14   1   0        316.27        351.13        19.77 o
  15   1   0        409.33        409.70        22.90 o
  16   1   0        118.65         94.45        15.08 o
  17   1   0        153.07        162.16        16.80 o
  18   1   0          0.18         22.02        14.72 o
   0   2   0       3541.28       3257.72        54.48 o
   1   2   0         34.08         37.39         3.27 o
   2   2   0       1263.47       1196.16        12.27 o
   3   2   0         15.67         10.90         3.33 o
   4   2   0       1602.14       1478.67        16.72 o
   5   2   0       4745.60       4655.51        45.02 o
   6   2   0        924.84       1015.02        13.70 o
   7   2   0       4036.28       4225.16        42.97 o
   8   2   0          5.54          1.96         3.89 o
   9   2   0       3432.42       3495.52        50.51 o
  10   2   0        830.11        864.79        18.70 o
  11   2   0       1751.18       1674.49        29.01 o
  12   2   0       3023.96       2996.53        46.18 o
  13   2   0        106.17         96.42        10.59 o
  14   2   0        128.12        134.34        13.82 o
  15   2   0        102.15         79.37        13.68 o
  16   2   0        198.01        203.92        16.14 o
  17   2   0         19.54          3.65        16.71 o
  18   2   0         73.37         97.10        16.07 o
   1   3   0        468.03        417.39         9.63 o
   2   3   0        470.10        479.30         9.35 o
   3   3   0       3118.03       2952.15        27.53 o
   4   3   0       4570.34       4393.24        38.76 o
   5   3   0       1191.18       1189.01        16.06 o
   6   3   0       6282.01       6744.65        71.15 o
   7   3   0       1191.95       1327.91        18.29 o
   8   3   0       2622.85       2771.35        33.47 o
   9   3   0         91.50         80.48         7.17 o
  10   3   0       1888.58       1838.92        27.90 o
  11   3   0         71.76         63.20         8.46 o
  12   3   0         15.96          5.04         8.15 o
  13   3   0        412.90        447.37        16.79 o
  14   3   0        755.62        734.90        25.72 o
  15   3   0         23.35          6.57        12.49 o
  16   3   0        143.78        131.76        15.66 o
  17   3   0         67.81        113.30        15.62 o
  18   3   0         20.36         27.61        17.46 o
   0   4   0        589.73        562.33        21.69 o
   1   4   0       1080.51       1012.31        16.07 o
   2   4   0        492.87        478.72        10.66 o
   3   4   0       3266.53       3247.57        33.91 o
   4   4   0       4587.38       4457.94        45.14 o
   5   4   0       1235.26       1271.62        14.68 o
   6   4   0        223.46        248.25         7.94 o
   7   4   0       3297.11       3568.05        37.99 o
   8   4   0          0.35         11.77         5.65 o
   9   4   0          6.79          1.12         5.82 o
  10   4   0          9.36         19.92         6.32 o
  11   4   0        278.90        298.65        12.57 o
  12   4   0        235.11        249.61        11.50 o
  13   4   0          1.01        -10.24        10.24 o
  14   4   0        176.58        137.08        14.17 o
  15   4   0          5.59        -12.68        12.68 o
  16   4   0         24.14         13.49        13.75 o
  17   4   0         29.02         35.86        14.47 o
  18   4   0        504.34        543.35        30.88 o
   1   5   0        218.36        230.13         9.05 o
   2   5   0        519.07        536.29        12.10 o
   3   5   0        326.73        323.69        10.37 o
   4   5   0          0.88         -1.36         4.71 o
   5   5   0       2959.85       3149.37        31.98 o
   6   5   0       2969.35       3213.02        33.61 o
   7   5   0          2.35         -1.88         5.81 o
   8   5   0       3062.75       3279.05        39.92 o
   9   5   0        224.41        276.22        10.27 o
  10   5   0        251.63        277.46        11.15 o
  11   5   0        269.49        253.92        11.18 o
  12   5   0        426.04        452.66        15.48 o
  13   5   0          4.44        -11.86        11.86 o
  14   5   0       1102.94       1073.64        31.51 o
  15   5   0         17.14          2.53        13.52 o
  16   5   0         20.59         19.63        24.00 o
  17   5   0        373.66        394.28        25.33 o
   0   6   0       5970.28       6129.37       129.06 o
   1   6   0        146.23        127.31         9.50 o
   2   6   0       1568.29       1557.44        23.13 o
   3   6   0        951.54       1030.48        18.07 o
   4   6   0        119.90        105.91         6.89 o
   5   6   0       1997.36       2119.68        26.49 o
   6   6   0        176.52        168.30         8.49 o
   7   6   0          0.21          2.99         6.03 o
   8   6   0         23.69         29.45         7.84 o
   9   6   0         59.96         47.25         8.46 o
  10   6   0       2377.62       2405.31        36.64 o
  11   6   0        207.38        213.44        12.02 o
  12   6   0        578.32        524.96        20.75 o
  13   6   0       1414.14       1265.35        33.97 o
  14   6   0         46.33         25.29        15.27 o
  15   6   0          2.58          0.85        17.21 o
  16   6   0        246.04        262.33        19.14 o
  17   6   0        167.32        199.61        19.30 o
   1   7   0       1164.75       1319.43        26.89 o
   2   7   0        936.54        932.38        25.41 o
   3   7   0        168.39        178.13         9.35 o
   4   7   0        346.95        334.95        12.68 o
   5   7   0        428.24        473.35        14.76 o
   6   7   0         21.64         39.57         7.32 o
   7   7   0        364.00        333.45        12.59 o
   8   7   0          5.53         -2.82         6.89 o
   9   7   0        372.88        368.58        16.65 o
  10   7   0          9.38         -1.89        11.50 o
  11   7   0         87.85         80.57        11.22 o
  12   7   0          9.42         11.58        12.05 o
  13   7   0        879.99        843.92        43.03 o
  14   7   0        180.38        206.38        17.57 o
  15   7   0        283.34        284.74        19.91 o
  16   7   0        162.51        176.30        18.63 o
  17   7   0        382.87        382.07        25.82 o
   0   8   0         29.49         53.31        18.47 o
   1   8   0         93.92         77.45         9.15 o
   2   8   0       3803.56       3938.68        72.35 o
   3   8   0          0.05          5.32         7.99 o
   4   8   0        646.00        676.05        18.36 o
   5   8   0         82.07         75.86         9.53 o
   6   8   0       1427.19       1461.67        26.70 o
   7   8   0        205.56        210.71        11.49 o
   8   8   0        138.65        133.69        13.17 o
   9   8   0        726.78        702.05        30.52 o
  10   8   0       1495.15       1472.04        32.42 o
  11   8   0        138.90         98.24        14.24 o
  12   8   0        318.78        280.22        17.06 o
  13   8   0          1.27        -13.78        13.78 o
  14   8   0        827.45        783.62        35.85 o
  15   8   0         42.41         25.12        25.03 o
  16   8   0         39.22         52.62        19.24 o
   1   9   0        128.06        130.94        15.24 o
   2   9   0       1613.05       1701.45        63.50 o
   3   9   0        160.77        207.01        12.53 o
   4   9   0         28.70         28.94        10.38 o
   5   9   0        248.63        252.32        14.24 o
   6   9   0       2141.37       2168.07        41.42 o
   7   9   0        757.00        776.74        25.27 o
   8   9   0        375.35        390.59        21.89 o
   9   9   0        512.05        556.16        24.03 o
  10   9   0          1.81          1.35        12.80 o
  11   9   0        154.36        126.36        20.76 o
  12   9   0        385.94        370.59        28.49 o
  13   9   0        244.86        238.93        21.54 o
  14   9   0         29.62         19.23        26.82 o
  15   9   0        665.95        735.80        36.34 o
   0  10   0        257.68        238.04        25.87 o
   1  10   0        745.32        713.87        30.10 o
   2  10   0       1233.45       1281.31        41.45 o
   3  10   0          9.21         15.57        13.08 o
   4  10   0        448.31        448.40        18.78 o
   5  10   0       2121.65       2145.01        42.44 o
   6  10   0       1521.10       1531.14        33.15 o
   7  10   0       1172.64       1205.84        29.89 o
   8  10   0        191.78        217.12        16.69 o
   9  10   0       1298.01       1293.60        33.89 o
  10  10   0        150.98        119.47        15.65 o
  11  10   0        203.93        224.90        17.65 o
  12  10   0        253.15        285.68        24.24 o
  13  10   0         12.56          4.07        19.83 o
  14  10   0         33.55          4.46        19.78 o
   1  11   0        540.58        565.30        31.02 o
   2  11   0        805.88        822.42        33.54 o
   3  11   0       1115.51       1108.19        33.48 o
   4  11   0         30.20          9.98        17.65 o
   5  11   0        426.46        421.84        20.37 o
   6  11   0       1222.38       1279.01        31.46 o
   7  11   0        696.73        705.77        33.55 o
   8  11   0       1110.74       1116.56        32.98 o
   9  11   0          2.37        -14.21        14.21 o
  10  11   0        143.95        156.88        17.02 o
  11  11   0        785.31        708.44        32.25 o
  12  11   0        130.58        141.56        22.47 o
  13  11   0        211.40        130.37        27.97 o
  14  11   0         93.53         85.42        24.66 o
   0  12   0       4631.03       4742.76       187.15 o
   1  12   0          0.13        -16.46        16.46 o
   2  12   0         69.90         52.81        18.06 o
   3  12   0        109.11        109.66        16.87 o
   4  12   0        236.34        274.88        20.49 o
   5  12   0       1233.16       1160.72        32.41 o
   6  12   0        758.87        734.08        30.24 o
   7  12   0        166.68        144.88        17.00 o
   8  12   0        217.86        244.16        22.80 o
   9  12   0         37.24         28.41        16.07 o
  10  12   0         73.26        106.43        21.34 o
  11  12   0        492.58        551.58        27.57 o
  12  12   0        219.41        291.73        27.20 o
   1  13   0        344.56        309.57        24.81 o
   2  13   0        769.05        763.07        37.96 o
   3  13   0       1120.12       1118.48        37.97 o
   4  13   0        527.05        527.66        27.18 o
   5  13   0       1325.43       1352.81        41.44 o
   6  13   0         33.98         61.50        20.37 o
   7  13   0          0.45        -15.46        18.56 o
   8  13   0        118.52        133.13        26.06 o
   9  13   0         31.76         44.72        19.11 o
  10  13   0         68.10         44.74        19.82 o
  11  13   0          0.10        -21.20        21.20 o
   0  14   0         58.55         73.39        46.52 o
   1  14   0         78.37         50.65        21.35 o
   2  14   0         20.82          8.82        18.24 o
   3  14   0        110.36        120.06        20.32 o
   4  14   0         67.88         85.07        19.46 o
   5  14   0        618.59        604.83        32.94 o
   6  14   0         24.84         18.64        20.91 o
   7  14   0          3.08         14.88        20.69 o
   8  14   0        166.29        165.24        31.70 o
   9  14   0         51.46         32.56        21.59 o
   1  15   0         78.89         90.57        23.14 o
   2  15   0        777.99        854.95        39.06 o
   3  15   0         20.32          1.01        20.89 o
   4  15   0        112.63        124.80        22.90 o
   5  15   0         26.03         61.60        22.06 o
   6  15   0        195.14        255.01        25.97 o
   7  15   0        124.10        131.26        24.42 o
   0  16   0        789.58        920.60        66.62 o
   1  16   0        387.95        418.56        34.80 o
   2  16   0         50.06         69.18        24.24 o
   3  16   0        111.86        163.20        27.95 o
   4  16   0         15.87         52.29        23.10 o
 -19   1   1         27.02         21.18        16.26 o
 -18   1   1        694.16        668.28        26.59 o
 -17   1   1         14.04         16.92        12.99 o
 -16   1   1         19.54          3.63        11.91 o
 -15   1   1        186.60        181.39        14.23 o
 -14   1   1       1152.35       1169.17        22.35 o
 -13   1   1        111.96        154.39         8.64 o
 -12   1   1        126.88        107.95         7.22 o
 -11   1   1         68.25         50.14         5.96 o
 -10   1   1        774.95        841.12        15.21 o
  -9   1   1        272.96        243.05        10.04 o
  -8   1   1        304.08        355.38        12.78 o
  -7   1   1         21.47         33.56         6.58 o
  -6   1   1        416.22        434.81        14.11 o
  -5   1   1        205.58        198.94         7.29 o
  -4   1   1        321.26        306.53         7.21 o
  -3   1   1        166.41        174.40         6.07 o
  -2   1   1        355.77        309.56         5.85 o
  -1   1   1         19.52         13.96         2.26 o
   0   1   1          0.02          6.78         1.54 o
   1   1   1       1696.32       1554.14        17.94 o
   2   1   1       7295.64       6884.17        68.26 o
   3   1   1       7922.30       7502.74        70.21 o
   4   1   1          2.14          8.01         3.45 o
   5   1   1        549.40        535.66         9.16 o
   6   1   1         13.11          7.91         4.40 o
   7   1   1       2779.69       2892.97        31.20 o
   8   1   1       1727.68       1781.65        23.49 o
   9   1   1       1378.73       1547.38        24.13 o
  10   1   1        142.63        149.01         8.35 o
  11   1   1         23.14         32.27         7.80 o
  12   1   1          0.77         -9.05         9.05 o
  13   1   1       1265.74       1305.44        27.42 o
  14   1   1         38.29         23.22        13.34 o
  15   1   1        528.17        547.64        26.06 o
  16   1   1        360.90        316.87        20.35 o
  17   1   1          4.62         20.03        15.00 o
  18   1   1         54.88         66.50        16.61 o
 -19   2   1         21.23         26.30        16.84 o
 -18   2   1         15.00         22.73        15.57 o
 -17   2   1        149.04        161.88        15.06 o
 -16   2   1        334.34        311.10        17.48 o
 -15   2   1        404.90        391.11        18.86 o
 -14   2   1         63.81         56.40         9.52 o
 -13   2   1        819.86        771.49        18.73 o
 -12   2   1        928.75        898.12        17.72 o
 -11   2   1       2314.28       2291.25        33.25 o
 -10   2   1        234.42        249.76         8.66 o
  -9   2   1       1409.39       1523.56        25.47 o
  -8   2   1      14810.11      15844.26       198.45 o
  -7   2   1       1403.92       1439.92        19.08 o
  -6   2   1        719.33        772.49        12.62 o
  -5   2   1        110.12         82.07         6.43 o
  -4   2   1       2235.01       2144.28        22.81 o
  -3   2   1      14143.89      13028.38       114.46 o
  -2   2   1         11.07          9.86         2.92 o
  -1   2   1       8146.24       7544.24        85.63 o
   0   2   1      22548.34      20470.35       240.95 o
   1   2   1       1484.99       1382.31        21.62 o
   2   2   1         27.55         21.26         4.26 o
   3   2   1      10099.35       9639.76        87.67 o
   4   2   1        978.55        943.84        11.68 o
   5   2   1        872.21        932.19        13.04 o
   6   2   1          9.96          8.33         4.96 o
   7   2   1       2009.89       2109.41        24.74 o
   8   2   1        196.21        240.84         9.08 o
   9   2   1        252.97        254.37         8.50 o
  10   2   1        890.69        965.22        20.94 o
  11   2   1       1534.46       1502.65        27.00 o
  12   2   1        443.94        453.04        16.49 o
  13   2   1         16.38         14.09        10.02 o
  14   2   1        237.33        266.22        17.40 o
  15   2   1        255.52        288.91        17.78 o
  16   2   1         42.55         31.67        14.42 o
  17   2   1         91.02         67.19        15.86 o
  18   2   1          8.59        -14.91        14.91 o
 -18   3   1         72.58         80.06        17.25 o
 -17   3   1        446.41        385.89        22.73 o
 -16   3   1        185.81        200.19        15.30 o
 -15   3   1         38.22         57.59        12.29 o
 -14   3   1        612.40        544.76        18.99 o
 -13   3   1       2030.90       2065.30        33.49 o
 -12   3   1          0.02          3.80         7.17 o
 -11   3   1        608.75        583.94        14.99 o
 -10   3   1         20.08         29.51         5.71 o
  -9   3   1        380.35        378.23         9.99 o
  -8   3   1        285.44        295.55         8.71 o
  -7   3   1        186.94        208.28         7.07 o
  -6   3   1        633.01        685.61        11.81 o
  -5   3   1        112.17        115.40         5.56 o
  -4   3   1        429.06        433.21         8.53 o
  -3   3   1       5247.43       4952.07        46.62 o
  -2   3   1       4554.78       4157.58        42.90 o
  -1   3   1      21899.07      20625.36       201.87 o
   0   3   1      17032.50      15708.82       178.46 o
   1   3   1         71.14         63.75         5.05 o
   2   3   1      12136.54      11187.36       110.81 o
   3   3   1       5203.24       5118.61        49.54 o
   4   3   1        184.30        168.20         6.02 o
   5   3   1        352.34        342.20         8.64 o
   6   3   1         99.21         82.53         6.32 o
   7   3   1        158.49        166.82         7.35 o
   8   3   1       1707.76       2027.18        27.20 o
   9   3   1         50.52         75.32         7.02 o
  10   3   1        384.65        410.83        12.78 o
  11   3   1        131.70        125.25         9.02 o
  12   3   1        627.68        598.01        18.82 o
  13   3   1       1755.41       1783.73        35.59 o
  14   3   1         10.49          6.59        12.70 o
  15   3   1        429.43        428.48        21.90 o
  16   3   1        166.31        160.64        17.11 o
  17   3   1         90.54        114.07        17.01 o
  18   3   1         17.35        -16.79        16.79 o
 -18   4   1        573.78        503.66        27.82 o
 -17   4   1         13.71         26.54        13.52 o
 -16   4   1        910.42        912.61        29.44 o
 -15   4   1        783.72        710.99        28.35 o
 -14   4   1        547.99        468.58        20.86 o
 -13   4   1       2037.27       1913.91        34.32 o
 -12   4   1        279.07        282.48        12.37 o
 -11   4   1        267.04        247.46        10.43 o
 -10   4   1         12.84         19.09         6.10 o
  -9   4   1       1111.95       1135.75        16.51 o
  -8   4   1         10.30          3.03         5.01 o
  -7   4   1          1.21          1.16         4.98 o
  -6   4   1       1802.87       1888.81        22.30 o
  -5   4   1       3105.94       3256.80        32.37 o
  -4   4   1       1506.76       1536.62        18.03 o
  -3   4   1        606.92        569.63        11.56 o
  -2   4   1          0.60          6.86         4.99 o
  -1   4   1       1394.13       1288.15        19.75 o
   0   4   1       6264.38       5928.71        74.09 o
   1   4   1      16185.63      15301.50       174.78 o
   2   4   1       6075.22       5920.55        60.67 o
   3   4   1         29.99         20.26         5.27 o
   4   4   1         61.11         59.80         5.96 o
   5   4   1        168.37        183.21         6.55 o
   6   4   1       1109.22       1180.31        16.62 o
   7   4   1        378.03        383.54        11.43 o
   8   4   1       1295.58       1367.79        21.39 o
   9   4   1       1445.62       1472.89        22.76 o
  10   4   1        910.62        916.52        17.85 o
  11   4   1        190.57        194.94         8.93 o
  12   4   1        489.58        522.62        17.54 o
  13   4   1         86.94         92.30        13.85 o
  14   4   1        307.14        298.56        18.81 o
  15   4   1        918.14        966.36        32.03 o
  16   4   1         42.24         18.07        15.17 o
  17   4   1         35.33          8.88        15.64 o
 -18   5   1         65.54         67.11        24.23 o
 -17   5   1         53.67         99.97        17.81 o
 -16   5   1         23.83         27.80        13.66 o
 -15   5   1        277.91        262.98        27.13 o
 -14   5   1        580.50        514.14        22.60 o
 -13   5   1        102.34         89.98        11.44 o
 -12   5   1          5.29         -6.88         6.88 o
 -11   5   1        178.71        168.15         8.57 o
 -10   5   1         93.60         88.26         8.04 o
  -9   5   1        311.02        312.20        10.50 o
  -8   5   1         77.56         86.20         6.80 o
  -7   5   1         65.94        108.34         6.67 o
  -6   5   1        380.92        393.37         9.92 o
  -5   5   1        389.46        394.28         9.37 o
  -4   5   1       2906.22       2848.98        30.84 o
  -3   5   1        554.62        570.79        12.31 o
  -2   5   1       1283.55       1287.71        17.60 o
  -1   5   1        267.28        271.64        13.07 o
   0   5   1          4.28         10.81         6.70 o
   1   5   1        454.85        483.62        15.57 o
   2   5   1       1283.78       1167.56        17.15 o
   3   5   1         91.52         83.35         6.35 o
   4   5   1        184.62        197.45        11.66 o
   5   5   1         89.49         51.05         5.71 o
   6   5   1        314.65        321.16         9.38 o
   7   5   1        380.09        378.74        10.77 o
   8   5   1        291.12        345.00        12.36 o
   9   5   1        354.93        361.57        14.21 o
  10   5   1        903.09        876.59        21.03 o
  11   5   1        550.87        510.42        17.83 o
  12   5   1       1197.47       1209.03        26.49 o
  13   5   1        600.25        580.98        25.37 o
  14   5   1         27.25         11.41        13.81 o
  15   5   1         71.10         77.37        15.77 o
  16   5   1        185.99        185.88        18.19 o
  17   5   1         10.74          0.59        15.92 o
 -17   6   1        157.79        196.94        20.59 o
 -16   6   1          1.19          1.39        13.70 o
 -15   6   1       1068.82       1108.02        33.11 o
 -14   6   1         26.22         25.31        12.93 o
 -13   6   1        574.66        582.04        24.58 o
 -12   6   1        853.14        871.72        29.78 o
 -11   6   1       4755.71       4798.14        63.64 o
 -10   6   1       1003.75       1058.31        21.95 o
  -9   6   1        211.47        197.02         9.76 o
  -8   6   1        741.39        717.79        16.98 o
  -7   6   1        143.60        167.92         7.44 o
  -6   6   1        319.94        355.50        10.67 o
  -5   6   1        195.30        206.05        11.95 o
  -4   6   1       5385.17       5503.55        57.71 o
  -3   6   1        461.95        487.86        12.27 o
  -2   6   1          6.27          7.01         5.61 o
  -1   6   1         86.35         78.26         8.19 o
   0   6   1         55.24         52.10         8.54 o
   1   6   1       7263.32       7437.58       105.84 o
   2   6   1        420.27        437.33        14.28 o
   3   6   1       2154.57       2287.34        31.64 o
   4   6   1       4480.34       4673.49        53.71 o
   5   6   1         44.68         40.51         6.78 o
   6   6   1          9.77         14.08         6.01 o
   7   6   1         10.34          1.03         5.66 o
   8   6   1        166.62        157.18        10.56 o
   9   6   1         66.53         86.94         9.71 o
  10   6   1       1112.52       1105.48        24.79 o
  11   6   1         20.47         17.65         9.93 o
  12   6   1       1024.01        978.48        27.66 o
  13   6   1        548.52        509.38        25.38 o
  14   6   1       1882.56       1792.42        43.29 o
  15   6   1        327.55        285.42        19.87 o
  16   6   1          4.91         24.19        16.02 o
  17   6   1          6.38         20.56        16.68 o
 -17   7   1        191.92        189.46        22.93 o
 -16   7   1         77.50         63.56        17.00 o
 -15   7   1        281.31        289.97        20.37 o
 -14   7   1        355.82        356.04        21.89 o
 -13   7   1         30.38         49.84        14.41 o
 -12   7   1       3064.57       3010.51        52.79 o
 -11   7   1       1396.58       1415.31        28.65 o
 -10   7   1        283.20        282.70        13.46 o
  -9   7   1        475.80        448.64        16.69 o
  -8   7   1          0.09          0.99         8.52 o
  -7   7   1        830.12        898.64        19.17 o
  -6   7   1         19.40          7.43         6.02 o
  -5   7   1         14.09         22.73         6.45 o
  -4   7   1         53.66         61.53         6.84 o
  -3   7   1         19.68         14.27         6.59 o
  -2   7   1        139.40        119.52        11.96 o
  -1   7   1        200.85        206.77        13.23 o
   0   7   1       3301.45       3348.37        51.24 o
   1   7   1        664.15        777.85        19.53 o
   2   7   1        731.61        669.65        19.41 o
   3   7   1        986.32       1091.27        21.61 o
   4   7   1       1052.22       1114.78        22.09 o
   5   7   1          2.28         -0.17         6.95 o
   6   7   1        359.79        461.16        14.46 o
   7   7   1        240.72        236.30        11.07 o
   8   7   1         55.46         52.14         8.08 o
   9   7   1        155.53        157.40        11.80 o
  10   7   1        735.19        716.77        23.04 o
  11   7   1       1295.61       1293.18        29.96 o
  12   7   1       2004.84       1976.84        41.13 o
  13   7   1         78.94        106.74        16.56 o
  14   7   1         18.42         -0.83        15.27 o
  15   7   1        223.23        238.03        19.70 o
  16   7   1          0.30         25.43        16.59 o
 -16   8   1         75.38         66.63        21.60 o
 -15   8   1         10.31          0.20        15.84 o
 -14   8   1         15.45          3.57        15.82 o
 -13   8   1        499.75        488.11        26.67 o
 -12   8   1         15.10          8.00        13.17 o
 -11   8   1          6.07          7.52        11.02 o
 -10   8   1       3609.27       3688.12        55.68 o
  -9   8   1        125.22        142.30        11.18 o
  -8   8   1        936.69        979.77        21.88 o
  -7   8   1        122.91        115.59         9.47 o
  -6   8   1         50.23         67.60         7.86 o
  -5   8   1        698.15        733.53        16.65 o
  -4   8   1        209.45        230.37        10.11 o
  -3   8   1         40.43         45.75         9.20 o
  -2   8   1       1196.85       1112.50        34.67 o
  -1   8   1        578.23        625.36        25.29 o
   0   8   1       3802.11       4037.68        68.47 o
   1   8   1       3635.57       3812.47        61.21 o
   2   8   1          0.24         -5.97         5.97 o
   3   8   1         23.83         23.84         9.85 o
   4   8   1       1633.64       1759.31        31.12 o
   5   8   1        244.82        267.50        13.35 o
   6   8   1         23.34         28.94         9.09 o
   7   8   1        942.54        938.11        21.59 o
   8   8   1          9.71         11.41         8.38 o
   9   8   1       2070.48       2059.05        38.22 o
  10   8   1        868.35        837.45        25.38 o
  11   8   1        150.99        138.82        12.99 o
  12   8   1       1189.99       1168.20        35.24 o
  13   8   1         28.55         15.11        15.45 o
  14   8   1         44.92          3.52        15.92 o
  15   8   1          4.03        -21.20        21.20 o
  16   8   1         19.19         28.21        17.75 o
 -16   9   1        684.73        823.73        37.35 o
 -15   9   1        224.33        220.45        21.32 o
 -14   9   1        127.61        108.90        18.72 o
 -13   9   1          0.42        -15.49        15.49 o
 -12   9   1         42.05         35.74        13.61 o
 -11   9   1       1633.53       1491.82        35.97 o
 -10   9   1       1032.47        985.09        29.44 o
  -9   9   1        203.76        185.89        15.11 o
  -8   9   1        333.52        338.39        14.36 o
  -7   9   1        105.44        110.42        10.76 o
  -6   9   1        483.28        481.34        17.40 o
  -5   9   1          5.46         -2.38         8.03 o
  -4   9   1          3.42          1.34        11.44 o
  -3   9   1        205.47        154.10        17.60 o
  -2   9   1          0.29          0.03        14.40 o
  -1   9   1       1783.24       1741.90        42.49 o
   0   9   1       2468.58       2437.24        52.91 o
   1   9   1        576.04        537.81        22.12 o
   2   9   1       1271.95       1231.71        28.36 o
   3   9   1        168.81        151.26        14.20 o
   4   9   1       1135.29       1081.67        26.28 o
   5   9   1          7.48         10.32        10.39 o
   6   9   1        173.54        167.58        13.21 o
   7   9   1       3562.67       3558.95        56.95 o
   8   9   1       4270.57       4179.71        64.93 o
   9   9   1       2136.94       2086.55        42.84 o
  10   9   1        180.69        201.92        15.80 o
  11   9   1         98.62         91.77        14.02 o
  12   9   1        721.22        639.40        34.68 o
  13   9   1         65.64        102.29        19.00 o
  14   9   1         88.50         86.18        19.64 o
  15   9   1         10.73          8.51        18.87 o
 -15  10   1         10.19         15.94        19.67 o
 -14  10   1        103.20        175.66        22.55 o
 -13  10   1        109.44        150.72        21.17 o
 -12  10   1          6.91         33.74        16.87 o
 -11  10   1        669.20        640.63        27.01 o
 -10  10   1         76.86         52.57        14.29 o
  -9  10   1        235.34        266.42        17.53 o
  -8  10   1       1902.50       1810.98        39.72 o
  -7  10   1        320.30        318.61        19.44 o
  -6  10   1       1953.92       2019.46        38.70 o
  -5  10   1        284.76        313.00        22.29 o
  -4  10   1        571.84        541.78        24.88 o
  -3  10   1        263.34        257.39        21.69 o
  -2  10   1         16.35         33.27        16.35 o
  -1  10   1         94.50         94.69        15.83 o
   0  10   1        417.72        333.41        20.77 o
   1  10   1        201.30        209.93        14.27 o
   2  10   1       1118.78       1085.04        29.28 o
   3  10   1        866.43        952.16        26.71 o
   4  10   1        201.69        197.36        13.79 o
   5  10   1        642.65        647.40        24.67 o
   6  10   1        837.20        823.28        25.58 o
   7  10   1        434.54        394.59        18.92 o
   8  10   1        420.55        435.05        20.86 o
   9  10   1        284.29        280.13        18.31 o
  10  10   1        155.72        140.03        17.09 o
  11  10   1         19.72        -15.11        15.16 o
  12  10   1         11.99          4.13        19.11 o
  13  10   1        273.55        252.89        25.01 o
  14  10   1        297.89        375.34        35.46 o
 -14  11   1        535.37        636.60        36.09 o
 -13  11   1         54.38         38.60        20.82 o
 -12  11   1         98.53         66.85        18.99 o
 -11  11   1         80.78         96.45        16.60 o
 -10  11   1        537.35        550.37        25.48 o
  -9  11   1          1.42          8.05        14.31 o
  -8  11   1          0.03         -6.05        13.79 o
  -7  11   1       3197.39       3298.28        59.46 o
  -6  11   1        693.48        718.81        29.52 o
  -5  11   1       1568.27       1629.13        41.25 o
  -4  11   1       1958.00       1964.58        45.22 o
  -3  11   1         54.98         78.73        17.53 o
  -2  11   1       1190.73       1221.07        38.78 o
  -1  11   1        416.22        355.55        22.70 o
   0  11   1        762.27        804.56        33.98 o
   1  11   1        499.09        519.14        29.77 o
   2  11   1       1416.57       1404.09        32.68 o
   3  11   1         97.66         65.77        12.13 o
   4  11   1        201.53        222.24        14.66 o
   5  11   1        334.38        282.05        16.71 o
   6  11   1        290.38        253.42        16.43 o
   7  11   1         10.50         15.74        14.08 o
   8  11   1        954.90        938.19        31.35 o
   9  11   1        525.26        502.58        24.14 o
  10  11   1        223.59        239.45        27.04 o
  11  11   1        191.23        224.28        21.73 o
  12  11   1         18.03         20.05        20.39 o
  13  11   1         21.00         41.72        22.01 o
 -13  12   1         45.66         24.05        21.52 o
 -12  12   1         55.45         58.14        19.69 o
 -11  12   1         93.79         75.92        18.45 o
 -10  12   1        202.36        181.08        18.62 o
  -9  12   1        154.22        158.08        18.91 o
  -8  12   1        458.58        457.89        24.64 o
  -7  12   1          7.93          4.94        17.63 o
  -6  12   1          0.03        -17.08        17.08 o
  -5  12   1         21.47         32.76        15.91 o
  -4  12   1         11.84          8.72        15.06 o
  -3  12   1        178.33        207.81        19.87 o
  -2  12   1        164.86        156.47        20.01 o
  -1  12   1         40.06         42.39        17.66 o
   0  12   1          4.87        -16.75        16.75 o
   1  12   1        602.36        560.87        29.96 o
   2  12   1        708.14        767.06        31.67 o
   3  12   1        315.30        288.53        17.50 o
   4  12   1          3.29         -1.89        12.75 o
   5  12   1        540.46        539.39        23.27 o
   6  12   1       1468.60       1490.39        46.63 o
   7  12   1        322.12        305.35        19.73 o
   8  12   1        340.28        348.44        23.75 o
   9  12   1          4.47          4.49        15.74 o
  10  12   1        139.26        141.69        21.72 o
  11  12   1         34.26         40.83        26.53 o
  12  12   1         26.10         43.72        21.95 o
 -11  13   1         10.06          6.91        22.09 o
 -10  13   1        157.53        130.29        22.32 o
  -9  13   1        107.13         99.80        21.88 o
  -8  13   1         44.67         73.58        20.64 o
  -7  13   1        271.65        244.81        23.75 o
  -6  13   1         90.38        108.22        22.43 o
  -5  13   1        258.24        257.33        23.97 o
  -4  13   1        122.39        124.55        23.45 o
  -3  13   1       1528.43       1517.95        55.68 o
  -2  13   1         84.34         94.78        19.71 o
  -1  13   1        233.42        240.28        23.22 o
   0  13   1         13.73         14.76        18.97 o
   1  13   1          8.76         16.51        19.17 o
   2  13   1        979.44        904.51        35.72 o
   3  13   1         40.72         27.07        16.72 o
   4  13   1         12.66        -11.09        16.19 o
   5  13   1        343.87        388.38        25.98 o
   6  13   1        110.15        102.08        26.48 o
   7  13   1        271.50        253.68        22.94 o
   8  13   1        217.37        284.65        23.91 o
   9  13   1         73.76         82.74        20.13 o
  10  13   1          2.26        -21.14        23.25 o
  11  13   1          0.32         -3.32        25.41 o
 -10  14   1         14.73         12.32        22.93 o
  -9  14   1        180.70        169.12        24.78 o
  -8  14   1         92.62        107.97        23.14 o
  -7  14   1         12.80         26.31        20.85 o
  -6  14   1        234.23        285.28        26.52 o
  -5  14   1        382.39        450.62        28.60 o
  -4  14   1         19.68         21.65        18.52 o
  -3  14   1         24.79         26.36        18.30 o
  -2  14   1        148.93        161.18        23.30 o
  -1  14   1        211.82        254.97        35.80 o
   0  14   1        865.66        886.10        41.41 o
   1  14   1         96.78        100.01        19.46 o
   2  14   1          4.69         -9.59        17.43 o
   3  14   1         40.40         69.66        18.77 o
   4  14   1          5.25         16.92        19.59 o
   5  14   1         76.46         66.22        20.83 o
   6  14   1          0.02        -19.90        19.90 o
   7  14   1        142.26        142.96        23.53 o
   8  14   1         19.69         53.48        22.05 o
   9  14   1         69.06         52.80        20.84 o
  -8  15   1        525.81        616.69        44.08 o
  -7  15   1         25.36         46.40        22.36 o
  -6  15   1          7.96        -21.09        21.09 o
  -5  15   1         87.73         75.22        33.21 o
  -4  15   1        140.07        181.46        24.30 o
  -3  15   1        150.14        120.47        22.06 o
  -2  15   1         95.45        144.22        24.59 o
  -1  15   1         76.11         95.28        23.65 o
   0  15   1        135.74        135.86        24.41 o
   1  15   1         25.76         20.52        19.35 o
   2  15   1        203.30        241.88        23.17 o
   3  15   1          2.52          7.39        20.82 o
   4  15   1        192.27        224.09        25.08 o
   5  15   1        565.66        658.10        53.72 o
   6  15   1         18.67         15.28        21.91 o
   7  15   1         63.51         98.79        23.90 o
  -4  16   1         15.15         49.60        25.29 o
  -3  16   1        785.41        832.67        43.39 o
  -2  16   1        127.83        110.46        28.63 o
  -1  16   1         48.18         67.26        23.95 o
   0  16   1        463.38        455.32        32.23 o
   1  16   1          0.01         13.88        23.04 o
   2  16   1         87.02         76.95        27.37 o
   3  16   1          0.17         -4.97        25.39 o
   4  16   1        212.72        236.47        74.26 o
 -19   0   2         88.32         58.22        40.55 o
 -18   0   2         55.98         87.09        20.67 o
 -17   0   2          7.75          7.28        19.29 o
 -16   0   2          3.84         19.74        32.92 o
 -15   0   2        249.11        265.72        23.96 o
 -14   0   2       2314.98       2254.94        47.67 o
 -13   0   2         69.72         80.74         9.16 o
 -12   0   2       1555.96       1629.98        35.08 o
 -11   0   2       9757.91      10056.53       179.40 o
 -10   0   2         50.78         29.28         6.03 o
  -9   0   2       3484.55       3698.11        62.66 o
  -8   0   2        156.23        154.74        13.53 o
  -7   0   2        364.27        372.56        33.00 o
  -6   0   2       1284.92       1309.82        62.26 o
  -5   0   2       4258.78       4099.74        99.59 o
  -4   0   2       8219.93       7796.75       154.19 o
  -3   0   2     117193.11     110584.98      1625.79 o
  -2   0   2       1673.92       1525.30        26.73 o
  -1   0   2       9420.50       8826.87       155.21 o
   0   0   2       4266.16       3928.54        65.21 o
   1   0   2        557.53        524.56        19.45 o
   2   0   2       2033.07       2050.03        34.77 o
   3   0   2       2373.00       2153.31        36.30 o
   4   0   2        556.07        447.57        13.18 o
   5   0   2       2469.54       2406.96        35.56 o
   6   0   2       1254.07       1350.92        22.49 o
   7   0   2       2245.01       2206.47        32.90 o
   8   0   2        169.54        171.77         9.83 o
   9   0   2         46.90         50.90        11.24 o
  10   0   2       2110.50       2137.20        47.95 o
  11   0   2       2191.30       2284.63        51.50 o
  12   0   2       7673.61       7650.47       143.81 o
  13   0   2        773.27        792.67        41.65 o
  14   0   2        186.71        151.44        23.67 o
  15   0   2        184.38        189.58        25.89 o
  16   0   2        183.79        205.33        28.88 o
  17   0   2        471.22        459.48        40.45 o
  18   0   2         13.66          2.74        35.99 o
 -19   1   2        478.02        566.13        29.69 o
 -18   1   2        169.75        153.74        15.82 o
 -17   1   2         39.26         72.59        12.58 o
 -16   1   2        639.17        622.81        32.40 o
 -15   1   2        180.98        187.79        11.77 o
 -14   1   2        274.39        295.21        13.02 o
 -13   1   2        471.00        465.50        14.09 o
 -12   1   2        122.48        118.90         6.45 o
 -11   1   2         44.28         38.27         5.88 o
 -10   1   2       2314.90       2383.82        44.46 o
  -9   1   2       1302.09       1561.36        27.74 o
  -8   1   2        326.99        352.91        11.79 o
  -7   1   2        207.27        229.42         9.11 o
  -6   1   2        215.88        229.79         8.78 o
  -5   1   2       4939.40       4637.81        52.51 o
  -4   1   2       4386.22       4092.93        44.49 o
  -3   1   2          1.51          3.90         3.71 o
  -2   1   2          7.31         17.85         3.35 o
  -1   1   2          9.79          6.42         3.21 o
   0   1   2        244.70        254.10         9.81 o
   1   1   2        162.21        142.07         5.63 o
   2   1   2         25.57         37.49         5.29 o
   3   1   2       4496.41       4257.31        47.12 o
   4   1   2         30.23         24.45         4.83 o
   5   1   2       5388.87       5465.64        54.24 o
   6   1   2         62.55         76.73         4.64 o
   7   1   2         73.78         66.95         5.35 o
   8   1   2         22.86         28.64         5.58 o
   9   1   2          0.68          4.63         6.81 o
  10   1   2        115.15        114.41         9.56 o
  11   1   2       2489.24       2563.56        39.98 o
  12   1   2       1467.86       1516.16        30.34 o
  13   1   2        331.39        292.36        18.48 o
  14   1   2         41.05         34.58        25.20 o
  15   1   2         11.43         -6.04        14.94 o
  16   1   2         16.71         31.39        15.26 o
  17   1   2        147.41        195.88        19.49 o
 -19   2   2        173.15        170.88        20.32 o
 -18   2   2        881.90        886.99        32.75 o
 -17   2   2        276.56        326.22        21.15 o
 -16   2   2       1026.35        996.18        27.50 o
 -15   2   2       3148.03       2884.34        48.80 o
 -14   2   2          4.09          4.69         6.23 o
 -13   2   2       1600.28       1584.86        27.19 o
 -12   2   2        516.94        572.85        20.69 o
 -11   2   2        402.64        417.89        17.50 o
 -10   2   2       2869.32       3088.57        56.71 o
  -9   2   2        470.26        494.21        15.47 o
  -8   2   2        617.21        655.45        18.42 o
  -7   2   2       7243.96       7621.70        82.28 o
  -6   2   2       1119.89       1077.23        16.57 o
  -5   2   2          7.72          6.96         5.28 o
  -4   2   2       3299.87       3268.32        36.57 o
  -3   2   2          5.82          0.83         4.26 o
  -2   2   2       3743.50       3552.58        39.25 o
  -1   2   2       1300.06       1181.84        16.02 o
   0   2   2      46683.57      43597.89       540.46 o
   1   2   2      18897.75      17699.22       179.38 o
   2   2   2       4915.72       4575.61        48.70 o
   3   2   2         11.17         14.67         5.42 o
   4   2   2       1060.00        921.57        13.91 o
   5   2   2        544.59        518.12         9.84 o
   6   2   2        544.33        573.34        10.10 o
   7   2   2       2635.73       2725.92        30.58 o
   8   2   2        840.11        927.04        17.19 o
   9   2   2        167.65        170.60         8.70 o
  10   2   2         83.51         94.34         6.63 o
  11   2   2         36.40         24.93         9.34 o
  12   2   2       3055.05       3081.45        49.46 o
  13   2   2         90.70         94.07        13.96 o
  14   2   2          5.35          3.56        13.35 o
  15   2   2        127.29        126.33        16.36 o
  16   2   2         25.98         39.46        15.63 o
  17   2   2        349.41        377.07        22.25 o
 -19   3   2          7.09         19.96        19.48 o
 -18   3   2          0.16         -5.07        14.27 o
 -17   3   2        273.55        275.01        17.37 o
 -16   3   2         19.16         14.18        11.09 o
 -15   3   2       1011.54        997.86        26.72 o
 -14   3   2        461.18        513.75        17.71 o
 -13   3   2        100.31        125.95        10.17 o
 -12   3   2          0.22          8.43         7.52 o
 -11   3   2        548.82        589.13        23.11 o
 -10   3   2       1290.44       1271.98        28.42 o
  -9   3   2        398.76        439.17        10.90 o
  -8   3   2        666.11        706.18        11.99 o
  -7   3   2       1480.67       1539.40        18.96 o
  -6   3   2         20.48         18.45         4.48 o
  -5   3   2        145.29        144.24         5.74 o
  -4   3   2        891.76        809.19        11.23 o
  -3   3   2        487.28        523.38        12.33 o
  -2   3   2        619.22        581.41        10.88 o
  -1   3   2       1125.27       1051.80        18.07 o
   0   3   2        790.67        742.80        13.88 o
   1   3   2       5127.21       4914.17        52.41 o
   2   3   2      23111.02      21962.32       248.72 o
   3   3   2       5707.38       5566.52        57.18 o
   4   3   2        512.14        532.40        10.76 o
   5   3   2        124.17        107.29         5.88 o
   6   3   2        107.86        125.79         5.53 o
   7   3   2        295.58        313.42         8.74 o
   8   3   2         51.51         54.59         7.07 o
   9   3   2        466.08        544.84        14.20 o
  10   3   2        337.97        375.80        13.14 o
  11   3   2        172.79        197.46         9.79 o
  12   3   2        166.32        194.15        12.67 o
  13   3   2       2304.15       2280.59        47.49 o
  14   3   2        507.83        533.58        25.41 o
  15   3   2          0.04        -14.15        14.15 o
  16   3   2         10.93         -0.20        16.95 o
  17   3   2         20.65          5.58        16.11 o
 -18   4   2         10.64         13.42        14.83 o
 -17   4   2        257.12        265.97        20.49 o
 -16   4   2        424.13        373.48        18.56 o
 -15   4   2        321.90        331.38        17.33 o
 -14   4   2        368.31        380.45        16.84 o
 -13   4   2       3281.56       3174.31        46.66 o
 -12   4   2        161.83        180.11         9.26 o
 -11   4   2        109.24        125.82         7.48 o
 -10   4   2        611.32        657.85        13.31 o
  -9   4   2          0.99          4.13         4.75 o
  -8   4   2       2312.07       2256.15        26.43 o
  -7   4   2         14.11         24.18         5.21 o
  -6   4   2        123.70        139.00         7.10 o
  -5   4   2        730.08        742.62        11.92 o
  -4   4   2         39.56         35.46         5.01 o
  -3   4   2        539.49        537.28        11.81 o
  -2   4   2         55.00         62.20         5.88 o
  -1   4   2       1665.91       1675.38        24.47 o
   0   4   2       5712.51       5304.48        80.59 o
   1   4   2      20767.73      19997.38       355.26 o
   2   4   2      13258.55      13103.21       144.57 o
   3   4   2       8125.74       8300.98        86.96 o
   4   4   2       3221.53       3261.85        38.64 o
   5   4   2         70.54         66.24         5.66 o
   6   4   2        462.39        557.91        11.66 o
   7   4   2        257.23        332.28        10.22 o
   8   4   2          0.20         -0.10         7.39 o
   9   4   2       1261.01       1315.24        23.07 o
  10   4   2       4081.46       4103.13        53.41 o
  11   4   2       1638.08       1640.11        29.54 o
  12   4   2        247.59        261.17        29.62 o
  13   4   2        103.24        111.84        15.37 o
  14   4   2        176.19        176.85        16.93 o
  15   4   2        254.62        291.81        19.68 o
  16   4   2         81.47         56.97        16.77 o
  17   4   2        151.20        168.14        19.21 o
 -18   5   2        225.12        233.16        21.67 o
 -17   5   2        326.48        302.74        23.46 o
 -16   5   2         11.48         29.35        14.65 o
 -15   5   2         44.38         42.17        14.04 o
 -14   5   2          6.89         10.40        10.56 o
 -13   5   2         10.90         10.08        10.04 o
 -12   5   2         80.64         80.87         7.35 o
 -11   5   2        107.64         95.05         7.00 o
 -10   5   2        448.63        457.33        15.79 o
  -9   5   2       2171.13       2278.96        30.71 o
  -8   5   2        297.92        293.99         9.93 o
  -7   5   2        109.47        100.96         6.50 o
  -6   5   2        427.49        413.32        10.20 o
  -5   5   2       3978.59       4315.25        40.99 o
  -4   5   2          4.76         -3.04         4.74 o
  -3   5   2         81.27         58.96         6.59 o
  -2   5   2        357.72        401.25        11.43 o
  -1   5   2        122.44        102.84         7.44 o
   0   5   2         47.80         34.21         8.23 o
   1   5   2       1503.91       1604.32        25.63 o
   2   5   2        478.10        467.55        12.31 o
   3   5   2       1709.76       1882.58        27.36 o
   4   5   2       7126.48       7407.34        81.24 o
   5   5   2         96.22        112.01         7.42 o
   6   5   2       1042.98       1070.56        18.77 o
   7   5   2        335.22        328.65        11.72 o
   8   5   2       1191.40       1215.01        20.76 o
   9   5   2         19.21         19.35         9.19 o
  10   5   2         34.84         29.91         9.71 o
  11   5   2       1693.46       1722.72        31.63 o
  12   5   2       3937.11       3959.70        71.05 o
  13   5   2        140.41        116.48        16.00 o
  14   5   2         38.69         69.13        15.72 o
  15   5   2         12.03          6.95        15.47 o
  16   5   2         72.65         98.30        17.50 o
  17   5   2          0.93        -11.15        16.76 o
 -18   6   2         71.66        103.66        20.81 o
 -17   6   2          4.39        -11.85        16.13 o
 -16   6   2         41.91         52.13        14.32 o
 -15   6   2          0.06          7.17        15.67 o
 -14   6   2        105.42         95.48        14.04 o
 -13   6   2        678.07        672.59        29.68 o
 -12   6   2         40.76         43.87         8.92 o
 -11   6   2          0.49         -3.19         8.08 o
 -10   6   2         34.16         34.91         8.47 o
  -9   6   2        403.56        387.31        14.17 o
  -8   6   2        319.69        283.04        10.36 o
  -7   6   2         94.38         75.62         5.81 o
  -6   6   2        185.36        193.68         8.96 o
  -5   6   2         54.40         58.66         5.85 o
  -4   6   2         13.99         13.60         6.20 o
  -3   6   2         80.75        101.94         7.89 o
  -2   6   2        842.80        879.40        17.20 o
  -1   6   2        568.51        632.02        15.01 o
   0   6   2        701.33        634.16        19.70 o
   1   6   2        373.50        384.55        13.56 o
   2   6   2        784.64        716.91        15.88 o
   3   6   2         22.11         13.07         7.12 o
   4   6   2          0.76          4.26         6.62 o
   5   6   2        854.86        972.39        17.28 o
   6   6   2        341.66        367.06        12.81 o
   7   6   2        867.11        935.30        19.46 o
   8   6   2        584.42        529.65        17.06 o
   9   6   2        196.08        189.56        11.89 o
  10   6   2        799.87        764.04        22.21 o
  11   6   2       1216.10       1179.51        28.49 o
  12   6   2          7.47          8.34        13.86 o
  13   6   2       1003.27       1014.34        33.37 o
  14   6   2         10.62         24.83        17.21 o
  15   6   2          3.97         13.61        17.52 o
  16   6   2         34.49         50.51        17.53 o
 -17   7   2        479.08        525.37        30.24 o
 -16   7   2        200.55        222.94        18.68 o
 -15   7   2          0.25        -15.84        15.84 o
 -14   7   2       1707.02       1714.97        42.96 o
 -13   7   2       2044.34       1953.84        45.80 o
 -12   7   2        995.86       1050.84        24.59 o
 -11   7   2         30.01         26.76         9.54 o
 -10   7   2          9.11          3.94         8.99 o
  -9   7   2         97.52        114.55        11.12 o
  -8   7   2        198.77        214.50        15.66 o
  -7   7   2          0.29         11.45         6.68 o
  -6   7   2       1941.18       2096.06        28.14 o
  -5   7   2        538.32        535.13        13.19 o
  -4   7   2         80.34         88.75         7.47 o
  -3   7   2       4076.80       4198.38        58.58 o
  -2   7   2        755.53        748.74        22.43 o
  -1   7   2          0.25         -9.26         9.26 o
   0   7   2       2004.21       2066.70        40.94 o
   1   7   2        971.52        938.40        23.63 o
   2   7   2         29.89         33.23         8.42 o
   3   7   2       2021.64       2240.25        33.32 o
   4   7   2         16.65         13.29         7.57 o
   5   7   2         65.79         80.42         8.58 o
   6   7   2         11.99          9.88         7.93 o
   7   7   2        138.37        117.60         9.22 o
   8   7   2       1056.64       1006.78        24.01 o
   9   7   2          0.50         -1.12         9.52 o
  10   7   2        120.64        110.52        12.73 o
  11   7   2        250.26        273.61        16.49 o
  12   7   2       1492.27       1440.26        38.78 o
  13   7   2         90.05        108.44        17.41 o
  14   7   2         51.14         57.33        16.94 o
  15   7   2        341.49        399.24        23.44 o
  16   7   2         41.20         38.04        18.04 o
 -17   8   2        875.09        900.78        41.34 o
 -16   8   2        153.72        165.40        18.70 o
 -15   8   2        132.51        108.48        17.16 o
 -14   8   2         14.94          3.74        14.55 o
 -13   8   2         76.58         75.19        14.82 o
 -12   8   2        275.57        255.10        15.58 o
 -11   8   2         47.02         29.99        12.35 o
 -10   8   2        621.95        603.45        20.70 o
  -9   8   2        119.61        138.67        10.70 o
  -8   8   2        259.34        263.58        12.75 o
  -7   8   2         89.97         95.71         8.28 o
  -6   8   2          4.13          6.33         7.64 o
  -5   8   2        398.68        403.47        14.39 o
  -4   8   2        636.21        597.64        18.33 o
  -3   8   2         11.75         23.69         8.55 o
  -2   8   2       2155.02       2166.47        51.85 o
  -1   8   2        187.43        166.39        15.24 o
   0   8   2          8.76          5.99        11.32 o
   1   8   2        878.34        986.85        25.41 o
   2   8   2       2826.05       2799.75        47.67 o
   3   8   2        898.61        897.75        22.70 o
   4   8   2        129.42        137.38         9.55 o
   5   8   2          0.64         17.42         9.94 o
   6   8   2        214.63        220.30        13.91 o
   7   8   2          8.82          9.58         8.74 o
   8   8   2        136.25        123.98         9.90 o
   9   8   2        802.97        814.31        25.05 o
  10   8   2       1423.64       1454.03        32.88 o
  11   8   2        259.67        271.63        17.45 o
  12   8   2          3.05          2.03        19.27 o
  13   8   2          0.90         15.37        15.90 o
  14   8   2         10.64          9.11        16.54 o
  15   8   2         45.46         59.02        18.02 o
 -16   9   2         36.18         22.09        18.14 o
 -15   9   2        137.18        108.62        18.59 o
 -14   9   2        484.05        456.20        26.29 o
 -13   9   2        285.68        268.88        19.79 o
 -12   9   2        140.37        136.91        15.19 o
 -11   9   2       1723.77       1651.39        37.38 o
 -10   9   2       2216.53       2183.88        43.65 o
  -9   9   2         31.45         31.34         9.86 o
  -8   9   2          0.94          0.21         8.01 o
  -7   9   2         52.17         67.47        10.38 o
  -6   9   2         55.70         57.30        10.45 o
  -5   9   2        217.31        254.81        14.20 o
  -4   9   2        273.40        296.81        16.60 o
  -3   9   2         50.66         47.84        10.07 o
  -2   9   2         98.30         82.92        16.12 o
  -1   9   2       1815.17       1848.73        44.30 o
   0   9   2        242.38        241.32        15.60 o
   1   9   2        849.07        853.65        22.56 o
   2   9   2        657.66        636.87        24.45 o
   3   9   2         77.88         99.88        11.19 o
   4   9   2        423.13        461.47        19.23 o
   5   9   2        303.23        284.19        14.78 o
   6   9   2        446.99        482.30        18.43 o
   7   9   2         55.99         59.10        11.08 o
   8   9   2        325.20        328.87        16.32 o
   9   9   2        136.19        121.05        14.68 o
  10   9   2        415.96        443.48        20.08 o
  11   9   2        215.02        193.08        19.92 o
  12   9   2        192.27        173.66        20.48 o
  13   9   2        354.85        368.41        24.62 o
  14   9   2        306.69        295.22        24.30 o
 -15  10   2        236.72        325.03        43.01 o
 -14  10   2        644.19        688.05        36.15 o
 -13  10   2         41.39         18.10        16.63 o
 -12  10   2        341.60        337.00        20.94 o
 -11  10   2         54.30         68.55        14.60 o
 -10  10   2        422.22        418.38        20.30 o
  -9  10   2       4220.33       4348.94        72.84 o
  -8  10   2         69.36         65.33        14.48 o
  -7  10   2        411.35        385.20        27.10 o
  -6  10   2        289.49        296.14        15.69 o
  -5  10   2       2269.84       2267.41        45.87 o
  -4  10   2       1219.47       1137.71        35.31 o
  -3  10   2        247.23        263.90        21.25 o
  -2  10   2         12.27         14.62        16.14 o
  -1  10   2        306.11        318.19        20.74 o
   0  10   2        603.73        573.61        22.44 o
   1  10   2          6.94          1.94         9.81 o
   2  10   2        232.51        252.24        15.37 o
   3  10   2         32.10         37.84        10.46 o
   4  10   2         29.94         52.90        15.21 o
   5  10   2         31.44         20.45        13.33 o
   6  10   2         26.26         26.02        12.24 o
   7  10   2       1122.27       1106.11        29.27 o
   8  10   2        765.71        819.11        31.46 o
   9  10   2        520.44        527.02        27.07 o
  10  10   2        328.58        316.42        22.03 o
  11  10   2        110.92        125.43        17.48 o
  12  10   2        268.02        236.70        26.09 o
  13  10   2        147.55        118.21        21.23 o
  14  10   2        175.66        173.72        25.33 o
 -14  11   2         57.89         43.11        20.75 o
 -13  11   2         19.00          6.53        18.19 o
 -12  11   2         68.28         62.84        18.13 o
 -11  11   2         81.05         99.19        16.32 o
 -10  11   2        384.92        359.37        23.70 o
  -9  11   2        700.97        742.80        34.41 o
  -8  11   2        927.94        925.78        36.45 o
  -7  11   2         71.34         47.02        15.53 o
  -6  11   2        751.48        767.82        30.52 o
  -5  11   2       2245.99       2282.49        49.68 o
  -4  11   2        915.14        876.34        34.29 o
  -3  11   2         17.65          9.88        14.66 o
  -2  11   2        172.67        212.85        19.32 o
  -1  11   2        981.69        925.65        35.59 o
   0  11   2          0.07          2.88        12.03 o
   1  11   2          1.76         -0.17        10.80 o
   2  11   2         87.11         95.70        12.09 o
   3  11   2          8.08         22.53        11.29 o
   4  11   2       1609.63       1646.65        35.30 o
   5  11   2       1745.72       1680.19        36.45 o
   6  11   2        209.87        196.27        19.87 o
   7  11   2         57.55         83.62        15.52 o
   8  11   2          8.33         18.34        16.19 o
   9  11   2         95.87         90.47        17.77 o
  10  11   2        342.93        342.20        22.70 o
  11  11   2         33.91         18.51        18.54 o
  12  11   2        129.38        103.24        23.12 o
  13  11   2          6.51          6.75        25.37 o
 -13  12   2         63.70         81.16        24.80 o
 -12  12   2         37.13         73.53        23.43 o
 -11  12   2        242.22        263.46        25.50 o
 -10  12   2        793.74        740.67        35.95 o
  -9  12   2        115.74         96.18        20.34 o
  -8  12   2        189.15        163.75        21.12 o
  -7  12   2          0.00          8.69        17.69 o
  -6  12   2          8.88          2.77        16.33 o
  -5  12   2       2519.48       2567.09        55.64 o
  -4  12   2         69.48         79.27        17.93 o
  -3  12   2         20.44         19.96        16.43 o
  -2  12   2         32.87          9.06        17.03 o
  -1  12   2        953.54        905.48        37.38 o
   0  12   2        496.03        491.92        27.90 o
   1  12   2          0.14          1.92        10.64 o
   2  12   2         88.13         92.02        13.25 o
   3  12   2        103.36         97.58        13.35 o
   4  12   2        651.20        595.89        24.28 o
   5  12   2        973.17       1014.90        29.96 o
   6  12   2        889.73        889.27        31.19 o
   7  12   2        321.66        396.89        21.50 o
   8  12   2        519.53        542.91        27.28 o
   9  12   2        204.05        184.18        20.87 o
  10  12   2        163.57        157.02        20.78 o
  11  12   2        185.67        195.26        25.26 o
  12  12   2         73.15         80.35        26.25 o
 -12  13   2         88.04        111.84        26.99 o
 -11  13   2         40.67         47.09        23.17 o
 -10  13   2         15.44         18.42        20.02 o
  -9  13   2         86.10        106.96        33.38 o
  -8  13   2        305.65        292.03        24.66 o
  -7  13   2        154.56        150.53        22.33 o
  -6  13   2        124.44        139.71        21.89 o
  -5  13   2        177.54        191.87        20.85 o
  -4  13   2         41.96         43.43        18.70 o
  -3  13   2         87.75         75.15        23.25 o
  -2  13   2        742.68        732.74        37.51 o
  -1  13   2        385.03        396.84        27.05 o
   0  13   2        333.98        317.78        22.11 o
   1  13   2          2.83        -11.69        15.79 o
   2  13   2        825.99        797.77        33.87 o
   3  13   2          6.32          6.66        17.13 o
   4  13   2        415.50        422.53        25.77 o
   5  13   2         74.19        113.61        19.38 o
   6  13   2         89.88         53.92        18.73 o
   7  13   2          0.00        -16.48        16.48 o
   8  13   2        382.17        484.35        35.50 o
   9  13   2          2.86        -18.70        18.78 o
  10  13   2          1.82        -10.38        22.82 o
 -10  14   2        355.78        396.90        31.71 o
  -9  14   2        148.50        173.30        24.61 o
  -8  14   2         45.62         30.99        21.41 o
  -7  14   2        188.01        247.39        24.98 o
  -6  14   2        220.78        253.32        36.61 o
  -5  14   2        411.81        434.63        30.23 o
  -4  14   2        842.47        870.78        37.21 o
  -3  14   2        404.96        533.35        43.91 o
  -2  14   2        112.37        105.77        22.05 o
  -1  14   2        190.30        191.62        28.61 o
   0  14   2        140.49        148.19        20.28 o
   1  14   2        114.43        111.26        19.83 o
   2  14   2         71.92         38.85        18.73 o
   3  14   2          0.11        -16.91        16.91 o
   4  14   2        549.12        534.11        31.01 o
   5  14   2          5.54         16.03        31.50 o
   6  14   2         67.66         51.59        21.54 o
   7  14   2        452.27        480.87        30.19 o
   8  14   2         14.50         51.64        23.27 o
   9  14   2          1.69         25.13        58.26 o
  -8  15   2         47.27          5.51        28.10 o
  -7  15   2          3.50        -22.30        22.30 o
  -6  15   2         54.52         34.99        23.82 o
  -5  15   2         56.86         38.41        22.17 o
  -4  15   2         89.47         91.64        22.77 o
  -3  15   2          4.60         19.92        22.41 o
  -2  15   2        274.66        300.76        28.32 o
  -1  15   2       1033.98       1070.21        46.86 o
   0  15   2        166.35        209.84        25.77 o
   1  15   2         38.51         50.80        22.53 o
   2  15   2        226.35        251.28        40.79 o
   3  15   2         46.32         33.27        25.03 o
   4  15   2          0.18         15.28        22.22 o
   5  15   2          0.58         11.24        22.15 o
   6  15   2         47.57         97.45        24.96 o
  -4  16   2        179.17        167.96        26.53 o
  -3  16   2        104.52        125.40        29.28 o
  -2  16   2         74.44         86.31        27.52 o
  -1  16   2        425.08        506.09        35.49 o
   0  16   2        166.74        197.72        27.08 o
   1  16   2        153.74        169.36        26.95 o
   2  16   2         49.23         89.37        27.52 o
   3  16   2         11.28         25.49        27.13 o
 -19   1   3        139.27        197.21        17.35 o
 -18   1   3         10.46         23.07        13.49 o
 -17   1   3         67.09         70.67        11.39 o
 -16   1   3         15.64          9.04        14.13 o
 -15   1   3        452.91        446.45        15.16 o
 -14   1   3        234.41        208.70         8.73 o
 -13   1   3        228.19        204.92        10.30 o
 -12   1   3        303.96        307.16        14.56 o
 -11   1   3        484.33        517.61        16.86 o
 -10   1   3        789.68        753.72        19.66 o
  -9   1   3         99.47        126.28         7.28 o
  -8   1   3       3035.22       3374.39        46.34 o
  -7   1   3       1169.53       1205.17        20.31 o
  -6   1   3       3788.96       3796.36        56.13 o
  -5   1   3       8392.25       8285.28        87.65 o
  -4   1   3         90.81         76.82         3.91 o
  -3   1   3      36438.06      34899.15       351.00 o
  -2   1   3         12.01          3.30         4.84 o
  -1   1   3       5871.39       5656.34        61.14 o
   0   1   3       4377.11       4141.90        64.37 o
   1   1   3         65.52         52.04         7.94 o
   2   1   3       4075.79       3784.75        46.28 o
   3   1   3       1931.85       1814.36        23.62 o
   4   1   3         11.89          5.74         5.63 o
   5   1   3       7135.29       7121.28        77.78 o
   6   1   3       1686.13       1802.85        23.89 o
   7   1   3         40.45         50.58         5.48 o
   8   1   3       1872.58       1978.59        24.51 o
   9   1   3         24.04         22.32         7.17 o
  10   1   3         43.99         50.94         8.68 o
  11   1   3        223.33        241.42        12.70 o
  12   1   3        350.88        342.96        28.61 o
  13   1   3        773.99        749.99        32.78 o
  14   1   3        185.40        161.21        18.15 o
  15   1   3          6.18          1.58        15.13 o
  16   1   3        192.23        190.13        19.24 o
  17   1   3         33.77         64.04        17.65 o
 -19   2   3          9.59         12.31        18.85 o
 -18   2   3          8.12         14.09        19.70 o
 -17   2   3        136.75        131.19        12.67 o
 -16   2   3         34.30         23.87        11.03 o
 -15   2   3          2.07         -1.94        13.82 o
 -14   2   3        813.96        917.83        32.35 o
 -13   2   3         29.32         35.91        10.48 o
 -12   2   3         41.55         51.80        10.87 o
 -11   2   3          3.68         13.88        12.26 o
 -10   2   3        239.47        256.32        13.49 o
  -9   2   3       2270.76       2555.43        41.70 o
  -8   2   3       4166.27       4700.20        60.16 o
  -7   2   3       1441.58       1597.89        20.52 o
  -6   2   3       4278.40       4075.48        46.56 o
  -5   2   3       3468.91       3477.09        37.67 o
  -4   2   3       1187.07       1157.74        15.17 o
  -3   2   3       6443.46       6184.49        64.45 o
  -2   2   3       8679.98       8180.98        87.16 o
  -1   2   3       6744.34       6233.07        70.21 o
   0   2   3      28782.24      26805.13       291.12 o
   1   2   3      53518.79      49688.44       536.88 o
   2   2   3         17.19         14.44         5.96 o
   3   2   3       3364.65       3195.21        38.82 o
   4   2   3       2257.96       2263.36        29.40 o
   5   2   3        357.57        405.11        10.67 o
   6   2   3        331.05        297.12         9.56 o
   7   2   3       2665.39       2814.71        31.91 o
   8   2   3        435.35        431.60        12.17 o
   9   2   3        901.74        870.87        17.31 o
  10   2   3         55.08         66.68         7.44 o
  11   2   3        454.67        469.61        16.59 o
  12   2   3       1973.13       1972.84        40.20 o
  13   2   3        105.64         81.60        15.09 o
  14   2   3        619.02        607.44        36.68 o
  15   2   3         36.13         54.63        16.28 o
  16   2   3         85.70        102.83        17.78 o
  17   2   3          0.81         -7.51        16.84 o
 -19   3   3         17.55        -19.34        19.34 o
 -18   3   3          0.03        -10.07        24.24 o
 -17   3   3         15.37          3.95        17.77 o
 -16   3   3          0.09          7.54        16.88 o
 -15   3   3        459.13        393.60        24.97 o
 -14   3   3        964.67        947.46        30.65 o
 -13   3   3          8.81         16.06        10.31 o
 -12   3   3        153.68        168.62        12.30 o
 -11   3   3          3.88         -0.64         9.11 o
 -10   3   3        419.22        413.26        16.98 o
  -9   3   3         13.37          7.79         4.41 o
  -8   3   3        588.71        657.05        11.49 o
  -7   3   3          6.36          5.32         4.41 o
  -6   3   3        904.53        884.10        14.46 o
  -5   3   3         73.81         57.73         4.99 o
  -4   3   3       4929.92       4887.68        50.35 o
  -3   3   3         62.60         58.54         5.41 o
  -2   3   3       2167.59       2164.10        26.89 o
  -1   3   3       5337.11       4991.36        65.77 o
   0   3   3      18295.41      17216.59       217.06 o
   1   3   3       4165.28       3947.89        46.94 o
   2   3   3         13.81         17.17         6.08 o
   3   3   3         85.32         45.65         6.11 o
   4   3   3         31.50         13.21         5.97 o
   5   3   3        249.01        275.05        11.21 o
   6   3   3        200.24        207.43         7.86 o
   7   3   3        108.43        107.47         6.31 o
   8   3   3        286.03        302.16        10.47 o
   9   3   3          0.07          3.02         7.77 o
  10   3   3        211.92        207.72        10.61 o
  11   3   3         28.34         28.52         7.97 o
  12   3   3        247.40        248.66        17.21 o
  13   3   3      10214.60       9981.19       159.02 o
  14   3   3        883.49        877.14        37.65 o
  15   3   3        618.13        651.56        32.06 o
  16   3   3         71.99         65.58        17.62 o
  17   3   3         23.15         35.67        17.77 o
 -19   4   3        365.95        351.75        30.22 o
 -18   4   3        511.51        482.75        35.63 o
 -17   4   3        177.34        177.78        23.96 o
 -16   4   3        400.25        402.95        21.41 o
 -15   4   3        365.86        291.90        13.53 o
 -14   4   3         71.06         75.90        12.51 o
 -13   4   3        865.38        870.86        21.05 o
 -12   4   3        256.83        273.14        18.98 o
 -11   4   3        137.06        129.64         7.60 o
 -10   4   3        109.81        109.35         6.23 o
  -9   4   3        331.85        354.38         9.39 o
  -8   4   3       2882.05       3016.65        34.71 o
  -7   4   3       2815.46       2782.77        32.31 o
  -6   4   3        810.14        885.07        14.89 o
  -5   4   3        779.73        797.98        13.21 o
  -4   4   3          0.05          6.81         5.74 o
  -3   4   3          3.49          9.51         5.57 o
  -2   4   3        435.11        451.69        12.86 o
  -1   4   3       3485.37       3603.75        49.65 o
   0   4   3         22.41         15.73         7.12 o
   1   4   3       1256.88       1208.93        22.05 o
   2   4   3        425.81        421.84        13.03 o
   3   4   3         81.42         71.56         7.41 o
   4   4   3       3811.76       4006.44        48.03 o
   5   4   3       2084.25       2076.91        25.67 o
   6   4   3       1408.35       1522.11        21.53 o
   7   4   3        343.10        281.01        10.28 o
   8   4   3        215.33        197.63         9.56 o
   9   4   3         63.57         72.08         9.95 o
  10   4   3         52.22         42.15        12.87 o
  11   4   3       5149.75       5186.49        72.77 o
  12   4   3        865.15        788.62        29.41 o
  13   4   3       3447.12       3481.37        65.97 o
  14   4   3         28.47         30.94        15.48 o
  15   4   3          9.71         11.90        16.07 o
  16   4   3        225.54        230.77        20.93 o
 -18   5   3        231.04        255.05        34.63 o
 -17   5   3          0.19         14.83        13.96 o
 -16   5   3        137.29        188.28        24.61 o
 -15   5   3        144.22        175.30        13.19 o
 -14   5   3       1560.57       1530.53        32.35 o
 -13   5   3          6.32         12.72         8.01 o
 -12   5   3         17.55         10.99         6.08 o
 -11   5   3        117.44        135.73         7.26 o
 -10   5   3        196.35        225.34         9.39 o
  -9   5   3        682.82        575.39        13.86 o
  -8   5   3         59.52         53.38         6.49 o
  -7   5   3         11.43         12.17         5.48 o
  -6   5   3       3486.22       3697.65        41.40 o
  -5   5   3         98.86         93.28         6.24 o
  -4   5   3       1417.38       1380.24        21.62 o
  -3   5   3        619.58        603.83        13.79 o
  -2   5   3        126.39        130.85         8.25 o
  -1   5   3        673.06        575.26        14.14 o
   0   5   3       2623.73       2624.42        42.97 o
   1   5   3        251.69        218.27        10.65 o
   2   5   3        162.92        136.86         8.55 o
   3   5   3       1546.88       1557.05        24.42 o
   4   5   3        917.35       1027.41        18.24 o
   5   5   3        241.51        231.05         9.54 o
   6   5   3       3132.71       3423.22        44.71 o
   7   5   3         35.04         17.12         8.03 o
   8   5   3          9.64         25.67         6.90 o
   9   5   3       1322.67       1294.83        26.80 o
  10   5   3        178.11        165.05        12.25 o
  11   5   3         20.36          9.39        11.22 o
  12   5   3        271.42        250.12        19.46 o
  13   5   3        297.45        238.50        18.77 o
  14   5   3         78.57         60.85        16.44 o
  15   5   3         23.82         19.86        16.61 o
  16   5   3          3.62         14.65        17.25 o
 -18   6   3        179.08        126.64        26.69 o
 -17   6   3       1197.97       1127.78        48.86 o
 -16   6   3        751.99        765.39        41.91 o
 -15   6   3       2482.32       2430.45        52.38 o
 -14   6   3        238.57        264.09        16.96 o
 -13   6   3        190.73        157.11        15.71 o
 -12   6   3          3.66         12.37         7.68 o
 -11   6   3        731.23        750.81        18.95 o
 -10   6   3        486.25        504.78        16.41 o
  -9   6   3        200.14        201.90        10.18 o
  -8   6   3        801.82        804.50        15.73 o
  -7   6   3        107.23        108.14         6.20 o
  -6   6   3       2503.56       2603.84        36.84 o
  -5   6   3        116.02        123.01         7.18 o
  -4   6   3         72.37         63.81         7.27 o
  -3   6   3        278.00        349.08        12.51 o
  -2   6   3        113.00        110.48         7.35 o
  -1   6   3        450.78        469.63        17.91 o
   0   6   3       7363.28       7569.24       104.26 o
   1   6   3       4557.23       4659.02        76.29 o
   2   6   3       8992.95       9320.04       126.83 o
   3   6   3        115.91         84.61         8.99 o
   4   6   3         78.99        103.25         8.48 o
   5   6   3         47.36         43.94         8.06 o
   6   6   3        264.79        317.57        11.58 o
   7   6   3       2213.68       2152.25        33.18 o
   8   6   3        163.55        193.42         9.70 o
   9   6   3          0.12         -1.40         8.03 o
  10   6   3        542.87        575.47        21.70 o
  11   6   3       3033.13       3014.46        50.97 o
  12   6   3         41.89         29.22        15.16 o
  13   6   3        127.12        139.53        19.05 o
  14   6   3         94.25        109.77        20.39 o
  15   6   3        485.80        514.83        30.13 o
  16   6   3          0.05         -1.15        17.66 o
 -17   7   3         36.33         13.92        20.66 o
 -16   7   3          0.05        -13.02        13.21 o
 -15   7   3        619.46        644.94        27.29 o
 -14   7   3        323.69        331.88        31.15 o
 -13   7   3        869.08        852.85        28.01 o
 -12   7   3         62.19         44.99        10.60 o
 -11   7   3        193.44        214.52        12.23 o
 -10   7   3        297.35        307.51        12.78 o
  -9   7   3       2219.00       2379.09        36.22 o
  -8   7   3         37.31         38.00         7.54 o
  -7   7   3        276.90        349.42        12.74 o
  -6   7   3          6.52          7.68         6.93 o
  -5   7   3       2215.39       2273.60        32.20 o
  -4   7   3       1922.01       1927.01        31.82 o
  -3   7   3       1466.18       1586.54        28.02 o
  -2   7   3       1893.13       2086.27        39.39 o
  -1   7   3        454.20        408.84        17.00 o
   0   7   3        404.93        391.68        17.39 o
   1   7   3          2.55         -2.31         6.89 o
   2   7   3         15.87         16.57         6.53 o
   3   7   3       2565.60       2575.93        41.81 o
   4   7   3       2616.19       2689.19        41.41 o
   5   7   3        482.16        512.41        17.29 o
   6   7   3         64.67         41.09         9.22 o
   7   7   3        352.34        337.05        13.91 o
   8   7   3         16.97         24.82         7.89 o
   9   7   3         10.19          9.06        10.13 o
  10   7   3        345.00        310.90        16.59 o
  11   7   3         19.94         10.19        12.82 o
  12   7   3        273.19        245.40        19.31 o
  13   7   3        148.39        157.14        18.79 o
  14   7   3         82.29         91.46        18.32 o
  15   7   3        317.73        338.91        25.90 o
 -17   8   3          3.94         40.23        18.52 o
 -16   8   3          0.00          4.58        15.08 o
 -15   8   3          3.99        -13.08        14.15 o
 -14   8   3          1.08          6.64        13.54 o
 -13   8   3        192.74        212.08        16.80 o
 -12   8   3       1947.94       1973.72        38.28 o
 -11   8   3       2414.85       2284.69        41.17 o
 -10   8   3        730.71        724.75        20.20 o
  -9   8   3         58.00         69.85         9.19 o
  -8   8   3        109.82        101.46         9.71 o
  -7   8   3        923.46       1034.54        22.49 o
  -6   8   3         33.08         44.48         9.52 o
  -5   8   3        171.14        184.74         9.82 o
  -4   8   3        531.70        520.50        18.22 o
  -3   8   3       1708.88       1878.33        38.57 o
  -2   8   3        483.61        460.28        22.18 o
  -1   8   3         24.37         30.17        11.84 o
   0   8   3        924.60       1032.26        30.17 o
   1   8   3        220.54        152.34        12.06 o
   2   8   3        601.24        590.01        22.77 o
   3   8   3        365.93        347.09        12.92 o
   4   8   3          6.94          7.37         8.18 o
   5   8   3        942.40        936.02        22.78 o
   6   8   3         54.83         50.45        10.33 o
   7   8   3       2125.26       2083.72        36.48 o
   8   8   3        177.03        180.97        12.56 o
   9   8   3        362.06        368.19        17.85 o
  10   8   3         42.97         23.06        13.58 o
  11   8   3          2.26        -14.38        14.38 o
  12   8   3         43.48         22.94        17.53 o
  13   8   3        118.15        108.65        18.64 o
  14   8   3          0.23        -17.26        17.26 o
  15   8   3         64.32         96.68        19.91 o
 -16   9   3        120.97        165.08        19.25 o
 -15   9   3          0.71        -15.47        15.47 o
 -14   9   3         13.97         10.58        14.78 o
 -13   9   3       1227.82       1162.96        35.65 o
 -12   9   3        174.67        204.36        17.21 o
 -11   9   3         43.95         27.65        12.77 o
 -10   9   3        531.72        556.20        23.94 o
  -9   9   3        447.93        427.02        19.19 o
  -8   9   3        405.29        412.59        17.64 o
  -7   9   3        944.83        969.18        23.38 o
  -6   9   3         15.13          1.72        10.48 o
  -5   9   3        515.12        546.55        19.37 o
  -4   9   3         92.36         90.60        12.74 o
  -3   9   3        472.19        462.49        33.56 o
  -2   9   3        108.72         84.25        16.42 o
  -1   9   3        728.21        689.68        26.13 o
   0   9   3        463.97        418.84        18.58 o
   1   9   3          2.86          3.85        10.90 o
   2   9   3         73.24         80.07        11.38 o
   3   9   3       1958.19       1868.15        35.40 o
   4   9   3        176.67        177.87        12.32 o
   5   9   3        377.26        372.94        16.43 o
   6   9   3       1319.11       1286.74        29.66 o
   7   9   3         39.36         37.06        15.46 o
   8   9   3        530.76        528.89        24.18 o
   9   9   3          1.90          4.36        12.68 o
  10   9   3        267.45        242.44        17.82 o
  11   9   3        860.04        929.50        35.06 o
  12   9   3         32.86         46.40        18.39 o
  13   9   3        128.96        187.70        22.29 o
  14   9   3         46.94         50.03        20.61 o
 -15  10   3         91.68         93.97        20.09 o
 -14  10   3        234.85        232.62        23.33 o
 -13  10   3        570.39        583.78        41.92 o
 -12  10   3        262.50        265.43        24.22 o
 -11  10   3         12.14          2.60        15.32 o
 -10  10   3       4183.94       4421.96        85.83 o
  -9  10   3        549.34        551.72        29.19 o
  -8  10   3        265.71        283.10        25.20 o
  -7  10   3        125.90        105.78        15.12 o
  -6  10   3        659.89        646.50        22.84 o
  -5  10   3        407.40        415.19        20.83 o
  -4  10   3          7.96          1.90        10.55 o
  -3  10   3        128.06        150.80        19.55 o
  -2  10   3         37.26         28.08        17.10 o
  -1  10   3        151.60        142.97        17.52 o
   0  10   3        181.74        188.07        14.53 o
   1  10   3         43.00         40.73        10.58 o
   2  10   3        500.69        425.33        18.93 o
   3  10   3         24.56          9.38         9.95 o
   4  10   3       1287.74       1281.77        30.32 o
   5  10   3         66.58         59.41        12.42 o
   6  10   3          1.00        -10.83        10.83 o
   7  10   3          2.85          4.06        12.04 o
   8  10   3        696.17        655.78        31.06 o
   9  10   3          3.42         31.41        13.76 o
  10  10   3        119.52        139.19        16.14 o
  11  10   3          0.08        -15.66        15.66 o
  12  10   3          1.13          1.31        18.39 o
  13  10   3          2.49          4.41        19.44 o
 -14  11   3         86.77         93.60        23.36 o
 -13  11   3         38.42         41.84        21.87 o
 -12  11   3         23.46         24.57        22.10 o
 -11  11   3        196.47        195.40        20.46 o
 -10  11   3        226.67        204.24        20.11 o
  -9  11   3       2687.04       2606.72        60.12 o
  -8  11   3        290.03        263.06        21.64 o
  -7  11   3        354.85        347.17        21.12 o
  -6  11   3         40.09         36.95        14.91 o
  -5  11   3        830.94        804.00        26.65 o
  -4  11   3        159.74        123.90        12.26 o
  -3  11   3       2118.82       2195.94        52.90 o
  -2  11   3          3.43         11.72        15.96 o
  -1  11   3       1804.34       1763.03        40.56 o
   0  11   3          7.64         19.72        10.75 o
   1  11   3         43.72         59.14        11.61 o
   2  11   3         66.73         53.39        12.18 o
   3  11   3       1938.94       1965.82        38.83 o
   4  11   3        277.09        312.60        16.76 o
   5  11   3        126.05         91.61        14.10 o
   6  11   3        642.13        568.05        28.22 o
   7  11   3        822.26        816.14        33.36 o
   8  11   3         11.28         43.79        17.31 o
   9  11   3          0.00         -1.92        16.63 o
  10  11   3        145.27        150.14        18.37 o
  11  11   3          2.61         -9.56        21.06 o
  12  11   3        180.34        227.66        26.88 o
 -13  12   3       1074.58       1231.27        53.75 o
 -12  12   3        272.85        280.94        29.28 o
 -11  12   3         21.13         24.59        19.92 o
 -10  12   3          0.09        -14.96        17.55 o
  -9  12   3        145.56        158.32        25.70 o
  -8  12   3        202.87        195.60        21.80 o
  -7  12   3         35.61         31.65        18.60 o
  -6  12   3         11.07         -4.68        16.46 o
  -5  12   3         17.36         23.71        17.13 o
  -4  12   3         44.17         23.94        16.41 o
  -3  12   3        106.19        105.09        18.95 o
  -2  12   3         14.40         14.62        19.38 o
  -1  12   3        226.81        207.29        17.96 o
   0  12   3         85.19         64.52        12.00 o
   1  12   3         70.10         57.35        12.45 o
   2  12   3        603.88        613.63        23.68 o
   3  12   3        680.97        688.16        25.17 o
   4  12   3        185.95        200.08        15.88 o
   5  12   3          3.94         -5.84        13.28 o
   6  12   3         52.20         50.91        17.41 o
   7  12   3       2168.65       2110.02        51.03 o
   8  12   3         14.64         12.04        20.82 o
   9  12   3        147.83        188.54        21.24 o
  10  12   3         17.65         24.97        19.87 o
  11  12   3         33.89        -10.03        31.51 o
 -12  13   3        246.63        225.78        29.68 o
 -11  13   3         34.71         15.03        21.45 o
 -10  13   3        830.58        860.49        40.59 o
  -9  13   3        741.92        760.49        39.44 o
  -8  13   3          0.46          1.42        19.50 o
  -7  13   3        129.22        154.63        22.10 o
  -6  13   3       3125.53       3055.33        70.48 o
  -5  13   3        199.41        190.34        22.08 o
  -4  13   3        482.58        428.51        32.53 o
  -3  13   3         22.20         28.22        18.66 o
  -2  13   3         16.34          3.42        18.63 o
  -1  13   3       1538.00       1419.42        40.69 o
   0  13   3         42.33         28.77        16.35 o
   1  13   3        470.72        493.59        43.34 o
   2  13   3        108.70        135.27        18.75 o
   3  13   3        261.30        269.41        19.69 o
   4  13   3          3.95        -15.43        15.43 o
   5  13   3         88.56         77.43        17.83 o
   6  13   3         16.45         21.93        30.17 o
   7  13   3          9.73         11.50        18.47 o
   8  13   3         20.96         12.48        18.42 o
   9  13   3          7.54          5.60        22.26 o
  10  13   3        154.31        149.85        23.82 o
 -10  14   3         11.30         11.51        22.57 o
  -9  14   3         37.18         35.21        21.46 o
  -8  14   3         41.26         47.73        21.62 o
  -7  14   3         41.06         45.16        21.97 o
  -6  14   3        565.39        606.37        42.45 o
  -5  14   3        420.10        418.02        28.48 o
  -4  14   3        193.58        239.19        24.22 o
  -3  14   3        277.19        285.56        25.93 o
  -2  14   3        110.75         79.07        22.02 o
  -1  14   3         18.84         23.30        17.91 o
   0  14   3         74.17         84.64        18.82 o
   1  14   3        398.21        410.87        25.83 o
   2  14   3         15.13         -6.46        17.37 o
   3  14   3        238.37        250.69        22.05 o
   4  14   3         67.22         11.56        19.79 o
   5  14   3         17.58         21.96        18.57 o
   6  14   3          6.02         32.99        22.56 o
   7  14   3         93.96        150.84        25.34 o
   8  14   3         55.18         49.00        23.39 o
  -8  15   3          1.59          2.91        22.33 o
  -7  15   3         61.57         67.97        24.11 o
  -6  15   3         49.96         49.85        23.04 o
  -5  15   3        194.81        198.26        34.75 o
  -4  15   3         12.76        -11.68        23.17 o
  -3  15   3        407.15        434.02        32.19 o
  -2  15   3         56.79         82.67        23.37 o
  -1  15   3         14.15         12.78        22.16 o
   0  15   3        281.56        288.29        27.80 o
   1  15   3        154.19        160.57        25.45 o
   2  15   3         60.66         74.14        23.38 o
   3  15   3          0.86        -18.57        32.19 o
   4  15   3        250.94        257.34        33.78 o
   5  15   3          0.57        -14.09        24.58 o
   6  15   3         11.03        -24.78        24.78 o
  -4  16   3         28.25         18.50        23.12 o
  -3  16   3        106.30        100.08        28.41 o
  -2  16   3        228.72        299.49        34.86 o
  -1  16   3          3.31         10.83        23.13 o
   0  16   3        106.58        161.36        27.14 o
   1  16   3          0.38        -24.61        24.61 o
   2  16   3        243.53        301.74        33.35 o
 -19   0   4        541.96        657.90        54.83 o
 -18   0   4          0.02          5.86        25.70 o
 -17   0   4        224.19        163.58        18.53 o
 -16   0   4       1585.52       1372.79        48.83 o
 -15   0   4       1357.85       1311.14        30.95 o
 -14   0   4       1397.19       1429.50        32.03 o
 -13   0   4       1222.17       1230.93        28.00 o
 -12   0   4        306.93        306.87        16.65 o
 -11   0   4       4747.78       4576.99        92.24 o
 -10   0   4          7.13         12.27         5.77 o
  -9   0   4       4673.96       5166.50        86.13 o
  -8   0   4       2697.61       2897.39        50.14 o
  -7   0   4       2537.13       2769.46        53.29 o
  -6   0   4        386.87        424.04        17.18 o
  -5   0   4       3050.64       2840.75        41.80 o
  -4   0   4      50671.66      47638.95       757.54 o
  -3   0   4      14084.23      13505.94       217.56 o
  -2   0   4       8564.15       8492.07       200.66 o
  -1   0   4      55273.98      48444.03       796.84 o
   0   0   4      54683.86      49641.76       790.18 o
   1   0   4       3205.76       2995.70        73.52 o
   2   0   4       1100.89       1148.18        35.49 o
   3   0   4        596.12        611.00        22.32 o
   4   0   4        611.04        628.58        21.34 o
   5   0   4          4.11         -7.86        12.03 o
   6   0   4        140.13        182.21        11.89 o
   7   0   4       1659.18       1696.05        33.58 o
   8   0   4         57.41         60.73         9.14 o
   9   0   4        597.16        589.91        19.00 o
  10   0   4       3656.29       3630.26        75.04 o
  11   0   4        350.93        359.51        24.40 o
  12   0   4       4747.91       4777.99       135.75 o
  13   0   4        753.36        747.87        46.08 o
  14   0   4          8.57        -20.53        23.28 o
  15   0   4        915.12        899.99        60.56 o
  16   0   4         21.17         32.46        45.66 o
 -19   1   4        162.45        154.98        24.89 o
 -18   1   4          8.32          9.31        21.85 o
 -17   1   4        100.48        122.94        11.64 o
 -16   1   4        128.30        117.89        10.41 o
 -15   1   4         31.97         33.66         5.99 o
 -14   1   4        279.96        240.13        10.78 o
 -13   1   4        422.08        418.09        17.17 o
 -12   1   4       1133.68       1114.01        27.53 o
 -11   1   4        414.02        421.63        17.06 o
 -10   1   4          6.69         17.40         7.49 o
  -9   1   4       3141.07       3389.11        55.28 o
  -8   1   4        912.25        987.43        16.38 o
  -7   1   4         32.68         38.57         4.63 o
  -6   1   4        101.79         96.30         4.58 o
  -5   1   4       7193.60       7239.96        77.26 o
  -4   1   4        345.57        316.24         8.96 o
  -3   1   4      25009.57      24140.41       262.21 o
  -2   1   4       1027.68       1066.76        16.34 o
  -1   1   4          1.00         11.11         6.09 o
   0   1   4      35449.77      33346.59       390.14 o
   1   1   4        100.95         98.72         9.53 o
   2   1   4       4008.37       4026.68        54.59 o
   3   1   4       3946.42       4044.38        52.50 o
   4   1   4       4970.84       5083.32        61.90 o
   5   1   4       1432.29       1433.27        22.72 o
   6   1   4        157.84        121.61         7.38 o
   7   1   4       1128.30       1094.51        18.04 o
   8   1   4        285.78        284.25        10.55 o
   9   1   4       2826.79       2921.38        37.81 o
  10   1   4         18.35         14.46         6.67 o
  11   1   4        164.18        201.87        13.01 o
  12   1   4       2518.90       2567.86        56.51 o
  13   1   4        876.00        879.42        51.00 o
  14   1   4       1089.50       1064.51        35.05 o
  15   1   4          9.33         -6.88        16.66 o
  16   1   4          0.02        -10.79        16.76 o
 -19   2   4        160.01        197.80        24.09 o
 -18   2   4        509.37        418.78        32.93 o
 -17   2   4          0.43         14.86        15.92 o
 -16   2   4          5.09         10.81        15.39 o
 -15   2   4          1.59          6.27        14.20 o
 -14   2   4          7.07         27.79        10.14 o
 -13   2   4        675.13        670.72        23.20 o
 -12   2   4       2564.07       2506.13        52.47 o
 -11   2   4        328.24        285.67        16.76 o
 -10   2   4        379.95        378.57        16.43 o
  -9   2   4       2576.38       2678.91        46.09 o
  -8   2   4          0.89          0.57         4.23 o
  -7   2   4        906.40        909.62        13.10 o
  -6   2   4       1200.88       1216.66        16.83 o
  -5   2   4       1905.02       1879.16        22.05 o
  -4   2   4        147.13        143.16         6.83 o
  -3   2   4       5774.17       5416.80        59.30 o
  -2   2   4       1099.24       1108.97        18.60 o
  -1   2   4      18727.28      17459.94       191.14 o
   0   2   4       4307.70       4204.45        51.98 o
   1   2   4        973.46        919.43        19.89 o
   2   2   4        766.47        789.51        18.08 o
   3   2   4        260.25        276.80         9.86 o
   4   2   4        195.98        194.80         8.33 o
   5   2   4         25.67         15.08         6.19 o
   6   2   4         52.43         43.38         6.06 o
   7   2   4       1355.14       1423.34        19.99 o
   8   2   4        295.01        339.32        11.50 o
   9   2   4         27.25         28.87         7.65 o
  10   2   4        807.13        824.24        19.73 o
  11   2   4       1004.18       1026.07        25.22 o
  12   2   4         97.27         63.17        15.22 o
  13   2   4        146.38        119.53        16.77 o
  14   2   4       1590.90       1594.60        41.66 o
  15   2   4        191.25        208.42        20.03 o
  16   2   4         22.32         16.76        21.61 o
 -19   3   4          8.40         29.35        20.95 o
 -18   3   4         49.60         53.10        20.34 o
 -17   3   4          9.98         10.55        17.31 o
 -16   3   4          1.16        -16.20        16.20 o
 -15   3   4         12.95         24.33        16.22 o
 -14   3   4         44.81         51.92        12.10 o
 -13   3   4       2062.49       2266.45        47.29 o
 -12   3   4       2123.79       2195.53        42.51 o
 -11   3   4        392.61        364.36        17.02 o
 -10   3   4        428.96        448.92        13.22 o
  -9   3   4       2856.16       3091.48        38.63 o
  -8   3   4          8.38          5.21         4.09 o
  -7   3   4       1312.94       1416.92        20.08 o
  -6   3   4       1882.80       2001.01        28.17 o
  -5   3   4        302.42        311.79         9.11 o
  -4   3   4       8255.27       8057.34        83.95 o
  -3   3   4      10504.07      10128.39       113.09 o
  -2   3   4       9004.08       8761.23        98.26 o
  -1   3   4      15719.85      15316.80       168.48 o
   0   3   4       7482.89       7495.18       102.43 o
   1   3   4       1680.06       1683.70        31.28 o
   2   3   4      10166.89      10448.76       126.93 o
   3   3   4       1329.03       1297.57        21.36 o
   4   3   4        997.86       1119.43        19.81 o
   5   3   4         29.38         42.14         7.29 o
   6   3   4          0.79          9.31         6.04 o
   7   3   4        195.94        204.80         8.54 o
   8   3   4       1216.48       1239.48        21.16 o
   9   3   4        178.24        170.30        10.14 o
  10   3   4        255.70        253.26        13.45 o
  11   3   4        511.32        474.22        19.30 o
  12   3   4          0.00         -9.33        14.28 o
  13   3   4          1.03          1.07        15.07 o
  14   3   4        183.48        225.70        19.63 o
  15   3   4         18.22         48.68        17.36 o
  16   3   4          5.97         37.08        17.71 o
 -19   4   4        183.36        268.04        58.53 o
 -18   4   4        364.06        457.48        40.51 o
 -17   4   4         69.57        104.43        21.06 o
 -16   4   4         65.43         24.07        20.45 o
 -15   4   4          0.89         -6.48        16.56 o
 -14   4   4        617.46        581.82        33.24 o
 -13   4   4        583.93        573.04        23.28 o
 -12   4   4         47.73         42.95         7.11 o
 -11   4   4         83.07        112.41         6.51 o
 -10   4   4        659.22        690.72        13.93 o
  -9   4   4         32.22         27.36         4.90 o
  -8   4   4        196.49        241.52         8.25 o
  -7   4   4          9.83         14.35         5.19 o
  -6   4   4       3239.63       3395.93        35.69 o
  -5   4   4        185.41        209.50         7.37 o
  -4   4   4        204.01        206.70         7.34 o
  -3   4   4       5560.71       5453.06        63.26 o
  -2   4   4       3754.71       3900.15        49.23 o
  -1   4   4       3225.78       3120.68        44.69 o
   0   4   4        154.44        141.13        10.74 o
   1   4   4       1189.18       1207.69        24.69 o
   2   4   4       2111.60       2117.94        30.02 o
   3   4   4       9182.18       9443.05       111.07 o
   4   4   4         11.58         14.64         7.08 o
   5   4   4         42.30         41.00         7.23 o
   6   4   4        307.21        350.18        13.58 o
   7   4   4          8.78         16.38         6.92 o
   8   4   4         18.08         25.62         7.57 o
   9   4   4          0.41         -6.66         8.29 o
  10   4   4         22.70         38.92        10.64 o
  11   4   4        411.33        422.14        18.55 o
  12   4   4        105.22        114.39        16.39 o
  13   4   4       1493.46       1579.59        45.75 o
  14   4   4          1.90         -6.64        15.96 o
  15   4   4        132.45        254.48        26.10 o
  16   4   4          7.43         15.61        17.90 o
 -19   5   4         52.11         27.17        24.47 o
 -18   5   4          1.88         -4.00        22.96 o
 -17   5   4        278.68        385.16        67.09 o
 -16   5   4          6.44          8.93         9.23 o
 -15   5   4        999.14        980.76        27.17 o
 -14   5   4        309.18        286.64        13.24 o
 -13   5   4         15.75         11.39        11.80 o
 -12   5   4          0.55          5.77         5.85 o
 -11   5   4          0.77          2.17         5.96 o
 -10   5   4        166.03        197.29         8.27 o
  -9   5   4        200.43        204.94         8.58 o
  -8   5   4       2531.58       2817.43        35.81 o
  -7   5   4       1646.47       1725.14        25.95 o
  -6   5   4        996.35       1060.36        17.11 o
  -5   5   4       3435.85       3641.95        46.25 o
  -4   5   4        391.60        401.03        12.71 o
  -3   5   4         15.74         22.43         7.22 o
  -2   5   4       1527.90       1549.66        25.43 o
  -1   5   4        684.37        727.47        18.49 o
   0   5   4      10066.44      10385.89       149.18 o
   1   5   4        572.70        673.51        17.49 o
   2   5   4        293.30        259.81        12.95 o
   3   5   4        779.75        679.00        18.77 o
   4   5   4        103.51         98.57         8.49 o
   5   5   4       2763.63       2978.17        40.51 o
   6   5   4        302.02        293.91        12.32 o
   7   5   4        986.79       1018.27        21.16 o
   8   5   4          4.39          9.64         8.51 o
   9   5   4       1373.43       1393.10        32.17 o
  10   5   4         42.37         22.24        11.64 o
  11   5   4         20.62          6.78        11.76 o
  12   5   4         74.16         58.34        15.70 o
  13   5   4        237.41        248.51        19.63 o
  14   5   4          9.14         -5.74        16.21 o
  15   5   4         54.67         28.05        17.65 o
  16   5   4         59.50         65.58        19.29 o
 -18   6   4         88.55        127.21        34.56 o
 -17   6   4        192.05        221.11        22.59 o
 -16   6   4         39.69         42.52        12.41 o
 -15   6   4        630.59        655.24        24.73 o
 -14   6   4        116.85        100.15        12.02 o
 -13   6   4        713.45        606.79        24.82 o
 -12   6   4       3090.63       3010.61        44.46 o
 -11   6   4        244.13        265.73        12.19 o
 -10   6   4        352.01        374.40        13.55 o
  -9   6   4        296.07        313.44        13.85 o
  -8   6   4        501.16        549.77        15.55 o
  -7   6   4       2317.28       2423.12        36.33 o
  -6   6   4        146.94        174.74         8.88 o
  -5   6   4       1256.86       1285.24        23.70 o
  -4   6   4       1913.01       2127.24        30.40 o
  -3   6   4        213.28        222.84        14.38 o
  -2   6   4        589.96        626.95        20.36 o
  -1   6   4        674.71        748.46        18.48 o
   0   6   4       2222.99       2350.66        44.81 o
   1   6   4        835.06       1118.22        28.34 o
   2   6   4       2949.14       2658.33        53.09 o
   3   6   4        541.73        483.44        23.02 o
   4   6   4          0.95          0.85         8.35 o
   5   6   4         22.45         28.86         8.07 o
   6   6   4         58.99         44.39        10.12 o
   7   6   4         83.69         72.69        11.05 o
   8   6   4       1349.08       1377.77        26.03 o
   9   6   4        719.75        730.48        20.78 o
  10   6   4          4.50        -11.36        11.36 o
  11   6   4          1.66        -12.43        12.43 o
  12   6   4         78.38         58.96        16.51 o
  13   6   4        239.56        214.97        19.80 o
  14   6   4         21.45         44.91        17.78 o
  15   6   4        373.20        428.90        25.07 o
 -18   7   4        112.24         48.55        35.95 o
 -17   7   4       1290.88       1369.75        48.30 o
 -16   7   4        189.76        194.02        22.45 o
 -15   7   4        159.27        158.17        18.90 o
 -14   7   4          4.72        -12.70        15.07 o
 -13   7   4        267.49        290.54        19.36 o
 -12   7   4         46.37         40.83         9.25 o
 -11   7   4          9.99         21.10         8.77 o
 -10   7   4        836.36        796.17        21.29 o
  -9   7   4       3104.35       3186.48        52.60 o
  -8   7   4        187.00        198.41         9.92 o
  -7   7   4        519.21        547.28        15.65 o
  -6   7   4         94.36        120.48         8.63 o
  -5   7   4          0.05         13.21         7.62 o
  -4   7   4          4.25         -1.28         8.19 o
  -3   7   4        105.47         93.54        10.50 o
  -2   7   4       1063.96       1144.12        25.70 o
  -1   7   4         59.92         57.69         8.99 o
   0   7   4       1228.49       1357.87        29.05 o
   1   7   4       1823.11       1909.69        39.95 o
   2   7   4          8.69          4.93         8.20 o
   3   7   4         44.49         41.64         9.18 o
   4   7   4        723.88        645.28        25.75 o
   5   7   4        906.91        906.50        21.30 o
   6   7   4        549.11        588.59        19.81 o
   7   7   4        233.32        250.14        13.56 o
   8   7   4        404.11        390.17        17.48 o
   9   7   4       5598.15       5349.10        85.68 o
  10   7   4         12.85         11.46        13.53 o
  11   7   4        395.60        410.65        20.22 o
  12   7   4        230.86        224.47        19.75 o
  13   7   4        107.11        115.17        18.77 o
  14   7   4        120.11        125.45        19.52 o
  15   7   4         72.41         69.02        19.89 o
 -17   8   4         45.43         49.41        19.93 o
 -16   8   4        124.06        148.83        18.23 o
 -15   8   4         85.19         87.99        16.04 o
 -14   8   4         18.29         46.99        14.72 o
 -13   8   4         55.05         54.32        22.22 o
 -12   8   4        100.55        103.64        13.90 o
 -11   8   4        485.18        462.62        24.18 o
 -10   8   4        721.78        723.40        22.25 o
  -9   8   4        105.23        117.68        10.73 o
  -8   8   4         35.30         53.77        11.09 o
  -7   8   4        156.72        159.41        10.37 o
  -6   8   4        450.61        478.57        18.21 o
  -5   8   4       1168.84       1179.33        26.27 o
  -4   8   4        239.25        273.21        14.48 o
  -3   8   4        227.73        236.24        15.70 o
  -2   8   4       1702.85       1670.67        29.08 o
  -1   8   4         90.00         76.77         9.13 o
   0   8   4       2631.20       2772.33        48.35 o
   1   8   4         10.29          1.87         9.91 o
   2   8   4        768.56        676.11        21.04 o
   3   8   4         87.63         63.76        10.95 o
   4   8   4          7.52          8.94         9.24 o
   5   8   4        384.86        384.68        22.94 o
   6   8   4       2101.51       2079.80        36.86 o
   7   8   4          1.74          0.11        10.17 o
   8   8   4       2079.19       1961.42        36.70 o
   9   8   4        458.05        400.67        19.73 o
  10   8   4          5.41          8.60        14.18 o
  11   8   4        611.82        609.83        29.09 o
  12   8   4         61.93         65.51        19.59 o
  13   8   4         28.98         44.00        19.97 o
  14   8   4         76.21         91.83        21.82 o
 -16   9   4         56.13         73.75        19.88 o
 -15   9   4         64.97         72.71        18.08 o
 -14   9   4        367.43        357.06        25.53 o
 -13   9   4       2032.11       2080.24        73.82 o
 -12   9   4        303.77        288.06        24.21 o
 -11   9   4       1443.21       1397.50        39.35 o
 -10   9   4       1344.90       1439.52        37.14 o
  -9   9   4        869.90        900.21        27.43 o
  -8   9   4        396.94        404.74        16.52 o
  -7   9   4        833.96        742.86        21.99 o
  -6   9   4         59.45         44.29        12.14 o
  -5   9   4        119.09        155.28        13.56 o
  -4   9   4        157.70        144.12        20.57 o
  -3   9   4        598.40        635.53        26.90 o
  -2   9   4          6.49          5.41         9.88 o
  -1   9   4        102.87        106.11        11.80 o
   0   9   4        597.16        588.00        22.05 o
   1   9   4         31.45         18.54        11.14 o
   2   9   4       2479.69       2502.46        46.46 o
   3   9   4          0.24         -9.20         9.20 o
   4   9   4         41.18         55.49        10.41 o
   5   9   4        235.50        228.09        14.50 o
   6   9   4        467.71        402.86        18.26 o
   7   9   4        810.57        761.67        25.48 o
   8   9   4       1223.46       1253.12        31.89 o
   9   9   4        145.62        108.23        15.70 o
  10   9   4         30.83         20.80        14.79 o
  11   9   4         17.32         28.06        16.69 o
  12   9   4         20.78         15.15        18.91 o
  13   9   4         21.58         10.66        19.37 o
 -15  10   4         62.42         90.48        19.88 o
 -14  10   4        255.38        294.61        33.14 o
 -13  10   4          0.06          4.64        19.00 o
 -12  10   4          0.25         11.40        16.91 o
 -11  10   4        675.60        614.42        30.06 o
 -10  10   4          6.75         16.75        15.37 o
  -9  10   4        800.54        840.48        33.53 o
  -8  10   4       1836.70       1810.84        39.49 o
  -7  10   4        248.70        281.32        16.34 o
  -6  10   4       4219.34       4243.87        75.11 o
  -5  10   4        515.73        545.56        24.84 o
  -4  10   4       1593.41       1602.36        51.24 o
  -3  10   4         12.23        -15.25        16.01 o
  -2  10   4          4.41         -5.51        11.32 o
  -1  10   4        711.43        684.39        24.45 o
   0  10   4        804.72        818.87        26.30 o
   1  10   4          1.58          6.35        11.86 o
   2  10   4        157.39        170.15        13.15 o
   3  10   4        297.96        260.45        15.05 o
   4  10   4         39.22         50.72        10.64 o
   5  10   4        281.68        271.11        16.04 o
   6  10   4         44.61         31.99        11.91 o
   7  10   4        544.21        514.81        30.89 o
   8  10   4         76.06         65.85        14.27 o
   9  10   4         27.27         44.00        14.43 o
  10  10   4         11.86        -11.63        14.86 o
  11  10   4          0.10         -4.59        18.48 o
  12  10   4          2.22        -18.98        18.98 o
 -14  11   4        257.30        305.37        28.45 o
 -13  11   4        137.48        137.58        24.02 o
 -12  11   4        136.14        111.80        23.00 o
 -11  11   4         53.91         39.86        17.03 o
 -10  11   4        197.07        236.65        21.04 o
  -9  11   4         51.08         80.12        18.06 o
  -8  11   4        233.69        203.95        20.87 o
  -7  11   4         12.90         29.55        15.23 o
  -6  11   4         55.39         77.71        19.42 o
  -5  11   4       2279.19       2258.44        54.47 o
  -4  11   4        255.18        228.17        17.11 o
  -3  11   4         95.89         98.67        17.38 o
  -2  11   4        466.72        428.50        20.94 o
  -1  11   4         53.60         53.61        13.11 o
   0  11   4         23.07         13.10        12.90 o
   1  11   4        252.26        275.95        16.09 o
   2  11   4       2899.83       2751.87        48.81 o
   3  11   4        251.21        256.11        17.44 o
   4  11   4        229.34        219.38        16.99 o
   5  11   4        768.19        762.41        29.67 o
   6  11   4        457.36        475.09        30.77 o
   7  11   4        966.58        966.51        32.99 o
   8  11   4          1.39         26.46        19.44 o
   9  11   4         93.35         65.10        18.46 o
  10  11   4          3.22        -13.84        18.95 o
  11  11   4          1.59         -2.22        21.83 o
 -13  12   4          5.76          5.47        41.72 o
 -12  12   4          2.06        -20.59        20.59 o
 -11  12   4       1156.02       1146.16        45.80 o
 -10  12   4       1195.64       1274.11        43.75 o
  -9  12   4          8.55        -11.01        20.69 o
  -8  12   4       1664.31       1667.38        61.23 o
  -7  12   4        574.95        604.87        32.03 o
  -6  12   4         18.75         37.50        21.12 o
  -5  12   4        335.13        336.00        23.68 o
  -4  12   4       1774.05       1883.76        51.44 o
  -3  12   4        258.31        252.34        29.02 o
  -2  12   4        391.47        374.00        29.76 o
  -1  12   4          6.48        -10.81        14.14 o
   0  12   4        801.54        807.73        25.67 o
   1  12   4       2121.81       2044.16        40.74 o
   2  12   4        236.49        266.48        16.56 o
   3  12   4       1482.62       1414.84        35.07 o
   4  12   4          1.39         -6.25        15.54 o
   5  12   4         25.90         33.16        15.47 o
   6  12   4        259.42        237.36        21.49 o
   7  12   4          1.07         18.20        17.81 o
   8  12   4         60.69         75.88        19.72 o
   9  12   4         41.76         35.36        18.01 o
  10  12   4          0.75         11.60        20.35 o
 -12  13   4        580.98        651.64        42.61 o
 -11  13   4        331.15        316.09        28.51 o
 -10  13   4        172.06        188.64        23.18 o
  -9  13   4        132.65        127.08        25.63 o
  -8  13   4        239.51        268.26        24.90 o
  -7  13   4         41.07         45.29        20.24 o
  -6  13   4         88.08         69.07        22.72 o
  -5  13   4       1923.81       1886.20        53.44 o
  -4  13   4       1004.06        963.43        40.63 o
  -3  13   4        316.77        293.49        24.85 o
  -2  13   4         16.96         29.38        15.60 o
  -1  13   4        617.44        598.07        44.07 o
   0  13   4        438.28        399.04        24.23 o
   1  13   4        164.83        109.67        24.25 o
   2  13   4        244.82        259.43        22.07 o
   3  13   4         64.32         64.71        16.61 o
   4  13   4         20.42         24.41        16.38 o
   5  13   4        496.76        480.27        26.77 o
   6  13   4        416.77        433.26        25.73 o
   7  13   4        117.13        155.32        21.21 o
   8  13   4          0.13          0.77        18.95 o
   9  13   4          0.06          5.72        18.43 o
 -10  14   4         18.59         24.55        22.88 o
  -9  14   4        184.61        234.64        35.34 o
  -8  14   4        189.58        223.53        25.57 o
  -7  14   4         72.83         52.05        21.92 o
  -6  14   4       2408.01       2344.89        62.91 o
  -5  14   4        470.22        561.60        36.03 o
  -4  14   4         64.18         68.02        21.79 o
  -3  14   4         85.98        128.17        23.33 o
  -2  14   4        221.04        263.40        25.88 o
  -1  14   4        482.07        477.20        43.87 o
   0  14   4        169.46        168.92        24.27 o
   1  14   4        306.54        328.91        33.80 o
   2  14   4        173.91        143.77        24.48 o
   3  14   4         25.15         18.59        19.47 o
   4  14   4         41.35         50.05        22.19 o
   5  14   4         33.00         30.06        22.52 o
   6  14   4        363.20        396.09        32.70 o
   7  14   4        325.42        379.12        43.60 o
  -8  15   4        106.65        104.44        25.01 o
  -7  15   4        218.12        236.67        27.38 o
  -6  15   4          2.98          7.48        22.13 o
  -5  15   4          1.81          8.12        23.90 o
  -4  15   4        183.38        204.42        29.21 o
  -3  15   4        554.20        521.20        36.38 o
  -2  15   4        513.06        499.70        32.18 o
  -1  15   4          4.77          6.03        22.03 o
   0  15   4          2.16        -19.26        23.16 o
   1  15   4          2.14         22.23        22.54 o
   2  15   4        176.39        129.39        25.23 o
   3  15   4          7.85          3.41        24.82 o
   4  15   4        134.72        109.81        27.14 o
   5  15   4          0.39         16.14        23.14 o
  -3  16   4         45.33         64.26        34.59 o
  -2  16   4        103.85        116.19        33.50 o
  -1  16   4        167.98        170.83        27.32 o
   0  16   4        285.93        262.09        29.32 o
 -20   1   5          1.68          9.14        28.56 o
 -19   1   5          3.09          5.42        23.29 o
 -18   1   5        441.64        413.80        30.37 o
 -17   1   5        278.17        241.62        16.16 o
 -16   1   5         71.15         80.63         9.35 o
 -15   1   5       1447.28       1439.00        28.48 o
 -14   1   5       1379.00       1321.16        26.80 o
 -13   1   5        418.16        374.30        13.13 o
 -12   1   5        913.81        848.50        19.20 o
 -11   1   5         51.34         58.53         5.71 o
 -10   1   5        156.35        125.57         6.90 o
  -9   1   5        133.26        137.70         7.36 o
  -8   1   5       1349.11       1440.68        22.00 o
  -7   1   5       1359.88       1369.52        18.45 o
  -6   1   5       1988.47       1990.49        23.99 o
  -5   1   5       5101.92       5129.49        58.34 o
  -4   1   5       4202.62       4226.10        49.27 o
  -3   1   5       1797.46       1747.65        24.16 o
  -2   1   5      11832.75      11453.27       137.96 o
  -1   1   5       1858.04       1766.19        37.51 o
   0   1   5       3975.28       3949.34        60.35 o
   1   1   5       3017.96       3123.89        50.57 o
   2   1   5       2789.90       2935.26        48.14 o
   3   1   5        232.80        250.27        10.34 o
   4   1   5        199.38        255.24         9.84 o
   5   1   5       2018.99       2106.79        32.18 o
   6   1   5       1618.38       1756.56        28.34 o
   7   1   5        191.76        208.19        10.00 o
   8   1   5       1290.78       1287.29        22.30 o
   9   1   5        204.72        203.41        10.01 o
  10   1   5         64.25         63.09        10.27 o
  11   1   5        130.92         96.97        17.21 o
  12   1   5        431.35        353.83        22.54 o
  13   1   5          7.68         12.33        15.69 o
  14   1   5        141.45        148.42        18.79 o
  15   1   5        165.92        157.05        19.68 o
  16   1   5        154.29        180.20        21.70 o
 -19   2   5         90.76        105.88        21.22 o
 -18   2   5          3.30        -14.05        16.92 o
 -17   2   5          9.05          2.91        16.46 o
 -16   2   5         12.77         33.20        16.34 o
 -15   2   5       1736.42       1583.97        52.69 o
 -14   2   5        529.95        572.62        22.82 o
 -13   2   5       1124.41       1125.50        32.59 o
 -12   2   5          1.21          0.38         9.63 o
 -11   2   5        199.10        186.16        12.70 o
 -10   2   5       1247.86       1302.01        23.36 o
  -9   2   5       1423.99       1508.09        25.21 o
  -8   2   5       1970.36       2111.64        24.91 o
  -7   2   5       2189.85       2266.30        26.65 o
  -6   2   5       5362.13       5471.10        62.17 o
  -5   2   5       2661.20       2807.70        31.81 o
  -4   2   5         55.25         36.05         5.86 o
  -3   2   5         55.77         43.71         6.96 o
  -2   2   5      32254.88      31638.47       357.94 o
  -1   2   5       8058.72       7964.73       108.05 o
   0   2   5        100.94         37.04         9.24 o
   1   2   5       1191.25       1120.54        21.79 o
   2   2   5       4234.24       4436.50        64.41 o
   3   2   5        373.37        472.54        13.92 o
   4   2   5       6860.62       7367.87        96.49 o
   5   2   5         98.30        105.48         8.58 o
   6   2   5         69.34        114.70         8.95 o
   7   2   5         55.22         61.43         7.72 o
   8   2   5        264.00        241.28        10.23 o
   9   2   5        183.31        169.71        10.89 o
  10   2   5        282.30        268.81        13.63 o
  11   2   5       1358.44       1352.24        33.18 o
  12   2   5        579.35        576.92        32.55 o
  13   2   5        229.00        214.81        19.11 o
  14   2   5        100.04        120.09        18.47 o
  15   2   5        323.35        290.17        22.35 o
  16   2   5         36.27         67.71        20.95 o
 -19   3   5         36.08         17.37        20.08 o
 -18   3   5        238.30        220.39        25.87 o
 -17   3   5        373.32        349.21        29.61 o
 -16   3   5        115.30        140.48        21.02 o
 -15   3   5       1763.57       1557.60        54.44 o
 -14   3   5        355.42        374.43        21.04 o
 -13   3   5        832.17        789.41        26.65 o
 -12   3   5          4.46         -3.80        10.71 o
 -11   3   5        271.01        282.51        10.71 o
 -10   3   5        159.07        173.22         8.58 o
  -9   3   5       1226.11       1419.81        21.90 o
  -8   3   5       4477.07       4634.09        54.29 o
  -7   3   5        890.54        868.55        15.31 o
  -6   3   5          9.49          4.52         5.00 o
  -5   3   5       1766.39       1818.94        24.68 o
  -4   3   5       2780.68       2907.19        35.82 o
  -3   3   5       1342.77       1262.69        18.70 o
  -2   3   5       7311.42       7341.15        91.06 o
  -1   3   5       5604.66       5626.73        71.22 o
   0   3   5        135.05        108.47        14.95 o
   1   3   5         52.49         45.60         8.53 o
   2   3   5        691.30        690.69        17.56 o
   3   3   5        940.44       1035.18        22.07 o
   4   3   5       2655.47       2741.80        42.93 o
   5   3   5       1306.39       1389.98        25.95 o
   6   3   5         23.00         27.91         7.98 o
   7   3   5        165.28        196.01        10.43 o
   8   3   5        190.98        193.89         9.49 o
   9   3   5        321.79        319.12        11.35 o
  10   3   5       1478.22       1462.80        28.41 o
  11   3   5        647.34        583.06        23.89 o
  12   3   5        237.12        252.74        18.93 o
  13   3   5        146.23        137.89        18.21 o
  14   3   5        301.50        340.25        22.48 o
  15   3   5        166.68        176.75        21.47 o
  16   3   5          0.22         12.85        20.03 o
 -19   4   5        655.75        596.32        54.07 o
 -18   4   5        241.41        266.45        28.60 o
 -17   4   5         65.15         57.50        21.23 o
 -16   4   5         12.91         39.06        20.14 o
 -15   4   5        688.91        559.01        37.98 o
 -14   4   5        296.35        282.39        22.48 o
 -13   4   5        160.02        180.04        11.11 o
 -12   4   5        145.38        132.63         8.14 o
 -11   4   5        277.22        322.01        10.97 o
 -10   4   5        786.20        791.31        16.51 o
  -9   4   5       1299.23       1426.77        21.91 o
  -8   4   5       2987.67       3202.73        38.27 o
  -7   4   5       2712.50       2784.16        33.85 o
  -6   4   5         85.19         74.39         5.76 o
  -5   4   5        905.61        858.03        17.59 o
  -4   4   5       1343.38       1205.43        28.29 o
  -3   4   5        777.23        812.47        18.13 o
  -2   4   5       1396.08       1486.02        26.22 o
  -1   4   5        659.87        642.92        17.12 o
   0   4   5       6248.01       6287.34        87.54 o
   1   4   5        635.19        695.85        16.52 o
   2   4   5         18.01          7.86         5.67 o
   3   4   5       2147.57       2278.28        38.00 o
   4   4   5         57.09         55.12         9.71 o
   5   4   5          2.70          3.72         8.25 o
   6   4   5         97.02        111.71        10.17 o
   7   4   5        358.21        326.22        13.58 o
   8   4   5        883.02        858.18        22.00 o
   9   4   5        644.89        693.57        18.15 o
  10   4   5       1420.27       1435.03        31.96 o
  11   4   5         52.36         59.71        13.69 o
  12   4   5         65.38         69.21        19.29 o
  13   4   5          9.36        -16.24        16.24 o
  14   4   5          7.15         -7.43        16.52 o
  15   4   5        230.50        248.36        26.34 o
 -19   5   5          0.20         -1.71        23.38 o
 -18   5   5        203.58        226.30        55.49 o
 -17   5   5        212.07        223.80        28.12 o
 -16   5   5        451.92        409.53        25.30 o
 -15   5   5        307.90        274.18        15.23 o
 -14   5   5        788.94        752.57        18.79 o
 -13   5   5        492.10        468.46        14.65 o
 -12   5   5       1691.34       1758.37        27.00 o
 -11   5   5        280.01        292.48        11.06 o
 -10   5   5        907.40        895.98        17.80 o
  -9   5   5       1159.12       1253.51        21.77 o
  -8   5   5        485.60        510.25        12.93 o
  -7   5   5          2.39          9.86         5.39 o
  -6   5   5          0.96          4.15         6.15 o
  -5   5   5         49.28         50.99         5.73 o
  -4   5   5        955.13        929.66        19.23 o
  -3   5   5        150.66        132.83        10.00 o
  -2   5   5       9746.96      10214.24       138.68 o
  -1   5   5       1033.15       1041.03        24.68 o
   0   5   5       1631.39       1768.02        33.10 o
   1   5   5       1199.51       1312.33        29.36 o
   2   5   5       3636.02       3766.74        59.95 o
   3   5   5       9022.26       9303.35       135.78 o
   4   5   5        983.04       1009.10        23.65 o
   5   5   5       1556.33       1601.07        29.82 o
   6   5   5        100.18         94.40        12.14 o
   7   5   5       1056.22       1131.30        25.08 o
   8   5   5         44.10         45.35         9.17 o
   9   5   5        424.18        420.74        15.55 o
  10   5   5        105.23         75.24        12.95 o
  11   5   5        646.87        664.17        27.12 o
  12   5   5         46.42         31.42        16.27 o
  13   5   5          5.20         11.76        16.64 o
  14   5   5        151.57        155.80        19.91 o
  15   5   5         48.48         42.74        21.46 o
 -18   6   5        141.01         97.45        27.34 o
 -17   6   5        559.59        544.37        34.94 o
 -16   6   5        372.10        348.95        19.45 o
 -15   6   5         90.61         73.49        12.05 o
 -14   6   5        143.73        158.52        16.36 o
 -13   6   5          1.14         -5.05         8.46 o
 -12   6   5        119.16        116.97         9.38 o
 -11   6   5        698.86        690.57        19.44 o
 -10   6   5        164.21        163.44        10.01 o
  -9   6   5        718.01        728.94        18.88 o
  -8   6   5        329.58        332.17        11.98 o
  -7   6   5       3187.60       3275.78        42.90 o
  -6   6   5        186.19        209.59         9.63 o
  -5   6   5       1448.94       1435.70        22.85 o
  -4   6   5       2487.42       2629.80        37.99 o
  -3   6   5       2726.36       2945.73        44.34 o
  -2   6   5         78.43         67.75         9.59 o
  -1   6   5        845.56        946.04        26.68 o
   0   6   5       5837.88       6185.30       128.50 o
   1   6   5       5482.67       5256.35        89.57 o
   2   6   5       6044.42       5713.87        86.71 o
   3   6   5       1874.61       1887.24        57.45 o
   4   6   5         84.36         75.60        10.10 o
   5   6   5        945.28        979.07        22.12 o
   6   6   5       1908.23       1870.14        37.32 o
   7   6   5        231.76        244.75        24.78 o
   8   6   5       1089.21       1084.72        27.52 o
   9   6   5       2160.35       2198.84        41.53 o
  10   6   5         40.76         39.42        13.06 o
  11   6   5        151.68        193.65        16.75 o
  12   6   5        146.62        134.98        18.63 o
  13   6   5        278.73        283.27        21.75 o
  14   6   5        396.19        413.55        25.27 o
 -18   7   5         82.28         70.71        37.24 o
 -17   7   5         53.94         88.27        19.88 o
 -16   7   5        810.68        835.75        32.10 o
 -15   7   5          0.47         -2.55        12.63 o
 -14   7   5         24.41         16.07        13.43 o
 -13   7   5          9.07         24.23        13.47 o
 -12   7   5       1156.89       1121.23        27.08 o
 -11   7   5        271.55        263.47        13.20 o
 -10   7   5         30.03         35.66         9.02 o
  -9   7   5        230.25        218.86        12.45 o
  -8   7   5        698.67        715.11        17.16 o
  -7   7   5          2.45          4.23         7.35 o
  -6   7   5         71.77         60.86         7.83 o
  -5   7   5       1234.51       1270.80        23.07 o
  -4   7   5        183.86        202.43        11.15 o
  -3   7   5        572.01        525.39        21.64 o
  -2   7   5       2106.12       2098.74        39.62 o
  -1   7   5         12.07         10.49        11.58 o
   0   7   5       5150.70       5186.34        87.07 o
   1   7   5        558.67        564.38        23.90 o
   2   7   5          1.97         -6.10        11.45 o
   3   7   5        730.81        740.12        25.85 o
   4   7   5        244.91        273.58        13.60 o
   5   7   5          0.49          6.00         9.19 o
   6   7   5         35.29         53.60        10.62 o
   7   7   5          3.32         10.93        11.15 o
   8   7   5        258.58        253.93        15.39 o
   9   7   5        174.32        185.89        16.28 o
  10   7   5       1836.51       1664.34        39.48 o
  11   7   5        205.14        216.09        19.88 o
  12   7   5          0.13         -9.72        18.35 o
  13   7   5          4.03         -0.80        17.42 o
  14   7   5          7.77         26.26        21.05 o
 -17   8   5         33.61         -0.88        20.77 o
 -16   8   5        379.38        327.29        24.96 o
 -15   8   5          0.83          7.64        15.00 o
 -14   8   5        252.64        223.60        19.51 o
 -13   8   5          0.69         -0.31        14.77 o
 -12   8   5       1522.47       1552.47        37.36 o
 -11   8   5        117.06        132.80        14.01 o
 -10   8   5       1416.52       1459.47        28.55 o
  -9   8   5         93.58         80.92        10.68 o
  -8   8   5        187.62        175.70        11.49 o
  -7   8   5       1303.53       1285.74        26.68 o
  -6   8   5       1615.33       1687.12        47.91 o
  -5   8   5         18.88          5.13        10.89 o
  -4   8   5        488.24        450.94        19.51 o
  -3   8   5        120.42         94.03        15.11 o
  -2   8   5          0.99          9.12        11.01 o
  -1   8   5       2355.41       2386.55        48.24 o
   0   8   5          1.87         10.47        12.56 o
   1   8   5        226.44        235.98        16.73 o
   2   8   5         13.96          4.82        12.39 o
   3   8   5        162.47        160.68        12.89 o
   4   8   5       3083.06       3131.01        54.71 o
   5   8   5        477.74        462.61        20.82 o
   6   8   5        109.93        109.80        11.81 o
   7   8   5        203.19        196.65        13.69 o
   8   8   5       1658.48       1601.87        37.98 o
   9   8   5        482.81        472.21        22.71 o
  10   8   5         16.41         19.22        15.11 o
  11   8   5        275.04        280.25        26.02 o
  12   8   5        183.03        158.24        21.87 o
  13   8   5         71.21         55.36        20.67 o
 -16   9   5          0.01        -17.54        17.54 o
 -15   9   5          1.77          9.09        16.41 o
 -14   9   5       1373.09       1345.32        44.13 o
 -13   9   5        486.66        525.15        32.34 o
 -12   9   5          0.23        -14.27        14.27 o
 -11   9   5        251.16        282.79        19.71 o
 -10   9   5        679.82        682.67        29.83 o
  -9   9   5        271.49        220.72        16.46 o
  -8   9   5          0.18         15.64        10.25 o
  -7   9   5          2.69         11.89        10.28 o
  -6   9   5          3.61         -0.87        11.73 o
  -5   9   5        756.86        711.11        41.53 o
  -4   9   5        723.64        728.74        26.83 o
  -3   9   5         20.00         14.25        10.87 o
  -2   9   5          8.30         21.23         9.68 o
  -1   9   5       1004.50       1069.72        30.12 o
   0   9   5       1211.17       1231.65        46.62 o
   1   9   5        794.07        735.13        28.85 o
   2   9   5        203.38        219.02        14.80 o
   3   9   5       1898.50       1910.99        39.19 o
   4   9   5       1060.49        999.86        25.39 o
   5   9   5        406.14        371.91        21.94 o
   6   9   5        134.07        107.45        12.81 o
   7   9   5        363.98        344.66        17.36 o
   8   9   5        453.22        456.49        22.36 o
   9   9   5          1.63         11.29        14.47 o
  10   9   5         70.23         52.50        16.10 o
  11   9   5         52.75         46.29        19.35 o
  12   9   5        145.14        143.74        22.78 o
  13   9   5          7.80          0.21        20.51 o
 -16  10   5          1.48         39.17        20.03 o
 -15  10   5        250.28        351.19        25.80 o
 -14  10   5        134.43        142.74        22.83 o
 -13  10   5        759.86        749.28        39.53 o
 -12  10   5        147.19        138.85        19.64 o
 -11  10   5        249.07        284.67        20.62 o
 -10  10   5        880.22        872.42        34.40 o
  -9  10   5         42.60         49.57        16.39 o
  -8  10   5          6.87         -3.06        15.78 o
  -7  10   5         29.79         42.48        11.70 o
  -6  10   5         91.61         70.03        12.38 o
  -5  10   5         21.02         33.33        12.19 o
  -4  10   5       1150.04       1197.90        32.20 o
  -3  10   5        237.21        246.05        17.42 o
  -2  10   5          2.45          6.31        10.53 o
  -1  10   5        203.65        199.47        13.83 o
   0  10   5        824.39        850.24        45.06 o
   1  10   5        147.91        164.56        17.79 o
   2  10   5       1208.38       1228.31        36.52 o
   3  10   5        187.81        151.51        17.06 o
   4  10   5         63.07         62.23        12.05 o
   5  10   5         89.94         87.64        13.37 o
   6  10   5        124.06         98.43        13.79 o
   7  10   5          0.06          7.52        13.71 o
   8  10   5        763.12        796.61        30.00 o
   9  10   5         47.14         37.00        16.05 o
  10  10   5         61.14         55.02        17.87 o
  11  10   5         98.42        109.63        21.58 o
  12  10   5          3.05          3.63        22.46 o
 -15  11   5         19.90         21.24        21.94 o
 -14  11   5         24.97         21.99        25.64 o
 -13  11   5        362.40        367.33        35.14 o
 -12  11   5        657.91        626.22        39.27 o
 -11  11   5       1268.64       1179.33        40.43 o
 -10  11   5        286.21        287.45        22.50 o
  -9  11   5         66.69         61.90        18.14 o
  -8  11   5        108.11        127.41        19.75 o
  -7  11   5        435.38        444.55        25.26 o
  -6  11   5        137.17        163.34        23.19 o
  -5  11   5       1324.94       1362.94        36.28 o
  -4  11   5        615.83        686.47        25.85 o
  -3  11   5       2473.61       2468.71        58.20 o
  -2  11   5       1572.14       1570.57        36.15 o
  -1  11   5         43.17         58.01        12.60 o
   0  11   5          9.73         -7.96        16.86 o
   1  11   5        124.50        124.59        18.34 o
   2  11   5         37.30         11.38        16.31 o
   3  11   5       1140.91       1046.60        40.32 o
   4  11   5        102.20         80.82        15.74 o
   5  11   5         49.70         36.52        13.27 o
   6  11   5          4.61         11.40        16.81 o
   7  11   5        236.49        251.79        20.29 o
   8  11   5        270.64        241.64        20.87 o
   9  11   5         66.82         45.49        18.18 o
  10  11   5         19.99         28.01        20.64 o
  11  11   5        375.02        377.25        30.94 o
 -13  12   5        171.87        231.20        28.33 o
 -12  12   5         23.58         -6.19        23.74 o
 -11  12   5        469.60        398.28        32.97 o
 -10  12   5        425.71        421.68        26.74 o
  -9  12   5        391.27        410.92        26.83 o
  -8  12   5        192.91        222.19        22.97 o
  -7  12   5        142.58        128.35        23.32 o
  -6  12   5        220.19        229.99        22.34 o
  -5  12   5         35.85         43.90        18.19 o
  -4  12   5       1199.31       1217.01        34.60 o
  -3  12   5        177.71        124.50        14.87 o
  -2  12   5         20.46         21.27        13.38 o
  -1  12   5        109.10        110.59        14.67 o
   0  12   5        318.32        306.62        19.45 o
   1  12   5        193.71        173.79        17.04 o
   2  12   5        652.99        637.77        27.50 o
   3  12   5        348.24        309.69        19.88 o
   4  12   5        446.73        455.45        31.14 o
   5  12   5        717.22        704.25        33.13 o
   6  12   5        129.32        142.60        20.11 o
   7  12   5         89.12         76.90        19.63 o
   8  12   5        395.68        379.98        24.35 o
   9  12   5          0.00        -17.97        17.97 o
  10  12   5          0.06        -19.04        21.58 o
 -12  13   5         24.23         39.13        24.89 o
 -11  13   5        147.60        172.00        26.45 o
 -10  13   5        272.45        266.03        24.76 o
  -9  13   5        958.94        981.83        42.76 o
  -8  13   5        780.30        717.70        37.55 o
  -7  13   5        376.50        358.65        26.85 o
  -6  13   5        533.53        606.13        36.37 o
  -5  13   5        482.48        526.72        29.67 o
  -4  13   5        193.63        151.93        28.53 o
  -3  13   5       1644.44       1687.29        65.56 o
  -2  13   5        347.91        356.21        29.29 o
  -1  13   5        658.36        650.48        42.14 o
   0  13   5       1063.67       1059.08        40.05 o
   1  13   5          4.48         52.66        19.02 o
   2  13   5         15.27         25.86        18.97 o
   3  13   5         54.11         66.96        17.38 o
   4  13   5        363.26        330.92        23.25 o
   5  13   5        346.43        314.10        23.63 o
   6  13   5        240.22        187.06        22.28 o
   7  13   5         68.04         70.80        20.67 o
   8  13   5          0.36         -6.44        18.53 o
 -10  14   5        827.61        891.87        45.65 o
  -9  14   5        243.72        246.85        26.27 o
  -8  14   5         11.53         13.45        21.58 o
  -7  14   5          1.16         16.59        20.97 o
  -6  14   5         22.60         17.46        23.08 o
  -5  14   5         26.87         64.18        23.24 o
  -4  14   5          2.44        -17.71        20.37 o
  -3  14   5        270.98        270.01        26.10 o
  -2  14   5         31.77         26.27        21.41 o
  -1  14   5        480.68        421.44        29.42 o
   0  14   5          1.77         32.68        21.56 o
   1  14   5         32.46         27.14        21.77 o
   2  14   5         86.52         77.68        20.71 o
   3  14   5         26.95         21.91        21.98 o
   4  14   5          3.75          2.03        21.82 o
   5  14   5         68.84         49.72        23.42 o
   6  14   5         47.77         61.40        24.11 o
  -7  15   5        164.45        223.31        26.85 o
  -6  15   5         32.61         54.29        29.53 o
  -5  15   5        326.78        365.73        32.47 o
  -4  15   5         36.43         -0.46        23.68 o
  -3  15   5         44.09         46.44        25.63 o
  -2  15   5        106.98        143.59        25.27 o
  -1  15   5          0.38        -10.23        21.99 o
   0  15   5        295.94        311.89        29.99 o
   1  15   5        296.69        320.85        29.72 o
   2  15   5          0.71         28.55        26.05 o
   3  15   5        263.48        301.73        28.96 o
   4  15   5        147.12        133.94        25.74 o
 -19   0   6         48.83         52.55        23.99 o
 -18   0   6        265.05        276.46        38.84 o
 -17   0   6        411.77        337.00        39.98 o
 -16   0   6        935.85        921.79        57.12 o
 -15   0   6       1024.91        910.83        30.99 o
 -14   0   6       1887.66       1842.54        49.67 o
 -13   0   6        111.01         99.55        12.50 o
 -12   0   6        270.43        259.86        17.58 o
 -11   0   6          1.67         18.62         9.89 o
 -10   0   6       3818.88       3737.98        80.29 o
  -9   0   6       4632.55       4773.26        99.90 o
  -8   0   6       5145.73       4917.57       102.78 o
  -7   0   6       5025.66       5090.84        73.55 o
  -6   0   6        259.35        293.75        12.58 o
  -5   0   6      11120.44      11358.94       184.99 o
  -4   0   6         20.09         16.04        10.12 o
  -3   0   6       1879.91       1942.30        50.88 o
  -2   0   6      15872.62      15171.08       246.16 o
  -1   0   6         17.01         27.38         8.73 o
   0   0   6       4216.43       4076.75       141.77 o
   1   0   6        466.82        525.62        34.26 o
   2   0   6          0.08        -11.53        11.53 o
   3   0   6         26.23         21.47         9.16 o
   4   0   6         23.36         38.35        14.64 o
   5   0   6       1642.61       1704.64        47.74 o
   6   0   6        190.91        166.11        17.53 o
   7   0   6       1625.34       1609.10        46.65 o
   8   0   6         27.86         11.85        13.40 o
   9   0   6          1.40         13.91        13.31 o
  10   0   6       1031.79        949.73        32.93 o
  11   0   6       4755.35       4681.25       128.10 o
  12   0   6        833.90        913.97        70.05 o
  13   0   6       1257.06       1157.19        58.60 o
  14   0   6        182.99        261.06        63.69 o
  15   0   6        192.79        278.13        46.19 o
 -20   1   6          5.52        -25.13        25.13 o
 -19   1   6         92.65         98.26        33.70 o
 -18   1   6         11.53         14.37        23.99 o
 -17   1   6          9.47         15.42        13.94 o
 -16   1   6        704.87        624.53        58.20 o
 -15   1   6       1226.79       1113.97        29.37 o
 -14   1   6          0.26          1.77         7.24 o
 -13   1   6         31.86         31.73         7.51 o
 -12   1   6        519.09        486.07        15.07 o
 -11   1   6         53.90         32.61         7.24 o
 -10   1   6       1623.21       1644.25        27.54 o
  -9   1   6        126.19        124.25         8.51 o
  -8   1   6       2937.71       3042.75        36.37 o
  -7   1   6        207.10        215.96         7.16 o
  -6   1   6       3840.83       3958.72        48.31 o
  -5   1   6        434.26        390.09        12.18 o
  -4   1   6        132.88        144.82         7.91 o
  -3   1   6       1167.13       1137.41        20.10 o
  -2   1   6       2232.55       2227.17        34.71 o
  -1   1   6         18.82          7.27         7.47 o
   0   1   6       1207.58       1197.70        33.19 o
   1   1   6        903.55        974.50        33.74 o
   2   1   6          4.60         19.90         9.31 o
   3   1   6        301.15        287.01        14.69 o
   4   1   6        486.49        519.71        19.09 o
   5   1   6        294.43        284.10        16.03 o
   6   1   6        288.28        309.30        13.80 o
   7   1   6        650.04        697.81        22.23 o
   8   1   6        413.30        424.87        24.14 o
   9   1   6        432.56        419.47        16.59 o
  10   1   6        318.15        280.08        13.21 o
  11   1   6       1394.15       1367.09        39.47 o
  12   1   6       1835.79       1798.74        44.55 o
  13   1   6        461.51        395.34        23.10 o
  14   1   6         72.00         47.78        18.03 o
  15   1   6         93.31        103.60        22.48 o
 -20   2   6         17.52          1.14        29.70 o
 -19   2   6         60.40        105.38        27.32 o
 -18   2   6          0.04         12.82        24.51 o
 -17   2   6        356.05        379.23        40.31 o
 -16   2   6          8.63        -11.98        21.34 o
 -15   2   6        704.15        686.84        45.81 o
 -14   2   6        158.40        159.92        10.50 o
 -13   2   6        333.93        384.45        13.51 o
 -12   2   6        123.96        119.48         8.44 o
 -11   2   6        782.72        806.72        19.70 o
 -10   2   6        390.82        434.78        13.75 o
  -9   2   6          7.83         12.68         4.75 o
  -8   2   6        906.16        946.82        16.71 o
  -7   2   6        681.41        685.36        12.60 o
  -6   2   6        131.24        120.41         6.91 o
  -5   2   6          3.51         13.72         6.25 o
  -4   2   6        207.89        245.73        10.34 o
  -3   2   6        275.17        301.46        15.16 o
  -2   2   6       1507.13       1476.30        26.18 o
  -1   2   6        964.55        995.10        22.81 o
   0   2   6       4820.65       4624.00        66.42 o
   1   2   6         48.75         36.82        11.01 o
   2   2   6       2714.12       2734.87        56.13 o
   3   2   6          0.33         -3.83        10.20 o
   4   2   6         47.95         25.74         9.80 o
   5   2   6        706.48        741.91        21.79 o
   6   2   6        553.65        634.97        21.54 o
   7   2   6         21.35         16.34         8.95 o
   8   2   6          4.72          8.56        10.59 o
   9   2   6        216.15        221.42        11.91 o
  10   2   6       4660.88       4740.31        68.48 o
  11   2   6        883.10        839.34        38.39 o
  12   2   6        429.00        431.77        23.12 o
  13   2   6       1591.20       1645.46        53.58 o
  14   2   6         57.40          6.24        17.57 o
  15   2   6         10.96          5.93        20.54 o
 -19   3   6        342.24        344.58        55.98 o
 -18   3   6         28.09         67.56        27.42 o
 -17   3   6        158.90        187.99        29.64 o
 -16   3   6        377.06        422.33        43.42 o
 -15   3   6        218.62        225.43        29.90 o
 -14   3   6        117.74        165.49        17.89 o
 -13   3   6         18.51         22.44         6.87 o
 -12   3   6        404.68        421.87        14.50 o
 -11   3   6         12.72          9.59         6.90 o
 -10   3   6        234.68        238.68         8.62 o
  -9   3   6       1860.00       1892.43        26.61 o
  -8   3   6        434.87        504.63        13.97 o
  -7   3   6       5464.30       5761.74        66.26 o
  -6   3   6        654.22        739.57        14.33 o
  -5   3   6         10.89          7.05         6.12 o
  -4   3   6         38.51         34.87         5.10 o
  -3   3   6          1.77          3.17         7.06 o
  -2   3   6       2335.76       2244.97        33.10 o
  -1   3   6        431.88        357.37        15.09 o
   0   3   6       1163.71       1053.21        25.27 o
   1   3   6        461.15        496.08        16.76 o
   2   3   6       1473.84       1462.73        33.56 o
   3   3   6       1998.87       2072.84        44.65 o
   4   3   6        560.81        656.72        23.35 o
   5   3   6        266.16        284.38        15.15 o
   6   3   6          0.22         -9.45         9.45 o
   7   3   6        162.34        155.13        13.18 o
   8   3   6         57.24         47.55         9.58 o
   9   3   6        724.04        723.93        20.24 o
  10   3   6        273.34        268.30        15.75 o
  11   3   6        530.42        570.12        27.07 o
  12   3   6         96.21         73.39        17.26 o
  13   3   6        346.45        408.62        23.59 o
  14   3   6        310.70        354.93        37.22 o
  15   3   6        620.34        582.36        33.11 o
 -19   4   6        155.89        160.22        34.81 o
 -18   4   6         70.99         25.18        35.99 o
 -17   4   6         29.80        -15.98        62.26 o
 -16   4   6        141.41         88.94        29.33 o
 -15   4   6         49.94         35.11        14.42 o
 -14   4   6       4045.63       4008.82        72.34 o
 -13   4   6         29.25         40.41         7.68 o
 -12   4   6        638.80        638.90        18.83 o
 -11   4   6        815.75        858.82        17.78 o
 -10   4   6        130.45        129.98         7.51 o
  -9   4   6        220.40        258.35        12.10 o
  -8   4   6        302.40        330.40        11.31 o
  -7   4   6       1533.33       1550.38        21.81 o
  -6   4   6        514.52        564.16        14.58 o
  -5   4   6        201.02        244.63        12.09 o
  -4   4   6       1827.30       1847.50        31.77 o
  -3   4   6       1763.78       1789.97        28.61 o
  -2   4   6        145.35        119.83         8.79 o
  -1   4   6         17.31          8.88         8.46 o
   0   4   6       2635.88       2622.01        47.11 o
   1   4   6       2863.85       2807.27        47.50 o
   2   4   6       1844.34       1771.15        36.22 o
   3   4   6        684.73        644.12        22.78 o
   4   4   6          6.21          7.76        11.14 o
   5   4   6        692.15        702.81        42.40 o
   6   4   6         28.94         20.95        12.82 o
   7   4   6        159.31        151.14        11.46 o
   8   4   6        856.36        819.07        23.75 o
   9   4   6        104.24         94.98        12.63 o
  10   4   6          0.04          2.70        12.04 o
  11   4   6        318.17        273.51        20.01 o
  12   4   6        203.27        188.32        19.23 o
  13   4   6         45.73         16.69        17.06 o
  14   4   6        207.74        238.54        24.70 o
  15   4   6        326.91        328.69        27.19 o
 -19   5   6         17.18         31.01        34.41 o
 -18   5   6         30.28         34.56        29.91 o
 -17   5   6        406.31        375.21        45.70 o
 -16   5   6        672.60        652.27        39.75 o
 -15   5   6        237.42        228.14        17.00 o
 -14   5   6        742.47        751.64        24.87 o
 -13   5   6       4428.58       4480.32        69.49 o
 -12   5   6        186.83        186.58         8.78 o
 -11   5   6        209.68        221.63         9.75 o
 -10   5   6         68.89         74.37         7.57 o
  -9   5   6        133.19        112.42         8.19 o
  -8   5   6       1683.00       1629.54        26.58 o
  -7   5   6       1172.83       1236.37        20.18 o
  -6   5   6          0.26         -1.67         6.53 o
  -5   5   6        103.41         95.99         8.28 o
  -4   5   6        152.05        188.36        10.42 o
  -3   5   6       3208.84       3348.72        48.70 o
  -2   5   6        921.78        906.62        22.17 o
  -1   5   6        149.73        165.32        12.54 o
   0   5   6        360.41        314.01        13.74 o
   1   5   6       2544.29       2551.17        42.25 o
   2   5   6        617.46        599.85        19.02 o
   3   5   6        854.99        841.80        28.32 o
   4   5   6        106.81         92.76        12.83 o
   5   5   6       1355.83       1429.49        32.11 o
   6   5   6        142.13        143.34        14.48 o
   7   5   6         33.35         28.09        10.72 o
   8   5   6       1671.26       1702.75        30.75 o
   9   5   6        817.83        761.13        24.74 o
  10   5   6          0.87        -12.12        12.12 o
  11   5   6         19.41         45.02        16.44 o
  12   5   6         90.73        111.44        18.88 o
  13   5   6        617.53        711.37        33.37 o
  14   5   6        980.41        972.00        45.48 o
 -18   6   6        164.52         96.99        36.50 o
 -17   6   6        587.26        623.59        34.50 o
 -16   6   6        134.65         88.87        17.96 o
 -15   6   6       1794.10       1721.48        44.87 o
 -14   6   6        149.52        137.10        19.77 o
 -13   6   6          2.79         11.47        12.68 o
 -12   6   6        896.00        949.82        22.82 o
 -11   6   6        214.84        231.59        11.72 o
 -10   6   6        132.13         98.18        10.63 o
  -9   6   6         12.85         30.31         8.35 o
  -8   6   6        197.79        178.34        10.02 o
  -7   6   6        890.60        927.67        18.48 o
  -6   6   6        340.25        328.30        12.64 o
  -5   6   6         47.53         72.35         9.17 o
  -4   6   6          8.14          6.40         8.70 o
  -3   6   6         47.32         39.92         9.37 o
  -2   6   6       3035.53       3314.32        55.23 o
  -1   6   6        711.93        749.95        25.49 o
   0   6   6       1983.27       1851.82        39.72 o
   1   6   6        747.69        817.23        23.49 o
   2   6   6          6.06          0.04         8.54 o
   3   6   6         36.04         36.83        10.07 o
   4   6   6        420.79        429.36        18.08 o
   5   6   6          1.48          6.08         9.81 o
   6   6   6        238.87        232.26        15.68 o
   7   6   6          2.98          7.40        11.43 o
   8   6   6       1357.68       1313.63        31.42 o
   9   6   6        140.22        139.32        15.87 o
  10   6   6         12.78         -0.11        14.22 o
  11   6   6        136.98        145.67        18.75 o
  12   6   6          2.29        -11.70        16.76 o
  13   6   6          0.22          2.41        20.69 o
  14   6   6         81.67         46.28        21.54 o
 -18   7   6         43.61        -29.42        43.41 o
 -17   7   6         82.54         78.41        19.13 o
 -16   7   6         11.61          1.89        15.69 o
 -15   7   6         98.86         79.61        15.17 o
 -14   7   6        219.22        223.28        21.53 o
 -13   7   6        760.76        661.18        29.46 o
 -12   7   6        198.53        179.25        20.22 o
 -11   7   6         42.34         48.46         9.41 o
 -10   7   6          2.63         -2.46         8.38 o
  -9   7   6         17.44         20.52         8.65 o
  -8   7   6        579.68        647.48        18.08 o
  -7   7   6         39.69         41.29         8.18 o
  -6   7   6        160.32        185.14        12.53 o
  -5   7   6         50.05         66.70         9.22 o
  -4   7   6        393.56        389.73        19.35 o
  -3   7   6       1030.43       1041.90        28.90 o
  -2   7   6          2.75          4.38        15.17 o
  -1   7   6        753.37        679.49        26.32 o
   0   7   6       1775.83       1735.97        39.24 o
   1   7   6        266.93        216.95        16.26 o
   2   7   6         73.37         76.07        13.31 o
   3   7   6         44.35         62.13        12.87 o
   4   7   6          0.08         -9.16        10.66 o
   5   7   6       1477.26       1449.94        31.43 o
   6   7   6       1320.51       1257.94        41.39 o
   7   7   6         56.67         54.76        13.05 o
   8   7   6       2376.40       2256.85        46.53 o
   9   7   6         43.32         50.53        14.82 o
  10   7   6          5.21         12.77        14.76 o
  11   7   6          0.32         29.06        19.10 o
  12   7   6          3.58         -1.23        24.44 o
  13   7   6          0.11        -19.46        19.46 o
 -17   8   6          3.38        -18.64        18.64 o
 -16   8   6         15.12         -2.13        15.28 o
 -15   8   6         27.60         62.47        16.48 o
 -14   8   6          0.88        -14.47        14.47 o
 -13   8   6        386.14        401.06        25.91 o
 -12   8   6        901.27        860.70        28.76 o
 -11   8   6         73.02         70.06        12.92 o
 -10   8   6         12.72         16.37         9.59 o
  -9   8   6         16.39         14.26         8.19 o
  -8   8   6        100.23        102.28        11.60 o
  -7   8   6        165.87        171.57        11.45 o
  -6   8   6         17.19         16.36        11.34 o
  -5   8   6       1731.36       1745.35        38.47 o
  -4   8   6         59.52         63.26        10.99 o
  -3   8   6       1021.79       1089.00        33.47 o
  -2   8   6         28.52         22.83        11.99 o
  -1   8   6        538.43        516.22        25.06 o
   0   8   6       1833.41       1676.14        39.79 o
   1   8   6         83.52         87.08        14.82 o
   2   8   6        160.32        143.64        19.59 o
   3   8   6        403.81        429.44        30.76 o
   4   8   6        147.10        118.97        12.33 o
   5   8   6       3050.08       2919.47        46.29 o
   6   8   6         12.58         -0.37        11.23 o
   7   8   6        321.54        332.88        18.51 o
   8   8   6        198.21        216.81        17.86 o
   9   8   6          3.87         18.59        15.20 o
  10   8   6        135.50        133.87        18.19 o
  11   8   6         48.48         -4.85        18.81 o
  12   8   6        364.14        353.99        29.55 o
  13   8   6          1.00         -6.76        27.32 o
 -16   9   6         30.42         19.15        17.45 o
 -15   9   6         28.66          0.78        17.21 o
 -14   9   6        184.14        222.78        22.02 o
 -13   9   6          4.67          5.88        16.39 o
 -12   9   6         58.90         57.06        15.64 o
 -11   9   6        594.35        590.12        29.69 o
 -10   9   6        534.07        548.90        28.16 o
  -9   9   6         95.65        104.83        13.34 o
  -8   9   6       2195.62       2128.70        47.23 o
  -7   9   6        196.43        205.96        13.42 o
  -6   9   6        490.26        464.97        26.44 o
  -5   9   6         51.05         63.23        12.63 o
  -4   9   6        621.04        624.27        24.33 o
  -3   9   6        163.62        198.20        21.82 o
  -2   9   6        987.92       1001.33        31.75 o
  -1   9   6        371.42        357.93        20.63 o
   0   9   6          1.22          4.73        14.03 o
   1   9   6        227.62        243.98        30.22 o
   2   9   6       1633.92       1546.53        37.07 o
   3   9   6         63.11         71.76        12.14 o
   4   9   6          5.00         15.06        11.89 o
   5   9   6        507.71        496.70        19.77 o
   6   9   6        391.87        317.28        19.27 o
   7   9   6        225.95        191.11        17.74 o
   8   9   6        106.01        119.45        16.70 o
   9   9   6         49.89         36.62        16.26 o
  10   9   6        260.62        253.97        21.46 o
  11   9   6         69.24        107.97        21.87 o
  12   9   6        446.58        546.13        31.19 o
 -16  10   6         78.85         74.39        21.42 o
 -15  10   6        234.95        237.63        23.62 o
 -14  10   6         50.01         43.67        20.97 o
 -13  10   6         74.98        133.06        22.93 o
 -12  10   6         91.65         86.01        28.48 o
 -11  10   6        286.36        329.74        22.39 o
 -10  10   6        503.10        471.40        33.86 o
  -9  10   6       3051.33       3111.36        66.54 o
  -8  10   6       1119.74       1145.85        36.32 o
  -7  10   6        341.61        328.81        24.07 o
  -6  10   6        524.25        499.67        23.80 o
  -5  10   6        696.41        690.59        27.24 o
  -4  10   6       2286.29       2292.68        48.04 o
  -3  10   6        567.99        589.31        22.38 o
  -2  10   6       1723.53       1811.53        38.70 o
  -1  10   6        925.19        876.34        28.20 o
   0  10   6        103.61        108.37        17.34 o
   1  10   6       1910.80       1849.03        39.71 o
   2  10   6        436.73        413.37        19.86 o
   3  10   6         70.06         87.79        13.58 o
   4  10   6       1812.83       1542.25        34.99 o
   5  10   6        702.27        689.55        26.08 o
   6  10   6        549.34        517.49        25.20 o
   7  10   6        619.53        505.30        22.95 o
   8  10   6        119.15         68.92        17.12 o
   9  10   6        365.59        339.23        24.82 o
  10  10   6        127.78        152.10        20.54 o
  11  10   6         61.82         89.73        27.37 o
 -15  11   6        139.51        178.20        36.56 o
 -14  11   6        286.52        348.62        30.09 o
 -13  11   6        620.77        629.59        41.32 o
 -12  11   6        107.09         92.48        32.32 o
 -11  11   6        148.65        167.78        21.10 o
 -10  11   6         13.21         37.53        19.50 o
  -9  11   6        538.32        518.10        28.82 o
  -8  11   6        141.11        107.63        19.69 o
  -7  11   6        229.31        264.66        24.28 o
  -6  11   6         22.41         11.14        16.04 o
  -5  11   6         78.15         48.54        17.92 o
  -4  11   6        201.50        197.30        15.93 o
  -3  11   6       1133.72       1176.55        30.93 o
  -2  11   6         26.01         47.96        16.49 o
  -1  11   6        386.54        328.44        22.32 o
   0  11   6        158.26        148.24        18.92 o
   1  11   6       1371.35       1291.37        41.41 o
   2  11   6         19.38         31.84        17.65 o
   3  11   6       2386.65       2281.18        47.33 o
   4  11   6         62.42         42.74        13.97 o
   5  11   6        330.55        311.84        21.10 o
   6  11   6         27.67         35.52        17.00 o
   7  11   6       1113.72       1128.57        38.21 o
   8  11   6         79.54         96.85        20.60 o
   9  11   6         34.83         41.41        19.54 o
  10  11   6         41.28         47.47        24.36 o
 -13  12   6        101.01        118.54        41.64 o
 -12  12   6        203.41        270.74        43.37 o
 -11  12   6        100.20         85.78        33.60 o
 -10  12   6        284.98        274.96        24.41 o
  -9  12   6       1903.18       1901.38        52.93 o
  -8  12   6        769.53        751.28        37.24 o
  -7  12   6        573.05        639.34        38.04 o
  -6  12   6        204.98        220.81        25.14 o
  -5  12   6         74.87         97.67        19.99 o
  -4  12   6        133.60        143.06        20.98 o
  -3  12   6        119.28        156.49        24.01 o
  -2  12   6        613.92        503.11        26.94 o
  -1  12   6         29.64         19.57        17.75 o
   0  12   6       1382.15       1263.59        41.11 o
   1  12   6        708.73        708.63        34.43 o
   2  12   6         68.78         77.02        16.67 o
   3  12   6        318.75        280.89        20.14 o
   4  12   6         11.42         -6.28        19.70 o
   5  12   6          0.08         32.00        18.12 o
   6  12   6         59.17          6.19        17.75 o
   7  12   6         63.76         81.82        19.14 o
   8  12   6        175.57        183.71        23.53 o
   9  12   6         19.32         33.67        23.50 o
 -12  13   6         64.52        123.98        27.36 o
 -11  13   6          8.54         38.43        21.98 o
 -10  13   6        250.81        326.12        26.93 o
  -9  13   6         18.70         38.71        20.89 o
  -8  13   6         37.93         36.96        20.93 o
  -7  13   6         53.13         97.45        23.77 o
  -6  13   6         60.25         56.00        23.62 o
  -5  13   6       1210.45       1177.48        50.13 o
  -4  13   6          1.93         -3.96        19.75 o
  -3  13   6        519.14        511.09        30.06 o
  -2  13   6        154.11        105.75        22.58 o
  -1  13   6         48.62         38.41        19.58 o
   0  13   6          0.00         -5.06        20.82 o
   1  13   6          1.11        -16.44        18.79 o
   2  13   6          0.00         36.54        16.70 o
   3  13   6        931.98        973.65        35.55 o
   4  13   6         17.55         31.46        18.36 o
   5  13   6        173.51        177.59        22.08 o
   6  13   6         93.21        119.63        21.69 o
   7  13   6       1067.25       1189.36        41.44 o
 -10  14   6         73.33         51.85        24.81 o
  -9  14   6        490.16        443.59        30.29 o
  -8  14   6          4.73         32.65        21.75 o
  -7  14   6          5.17         -6.19        22.81 o
  -6  14   6        468.43        499.66        34.23 o
  -5  14   6        115.92        162.71        31.47 o
  -4  14   6        104.32         92.80        24.71 o
  -3  14   6        103.84        120.13        23.73 o
  -2  14   6         93.63         96.88        27.96 o
  -1  14   6        485.21        488.21        31.79 o
   0  14   6        281.47        275.93        25.14 o
   1  14   6         24.33         20.61        20.54 o
   2  14   6          5.36        -20.02        20.02 o
   3  14   6        564.11        527.84        32.90 o
   4  14   6        115.53         89.71        24.18 o
   5  14   6        139.63        204.97        26.96 o
  -7  15   6        242.95        283.59        29.26 o
  -6  15   6          0.01        -19.85        31.23 o
  -5  15   6        309.70        372.54        32.95 o
  -4  15   6        627.89        572.45        37.92 o
  -3  15   6        194.63        194.41        29.88 o
  -2  15   6          2.89        -22.15        22.15 o
  -1  15   6          1.77         19.31        23.59 o
   0  15   6        316.75        398.61        31.62 o
   1  15   6         91.26         97.27        25.27 o
   2  15   6          6.21         25.92        24.11 o
 -20   1   7        159.42        187.35        33.13 o
 -19   1   7         44.94         38.08        19.39 o
 -18   1   7        353.92        339.35        28.82 o
 -17   1   7        239.88        241.22        33.13 o
 -16   1   7        546.77        542.72        34.29 o
 -15   1   7        510.63        560.39        24.54 o
 -14   1   7         12.72         16.79         8.37 o
 -13   1   7       1445.28       1430.55        29.08 o
 -12   1   7        960.55        875.52        21.54 o
 -11   1   7        724.83        722.45        18.92 o
 -10   1   7       1114.38       1056.76        22.83 o
  -9   1   7       2942.25       2988.62        42.02 o
  -8   1   7         29.90         38.07         5.68 o
  -7   1   7       3624.65       3706.07        48.14 o
  -6   1   7       3771.79       3806.02        47.79 o
  -5   1   7         72.54         77.81         8.26 o
  -4   1   7        800.23        801.22        18.04 o
  -3   1   7        581.00        547.87        18.10 o
  -2   1   7        687.65        611.42        18.15 o
  -1   1   7       1362.08       1286.29        25.61 o
   0   1   7        291.99        314.59        15.77 o
   1   1   7       1154.74       1151.85        35.34 o
   2   1   7       1417.96       1476.65        33.94 o
   3   1   7         29.54         12.61         9.76 o
   4   1   7         87.26         83.49         9.92 o
   5   1   7       2973.61       3089.25        55.22 o
   6   1   7        346.64        295.37        21.61 o
   7   1   7        125.79        154.35        12.62 o
   8   1   7        348.67        341.00        14.54 o
   9   1   7         24.57          6.87         9.99 o
  10   1   7         47.47         41.21        13.28 o
  11   1   7         65.86         46.34        16.30 o
  12   1   7       1854.98       1845.64        46.78 o
  13   1   7        883.54        914.80        40.33 o
  14   1   7        562.98        621.39        36.34 o
 -20   2   7        353.66        399.84        57.12 o
 -19   2   7         17.57         35.43        25.76 o
 -18   2   7        545.29        579.56        79.34 o
 -17   2   7        136.29        140.92        17.73 o
 -16   2   7        671.61        599.39        31.56 o
 -15   2   7       2026.02       1834.42        47.76 o
 -14   2   7        805.12        790.47        20.12 o
 -13   2   7          5.40         10.17         7.87 o
 -12   2   7          2.55          9.67         7.96 o
 -11   2   7       2389.11       2275.78        39.10 o
 -10   2   7        152.97        155.03         9.26 o
  -9   2   7        352.99        345.60        11.98 o
  -8   2   7        900.23        852.12        14.19 o
  -7   2   7        548.87        466.51        12.92 o
  -6   2   7        289.09        295.59        10.99 o
  -5   2   7          8.49         13.30         7.58 o
  -4   2   7        356.52        400.62        15.42 o
  -3   2   7         64.58         48.31         9.19 o
  -2   2   7        238.23        217.46        12.18 o
  -1   2   7          0.25         10.05         8.98 o
   0   2   7         21.02         12.66         9.44 o
   1   2   7       1096.42        952.63        27.42 o
   2   2   7        121.87        101.61        15.45 o
   3   2   7        409.56        422.02        22.42 o
   4   2   7       1374.47       1379.65        41.52 o
   5   2   7          1.02         13.25        10.07 o
   6   2   7         12.58          6.26         9.62 o
   7   2   7        101.74         75.67        10.58 o
   8   2   7        408.56        410.07        16.49 o
   9   2   7        602.75        618.86        19.64 o
  10   2   7        104.86         97.76        14.03 o
  11   2   7          0.01          4.05        15.35 o
  12   2   7       1306.21       1298.65        39.96 o
  13   2   7        711.78        620.20        42.72 o
  14   2   7        123.91        124.83        23.16 o
 -19   3   7         12.85         -1.56        26.33 o
 -18   3   7          0.03         -1.38        40.55 o
 -17   3   7        229.30        222.08        32.19 o
 -16   3   7        200.44        196.08        31.53 o
 -15   3   7       3804.95       3421.72        97.04 o
 -14   3   7         18.07         17.07         9.20 o
 -13   3   7        208.88        219.40        13.06 o
 -12   3   7        674.17        664.04        19.09 o
 -11   3   7        239.02        248.08        11.09 o
 -10   3   7        204.02        217.63         9.40 o
  -9   3   7         59.95         69.63         7.20 o
  -8   3   7        325.69        317.20         9.29 o
  -7   3   7       2608.32       2846.46        35.99 o
  -6   3   7       2995.22       3136.28        39.41 o
  -5   3   7         18.73         14.80         6.87 o
  -4   3   7       2546.64       2667.61        39.92 o
  -3   3   7       1224.92       1217.77        26.46 o
  -2   3   7        726.47        739.59        19.18 o
  -1   3   7        216.80        206.64        12.08 o
   0   3   7        323.66        326.44        16.65 o
   1   3   7        409.63        359.01        17.60 o
   2   3   7       1239.22       1310.80        32.20 o
   3   3   7        140.34        146.83        15.35 o
   4   3   7       1588.98       1746.59        41.67 o
   5   3   7        883.35        924.58        33.63 o
   6   3   7        267.04        299.49        15.15 o
   7   3   7         83.33         76.74        10.74 o
   8   3   7         17.14         15.75        12.31 o
   9   3   7        825.35        737.14        22.44 o
  10   3   7         28.44         32.35        12.82 o
  11   3   7        340.97        377.88        29.20 o
  12   3   7        182.51        151.62        19.70 o
  13   3   7          8.36         35.49        20.27 o
  14   3   7        140.25        147.06        23.61 o
 -19   4   7          3.81        -15.86        32.56 o
 -18   4   7         27.86         44.45        29.37 o
 -17   4   7        341.89        305.24        38.43 o
 -16   4   7         34.06         34.72        14.24 o
 -15   4   7        215.15        253.63        22.28 o
 -14   4   7        119.49        110.27         9.78 o
 -13   4   7         48.44         53.71         9.30 o
 -12   4   7       1064.88       1077.12        22.94 o
 -11   4   7        103.07        113.11         7.47 o
 -10   4   7         57.11         74.96         7.45 o
  -9   4   7        693.27        747.58        18.64 o
  -8   4   7         85.27        120.63         7.97 o
  -7   4   7       2377.21       2587.05        36.99 o
  -6   4   7       1876.71       2121.92        33.62 o
  -5   4   7        612.29        553.65        15.46 o
  -4   4   7        154.77        130.67         9.72 o
  -3   4   7        974.32       1086.81        27.22 o
  -2   4   7       4656.42       4954.33        68.38 o
  -1   4   7        659.17        613.08        21.41 o
   0   4   7        117.41        118.29        18.96 o
   1   4   7       1527.66       1672.06        40.35 o
   2   4   7        974.89       1103.22        28.71 o
   3   4   7        305.09        249.34        17.30 o
   4   4   7         46.64         20.59        12.21 o
   5   4   7       2685.20       2548.36        59.81 o
   6   4   7        598.57        561.05        26.92 o
   7   4   7        453.85        396.99        22.51 o
   8   4   7        206.91        226.99        13.18 o
   9   4   7         45.06         62.66        11.78 o
  10   4   7       1452.52       1488.37        36.92 o
  11   4   7         96.41         97.02        17.69 o
  12   4   7          0.00         14.76        17.98 o
  13   4   7        197.41        167.81        23.37 o
  14   4   7         35.69         59.46        22.03 o
 -19   5   7          0.03        -19.42        39.98 o
 -18   5   7         26.28         12.87        30.57 o
 -17   5   7        241.34        288.94        36.28 o
 -16   5   7          0.07         -6.26        15.94 o
 -15   5   7       1501.05       1445.87        39.57 o
 -14   5   7        155.06        161.34        15.34 o
 -13   5   7        734.07        757.10        25.77 o
 -12   5   7          1.13         -1.96         7.54 o
 -11   5   7         91.16         94.12         8.75 o
 -10   5   7        554.76        582.77        17.15 o
  -9   5   7         12.35         46.12         8.31 o
  -8   5   7         29.04         25.27         8.04 o
  -7   5   7        176.73        218.44        10.26 o
  -6   5   7        258.58        264.87        11.73 o
  -5   5   7        500.76        530.84        17.22 o
  -4   5   7       1027.44       1080.37        23.61 o
  -3   5   7         49.33         61.91         9.35 o
  -2   5   7          1.16         -5.26         9.67 o
  -1   5   7       2782.38       2778.02        42.67 o
   0   5   7       8677.11       8988.22       124.66 o
   1   5   7         10.26         -1.09         8.86 o
   2   5   7       1705.95       1775.63        35.91 o
   3   5   7        171.59        159.30        12.95 o
   4   5   7        303.52        308.22        18.08 o
   5   5   7         36.34          7.60        13.17 o
   6   5   7        500.05        459.56        28.02 o
   7   5   7         44.69         27.44        12.56 o
   8   5   7        259.00        247.11        14.77 o
   9   5   7        173.80        158.80        16.79 o
  10   5   7       1069.78       1034.78        32.27 o
  11   5   7          0.76        -15.90        15.90 o
  12   5   7          7.15          6.36        19.77 o
  13   5   7        227.07        239.75        24.80 o
  14   5   7          5.58         36.56        57.12 o
 -18   6   7         22.05         11.94        32.65 o
 -17   6   7        372.66        383.62        28.02 o
 -16   6   7         28.30         31.68        12.94 o
 -15   6   7        492.75        471.93        27.39 o
 -14   6   7         90.25         74.31        14.90 o
 -13   6   7          3.42        -12.94        12.94 o
 -12   6   7       2971.77       3011.90        48.02 o
 -11   6   7        116.06        141.27        10.35 o
 -10   6   7        353.29        344.29        14.69 o
  -9   6   7        595.83        599.41        19.08 o
  -8   6   7          0.68         11.01         8.63 o
  -7   6   7        253.35        277.92        17.20 o
  -6   6   7         46.82         33.08         8.84 o
  -5   6   7       2802.35       2840.39        46.00 o
  -4   6   7          3.78         -1.88        10.96 o
  -3   6   7          9.31         -1.90         5.82 o
  -2   6   7         27.84         38.67        11.44 o
  -1   6   7        926.60        816.30        24.87 o
   0   6   7      10541.41      10106.51       139.68 o
   1   6   7        265.99        260.95        14.69 o
   2   6   7          2.97         15.16        10.68 o
   3   6   7       2295.21       2262.20        43.93 o
   4   6   7          0.23        -10.15        10.15 o
   5   6   7          0.21        -13.05        13.05 o
   6   6   7       1179.23       1262.31        35.40 o
   7   6   7        650.18        573.28        24.11 o
   8   6   7         53.69         39.97        14.01 o
   9   6   7        480.30        485.56        25.09 o
  10   6   7         78.70         80.60        17.70 o
  11   6   7        747.73        758.66        49.68 o
  12   6   7          6.18         23.58        20.49 o
  13   6   7         22.78         14.91        21.32 o
 -18   7   7         17.99        -18.02        34.97 o
 -17   7   7         28.03          4.49        18.26 o
 -16   7   7         39.48         50.58        14.99 o
 -15   7   7       1904.13       1793.46        48.80 o
 -14   7   7          0.48         -1.59        14.08 o
 -13   7   7       2707.82       2495.62        60.10 o
 -12   7   7        923.91        857.00        27.67 o
 -11   7   7        161.21        153.01        11.34 o
 -10   7   7        169.30        154.10        13.68 o
  -9   7   7        682.20        708.80        17.99 o
  -8   7   7       1977.70       2010.29        38.17 o
  -7   7   7        586.17        594.15        21.07 o
  -6   7   7        531.57        611.88        21.62 o
  -5   7   7       3371.93       3328.64        56.50 o
  -4   7   7         22.89         15.49        12.04 o
  -3   7   7         27.00         30.34        12.81 o
  -2   7   7          2.38         -9.14        11.31 o
  -1   7   7       1897.31       1893.68        39.10 o
   0   7   7        113.10        109.52        14.83 o
   1   7   7       1780.18       1698.75        47.28 o
   2   7   7         45.27         55.12        12.01 o
   3   7   7        155.90        135.87        12.79 o
   4   7   7         78.45         71.79        12.87 o
   5   7   7        434.14        474.95        23.81 o
   6   7   7          7.55         -3.39        13.20 o
   7   7   7       2652.80       2459.01        46.33 o
   8   7   7          0.61         21.96        15.27 o
   9   7   7        214.86        215.35        26.29 o
  10   7   7        303.25        307.65        22.02 o
  11   7   7          4.65         -8.86        19.48 o
  12   7   7         92.16        107.60        22.71 o
  13   7   7          0.12          4.26        27.08 o
 -17   8   7         59.29         30.92        21.12 o
 -16   8   7        253.51        245.93        39.84 o
 -15   8   7          0.75        -15.20        15.20 o
 -14   8   7         21.31         11.91        16.07 o
 -13   8   7        984.73        929.06        36.95 o
 -12   8   7       1452.01       1428.65        36.84 o
 -11   8   7        108.95         97.30        15.09 o
 -10   8   7       1298.47       1260.46        30.85 o
  -9   8   7        104.25        105.46        11.61 o
  -8   8   7         81.51        106.21        10.23 o
  -7   8   7          6.07          9.68        11.86 o
  -6   8   7         25.06          9.10        10.89 o
  -5   8   7         45.77         40.22        11.09 o
  -4   8   7         40.44         23.94        13.26 o
  -3   8   7         79.66         74.77        15.89 o
  -2   8   7        184.48        207.63        19.51 o
  -1   8   7        829.70        795.89        27.34 o
   0   8   7        139.44        150.76        16.78 o
   1   8   7          6.35         17.94        14.18 o
   2   8   7        952.47        974.03        28.34 o
   3   8   7       1121.97       1061.66        29.18 o
   4   8   7          0.00          0.85        11.33 o
   5   8   7       3471.76       3324.66        56.29 o
   6   8   7        813.92        771.58        26.60 o
   7   8   7          1.92         10.23        15.02 o
   8   8   7         66.60         64.42        16.32 o
   9   8   7          0.09         -5.42        15.47 o
  10   8   7          3.42         -8.79        17.21 o
  11   8   7        224.84        184.45        23.56 o
  12   8   7        106.69         99.25        22.88 o
 -16   9   7          5.16         12.08        17.57 o
 -15   9   7        509.97        515.93        32.85 o
 -14   9   7        309.56        302.26        27.37 o
 -13   9   7        123.90        114.69        20.72 o
 -12   9   7        151.55        188.48        18.98 o
 -11   9   7         41.79         50.86        16.17 o
 -10   9   7         14.32         -4.63        14.87 o
  -9   9   7        208.44        207.36        15.91 o
  -8   9   7       1188.59       1140.89        46.66 o
  -7   9   7        768.13        750.50        28.19 o
  -6   9   7        548.65        526.77        24.10 o
  -5   9   7        224.94        248.24        15.81 o
  -4   9   7         17.87          5.95        10.70 o
  -3   9   7        935.74        965.57        33.98 o
  -2   9   7         44.98         32.02        14.55 o
  -1   9   7        111.57        114.97        16.78 o
   0   9   7        121.94         93.40        16.62 o
   1   9   7       2592.96       2590.73        55.08 o
   2   9   7        140.04        157.75        16.60 o
   3   9   7        243.76        270.93        20.53 o
   4   9   7        812.54        749.10        24.89 o
   5   9   7        910.46        903.85        27.35 o
   6   9   7         42.61         49.22        13.17 o
   7   9   7          5.96         48.89        15.84 o
   8   9   7         16.37         27.92        16.52 o
   9   9   7         47.08         30.35        17.06 o
  10   9   7        176.70        168.17        20.95 o
  11   9   7         52.53         41.39        21.57 o
 -15  10   7         52.66         31.23        21.55 o
 -14  10   7          1.49          8.48        21.13 o
 -13  10   7         30.61         33.77        20.99 o
 -12  10   7        275.48        242.56        26.81 o
 -11  10   7        363.62        342.75        23.26 o
 -10  10   7        487.86        502.61        34.13 o
  -9  10   7        466.70        422.05        24.73 o
  -8  10   7        213.66        157.40        21.18 o
  -7  10   7        587.00        572.18        29.86 o
  -6  10   7        762.59        726.38        31.05 o
  -5  10   7         54.87         62.23        14.11 o
  -4  10   7        457.19        468.23        21.82 o
  -3  10   7         12.07         -4.03        11.23 o
  -2  10   7        648.93        690.18        31.01 o
  -1  10   7        104.01         99.63        17.34 o
   0  10   7       2429.27       2402.14        53.79 o
   1  10   7       2349.82       2221.24        51.68 o
   2  10   7       1495.03       1480.30        41.06 o
   3  10   7        196.92        189.77        15.64 o
   4  10   7         55.12         61.15        14.10 o
   5  10   7        672.00        688.85        25.54 o
   6  10   7        381.61        365.92        22.90 o
   7  10   7         20.68          8.83        16.19 o
   8  10   7         25.92         16.98        16.68 o
   9  10   7        108.33        109.16        19.27 o
  10  10   7         31.58         85.11        25.13 o
 -14  11   7        359.12        412.86        34.21 o
 -13  11   7       1517.45       1402.66        55.86 o
 -12  11   7         74.61         81.81        31.49 o
 -11  11   7         65.99         87.18        19.44 o
 -10  11   7        113.45         88.57        19.57 o
  -9  11   7         23.53         25.60        18.20 o
  -8  11   7         90.54         92.28        24.08 o
  -7  11   7        110.56         97.69        21.62 o
  -6  11   7       1875.77       1801.55        49.73 o
  -5  11   7        115.46        113.60        19.02 o
  -4  11   7         13.36         27.59        15.36 o
  -3  11   7         94.79        120.71        18.31 o
  -2  11   7         61.46         84.81        17.58 o
  -1  11   7          8.58          4.34        16.48 o
   0  11   7        335.39        298.86        24.63 o
   1  11   7        793.64        772.26        27.20 o
   2  11   7        363.43        366.57        20.41 o
   3  11   7         96.45        127.42        19.87 o
   4  11   7         35.52         27.47        16.00 o
   5  11   7         45.96         36.34        17.00 o
   6  11   7        208.34        206.76        20.63 o
   7  11   7         67.45         74.15        20.41 o
   8  11   7         82.33         99.03        21.21 o
   9  11   7          0.39        -11.41        21.02 o
 -13  12   7        267.41        261.61        30.21 o
 -12  12   7          6.40          5.26        23.47 o
 -11  12   7         57.40         80.51        27.36 o
 -10  12   7        854.02       1000.70        47.67 o
  -9  12   7          8.00         24.96        19.72 o
  -8  12   7        245.91        271.15        26.54 o
  -7  12   7        751.33        735.75        41.32 o
  -6  12   7        345.69        352.76        28.51 o
  -5  12   7        210.19        200.41        22.65 o
  -4  12   7        163.64        128.58        21.07 o
  -3  12   7          3.21        -16.99        16.99 o
  -2  12   7        371.85        314.45        23.41 o
  -1  12   7        624.14        546.74        28.22 o
   0  12   7          0.00         -1.82        18.11 o
   1  12   7          0.63          5.33        18.61 o
   2  12   7          9.11          2.90        19.29 o
   3  12   7        186.24        173.82        19.72 o
   4  12   7       1019.22        999.98        49.76 o
   5  12   7        276.28        296.95        22.51 o
   6  12   7        181.03        168.86        20.87 o
   7  12   7          0.94          9.43        18.72 o
   8  12   7        365.75        370.34        27.21 o
 -11  13   7         20.36         36.40        23.04 o
 -10  13   7        209.91        195.22        24.86 o
  -9  13   7         62.50         56.70        21.74 o
  -8  13   7         78.14         88.90        24.56 o
  -7  13   7        207.69        167.28        26.38 o
  -6  13   7       1346.42       1431.07        54.14 o
  -5  13   7        143.72        162.19        25.77 o
  -4  13   7        175.94        168.23        23.52 o
  -3  13   7        123.34        113.40        22.99 o
  -2  13   7       1405.78       1443.57        45.10 o
  -1  13   7        152.50        122.93        21.12 o
   0  13   7        151.52        128.30        21.96 o
   1  13   7         40.31         64.79        20.71 o
   2  13   7         66.75         51.54        17.70 o
   3  13   7         14.10         35.17        19.40 o
   4  13   7        103.89        152.91        21.77 o
   5  13   7          2.36         14.84        18.25 o
   6  13   7          7.69         32.23        19.48 o
  -9  14   7        357.59        462.90        31.51 o
  -8  14   7        254.58        253.06        27.40 o
  -7  14   7         63.00         39.44        24.55 o
  -6  14   7         16.23         27.71        23.95 o
  -5  14   7        152.77        119.93        26.64 o
  -4  14   7        110.45        129.86        27.13 o
  -3  14   7         27.85         31.58        22.69 o
  -2  14   7         85.47         44.64        24.28 o
  -1  14   7          0.00          0.66        20.14 o
   0  14   7        275.18        285.21        26.20 o
   1  14   7         63.51        110.05        23.50 o
   2  14   7        135.02        167.80        30.57 o
   3  14   7        193.81        196.66        27.63 o
   4  14   7         36.57         50.31        23.52 o
  -6  15   7        151.92        209.59        29.68 o
  -5  15   7          3.79         10.45        27.74 o
  -4  15   7         12.06         33.32        26.04 o
  -3  15   7        100.30         78.69        36.80 o
  -2  15   7         88.73         53.46        34.57 o
  -1  15   7         33.08         71.79        24.64 o
   0  15   7          4.62         38.64        24.69 o
   1  15   7        120.25         47.72        26.99 o
 -20   0   8          4.21        -29.70        29.70 o
 -19   0   8        290.45        339.29        46.84 o
 -18   0   8          8.18         58.26        26.27 o
 -17   0   8        123.69        140.51        30.84 o
 -16   0   8         72.74         63.97        27.42 o
 -15   0   8        108.24        110.81        28.56 o
 -14   0   8        450.76        378.42        39.78 o
 -13   0   8       7600.18       7450.89       154.83 o
 -12   0   8       2726.98       2640.44        62.83 o
 -11   0   8        144.30        150.54        19.29 o
 -10   0   8       2429.38       2513.73        60.35 o
  -9   0   8       1779.57       1722.29        34.42 o
  -8   0   8       4476.35       4548.14        79.14 o
  -7   0   8       1757.79       1808.87        41.30 o
  -6   0   8       2413.26       2554.23        54.35 o
  -5   0   8      12903.24      13708.80       246.55 o
  -4   0   8      12124.17      12822.96       257.58 o
  -3   0   8        287.36        282.87        16.64 o
  -2   0   8       4691.14       4903.05       117.31 o
  -1   0   8          2.49         15.18        18.37 o
   0   0   8        417.64        364.48        27.46 o
   1   0   8       1068.82       1009.95        52.01 o
   2   0   8       3156.34       3201.69        89.64 o
   3   0   8       9270.21       9498.65       198.33 o
   4   0   8       8341.14       8740.33       270.38 o
   5   0   8        232.72        261.75        25.67 o
   6   0   8       2839.60       2819.90        82.17 o
   7   0   8        585.16        465.84        43.37 o
   8   0   8        533.03        592.14        52.03 o
   9   0   8        358.96        429.17        34.99 o
  10   0   8        605.65        761.81        52.14 o
  11   0   8       1037.78       1108.20        59.46 o
  12   0   8        355.30        361.86        60.25 o
  13   0   8          3.20        -28.43        28.43 o
  14   0   8        348.32        281.67        37.96 o
 -20   1   8          1.03         18.28        28.56 o
 -19   1   8          7.21         26.13        28.04 o
 -18   1   8          0.58         12.05        20.61 o
 -17   1   8          9.01         18.01        18.37 o
 -16   1   8        101.52        102.78        20.82 o
 -15   1   8        513.42        500.65        39.38 o
 -14   1   8        702.86        692.73        21.59 o
 -13   1   8        699.38        701.02        21.40 o
 -12   1   8       2026.83       1950.82        35.65 o
 -11   1   8       1783.31       1830.03        33.97 o
 -10   1   8        510.65        501.74        15.73 o
  -9   1   8       5486.74       5696.50        68.41 o
  -8   1   8         99.90        131.85         7.30 o
  -7   1   8       1664.63       1629.63        24.83 o
  -6   1   8        183.84        213.21        10.12 o
  -5   1   8         80.70         58.20         8.59 o
  -4   1   8       3658.83       3792.48        59.57 o
  -3   1   8         45.70         56.87         9.26 o
  -2   1   8        568.02        620.62        19.57 o
  -1   1   8       6369.09       6338.73       111.05 o
   0   1   8        132.22        140.67        12.73 o
   1   1   8        707.11        735.82        22.60 o
   2   1   8        290.54        314.16        17.23 o
   3   1   8        246.83        266.95        18.48 o
   4   1   8        868.62        919.21        33.43 o
   5   1   8         57.15         36.48        11.66 o
   6   1   8         36.16         33.64        10.17 o
   7   1   8        177.88        164.76        18.34 o
   8   1   8          4.25          7.51        10.26 o
   9   1   8          8.10         14.05        10.44 o
  10   1   8        216.22        226.29        19.19 o
  11   1   8       1627.10       1687.99        44.83 o
  12   1   8          6.17          5.98        19.70 o
  13   1   8         81.84         90.71        22.64 o
  14   1   8          7.25         14.11        21.77 o
 -20   2   8         77.92        100.53        35.41 o
 -19   2   8          6.29          7.34        24.68 o
 -18   2   8        256.40        263.65        22.36 o
 -17   2   8          3.98         12.98        16.38 o
 -16   2   8         77.00         54.49        17.99 o
 -15   2   8         98.48        117.27        19.79 o
 -14   2   8        298.25        339.33        16.89 o
 -13   2   8         67.32         62.68         9.93 o
 -12   2   8          0.14         -8.75         8.75 o
 -11   2   8          1.07          5.87         8.66 o
 -10   2   8        587.73        636.43        15.67 o
  -9   2   8       5890.31       5815.87        70.69 o
  -8   2   8         52.88         70.31         8.50 o
  -7   2   8       1188.44       1227.81        20.93 o
  -6   2   8        441.61        478.91        14.44 o
  -5   2   8        616.33        611.43        18.63 o
  -4   2   8         70.11         68.55         9.16 o
  -3   2   8       5959.88       5608.96        85.45 o
  -2   2   8       3145.56       3156.68        55.82 o
  -1   2   8        515.78        528.65        21.40 o
   0   2   8       2494.10       2432.29        43.25 o
   1   2   8       1768.08       1715.83        34.32 o
   2   2   8         59.59         58.32        13.18 o
   3   2   8        380.65        331.36        19.72 o
   4   2   8        385.19        408.38        21.99 o
   5   2   8          6.55         11.54        13.47 o
   6   2   8         14.50         25.00        10.02 o
   7   2   8        309.27        297.46        16.27 o
   8   2   8        209.97        204.74        13.37 o
   9   2   8       3077.67       3110.63        52.95 o
  10   2   8        183.12        212.46        25.92 o
  11   2   8        871.43        834.84        53.20 o
  12   2   8        272.89        275.73        28.25 o
  13   2   8         39.52         68.79        22.34 o
  14   2   8         26.16         26.39        22.73 o
 -19   3   8          4.82         20.91        26.82 o
 -18   3   8        253.49        302.39        36.54 o
 -17   3   8        106.67        123.60        20.79 o
 -16   3   8         72.65         91.03        17.31 o
 -15   3   8        458.59        438.68        27.50 o
 -14   3   8        150.69        129.02        12.77 o
 -13   3   8        279.69        264.65        13.91 o
 -12   3   8        140.75        153.96        11.58 o
 -11   3   8         48.96         34.54         7.62 o
 -10   3   8       2978.79       3029.90        42.12 o
  -9   3   8         52.98         46.77         8.10 o
  -8   3   8          0.18         -3.09         7.59 o
  -7   3   8         89.01         72.13         7.73 o
  -6   3   8         60.29         67.11         8.02 o
  -5   3   8       1193.90       1291.69        31.81 o
  -4   3   8         50.00         22.38         8.84 o
  -3   3   8         15.42         32.99        10.57 o
  -2   3   8       2800.93       2754.95        47.60 o
  -1   3   8        365.62        298.08        15.10 o
   0   3   8       3198.25       3272.80        54.92 o
   1   3   8        186.09        214.56        15.45 o
   2   3   8          3.75         -4.40        12.32 o
   3   3   8         26.23          2.72        13.89 o
   4   3   8        609.99        628.70        28.33 o
   5   3   8        224.39        261.92        30.06 o
   6   3   8         11.46         11.95        11.49 o
   7   3   8        203.25        208.34        22.14 o
   8   3   8          2.69         -7.66        11.48 o
   9   3   8        103.32         93.78        13.27 o
  10   3   8         97.31        159.55        18.87 o
  11   3   8        181.40        206.68        22.96 o
  12   3   8         85.75        133.94        24.01 o
  13   3   8         70.85         41.92        21.88 o
 -19   4   8        158.98        228.95        70.26 o
 -18   4   8         66.08         27.48        17.84 o
 -17   4   8        247.14        267.13        24.29 o
 -16   4   8         37.04         29.69        16.57 o
 -15   4   8       2036.01       1996.12        58.00 o
 -14   4   8         54.46         90.64        17.86 o
 -13   4   8       1355.08       1391.15        32.39 o
 -12   4   8        160.71        164.68         9.49 o
 -11   4   8         25.82         31.52         8.70 o
 -10   4   8         42.71         69.51         8.71 o
  -9   4   8        580.29        632.21        18.12 o
  -8   4   8         90.75         94.12         8.03 o
  -7   4   8        529.77        508.18        16.73 o
  -6   4   8          0.02          1.77         6.86 o
  -5   4   8        518.93        525.98        15.01 o
  -4   4   8        221.55        211.39        16.79 o
  -3   4   8       2748.40       2699.33        64.22 o
  -2   4   8        759.40        761.37        23.52 o
  -1   4   8        311.80        261.91        15.03 o
   0   4   8          0.54         19.64        11.00 o
   1   4   8        599.93        581.72        20.70 o
   2   4   8        553.64        545.29        25.48 o
   3   4   8        103.15         78.17        15.44 o
   4   4   8        253.87        251.80        18.90 o
   5   4   8        969.47       1007.44        40.10 o
   6   4   8         49.57         34.40        13.28 o
   7   4   8        146.99        145.20        14.95 o
   8   4   8        191.85        185.10        14.50 o
   9   4   8         16.32          2.94        12.92 o
  10   4   8        100.19        111.36        16.17 o
  11   4   8        111.28        167.17        22.48 o
  12   4   8         54.76         78.66        21.77 o
  13   4   8        487.10        540.55        50.56 o
 -19   5   8         17.72        -37.70        37.70 o
 -18   5   8         24.68         18.75        20.33 o
 -17   5   8         15.75         -1.88        18.14 o
 -16   5   8        617.39        604.75        27.16 o
 -15   5   8          0.47          4.36        17.54 o
 -14   5   8        487.85        465.42        22.66 o
 -13   5   8        380.24        368.71        23.43 o
 -12   5   8         86.08         86.98        10.85 o
 -11   5   8         23.80          1.39         9.60 o
 -10   5   8        327.51        337.42        15.37 o
  -9   5   8        314.77        291.18        13.72 o
  -8   5   8        512.15        546.08        19.65 o
  -7   5   8        730.61        693.40        18.82 o
  -6   5   8        335.09        363.37        14.91 o
  -5   5   8          0.06          1.96         9.13 o
  -4   5   8        522.08        622.54        21.78 o
  -3   5   8       1061.15       1021.51        38.74 o
  -2   5   8        121.56        156.78        12.51 o
  -1   5   8       1864.92       1812.24        51.91 o
   0   5   8         83.62         53.72        12.09 o
   1   5   8         95.02         99.33        11.97 o
   2   5   8        279.22        267.51        15.72 o
   3   5   8          9.96          8.17        14.56 o
   4   5   8         69.20         55.47        13.63 o
   5   5   8        693.67        619.36        28.32 o
   6   5   8        421.60        414.82        23.31 o
   7   5   8         18.51          9.69        13.02 o
   8   5   8        283.62        253.20        18.02 o
   9   5   8         43.57         46.93        15.74 o
  10   5   8          1.32         -0.80        16.86 o
  11   5   8        134.86        153.39        22.78 o
  12   5   8        870.71       1013.39        43.80 o
  13   5   8         95.25         42.82        22.41 o
 -18   6   8        198.45        179.59        22.99 o
 -17   6   8        129.03        142.55        21.62 o
 -16   6   8          0.08         -0.76        19.00 o
 -15   6   8        453.04        460.24        25.73 o
 -14   6   8         73.27         70.76        16.11 o
 -13   6   8        124.42        132.53        17.32 o
 -12   6   8         41.09         47.71        10.28 o
 -11   6   8       1673.04       1620.38        32.01 o
 -10   6   8        194.35        200.25        12.68 o
  -9   6   8        151.40        158.21        15.01 o
  -8   6   8         20.39         21.97         9.53 o
  -7   6   8          0.26         -5.23         8.71 o
  -6   6   8         12.96         15.30         9.95 o
  -5   6   8         65.03         60.21        11.76 o
  -4   6   8        362.25        362.31        27.56 o
  -3   6   8       2633.29       2656.28        51.31 o
  -2   6   8        338.20        345.06        16.17 o
  -1   6   8        777.19        779.09        20.69 o
   0   6   8       2672.42       2637.49        45.42 o
   1   6   8         21.64         16.92        10.87 o
   2   6   8        203.06        187.36        14.57 o
   3   6   8         75.02         75.90        12.36 o
   4   6   8         71.90         66.71        12.98 o
   5   6   8       2679.68       2698.50        69.83 o
   6   6   8        146.16        140.53        17.23 o
   7   6   8         28.52         22.50        13.90 o
   8   6   8        153.65        123.65        16.96 o
   9   6   8        681.94        651.37        29.56 o
  10   6   8          0.17         -6.45        17.64 o
  11   6   8          4.39         -1.81        19.78 o
  12   6   8        158.14        171.61        24.82 o
 -18   7   8        160.71        196.57        26.26 o
 -17   7   8         23.37         10.57        26.55 o
 -16   7   8          4.75         17.90        15.23 o
 -15   7   8          1.22        -14.66        14.66 o
 -14   7   8          3.57          8.54        15.26 o
 -13   7   8       1367.88       1310.10        42.42 o
 -12   7   8          9.48         22.39        15.48 o
 -11   7   8        400.90        389.38        18.21 o
 -10   7   8        908.11        861.59        24.71 o
  -9   7   8        139.99        143.52        12.87 o
  -8   7   8       1013.14       1061.40        29.00 o
  -7   7   8          0.22         -5.22        10.72 o
  -6   7   8        360.99        362.20        18.95 o
  -5   7   8         86.55         65.54        11.84 o
  -4   7   8        434.82        452.37        21.87 o
  -3   7   8       1187.37       1271.12        33.37 o
  -2   7   8         38.81         46.29        12.79 o
  -1   7   8        236.43        219.60        15.09 o
   0   7   8          1.50         -2.38        13.10 o
   1   7   8        273.32        273.18        14.37 o
   2   7   8         48.67         53.50        13.35 o
   3   7   8          1.99         -2.12        10.74 o
   4   7   8        519.55        553.84        22.05 o
   5   7   8        183.91        216.15        19.28 o
   6   7   8        904.18        833.90        32.50 o
   7   7   8        189.60        186.10        20.18 o
   8   7   8       1019.30       1050.06        34.63 o
   9   7   8        635.60        659.90        30.27 o
  10   7   8          7.00         24.97        20.04 o
  11   7   8         21.10         34.20        21.03 o
  12   7   8         79.47        103.70        35.42 o
 -17   8   8          5.62         -7.60        23.69 o
 -16   8   8         99.48         87.03        18.29 o
 -15   8   8         15.70         25.36        16.78 o
 -14   8   8          0.03         17.26        16.41 o
 -13   8   8        341.93        346.19        24.01 o
 -12   8   8        531.58        559.74        30.29 o
 -11   8   8        706.51        630.87        27.31 o
 -10   8   8          0.00          2.89        13.65 o
  -9   8   8         11.68          9.53        12.25 o
  -8   8   8          3.09        -12.92        12.92 o
  -7   8   8        148.24        148.90        16.65 o
  -6   8   8       1556.88       1616.25        35.20 o
  -5   8   8          4.18         -6.38        12.51 o
  -4   8   8        220.21        234.05        18.59 o
  -3   8   8          2.83          5.04        12.12 o
  -2   8   8        512.71        505.68        25.02 o
  -1   8   8        174.83        182.97        16.69 o
   0   8   8       2244.82       2342.88        47.82 o
   1   8   8        890.43        911.30        27.99 o
   2   8   8       2356.95       2288.71        44.29 o
   3   8   8        203.77        227.13        15.01 o
   4   8   8        374.69        379.61        21.10 o
   5   8   8        116.38        131.13        14.93 o
   6   8   8          0.30         -6.89        18.40 o
   7   8   8        169.64        168.87        18.41 o
   8   8   8        735.17        797.09        32.98 o
   9   8   8          1.84        -17.90        17.90 o
  10   8   8          2.86          5.60        19.85 o
  11   8   8         42.72         53.98        22.29 o
 -16   9   8          0.00         11.74        19.27 o
 -15   9   8         31.49         11.20        18.42 o
 -14   9   8         11.10         43.08        21.33 o
 -13   9   8        292.56        247.81        23.47 o
 -12   9   8          7.45          7.84        16.16 o
 -11   9   8        797.48        784.28        39.79 o
 -10   9   8        209.21        255.22        20.06 o
  -9   9   8         26.15         52.53        17.62 o
  -8   9   8        101.86        110.12        17.07 o
  -7   9   8         17.45         25.94        16.01 o
  -6   9   8        423.53        456.91        28.78 o
  -5   9   8        120.51        128.92        14.31 o
  -4   9   8         48.63         52.20        14.36 o
  -3   9   8        868.51        790.34        31.02 o
  -2   9   8       2160.08       2111.29        48.47 o
  -1   9   8       1000.11        997.42        34.25 o
   0   9   8         12.24         -5.12        15.49 o
   1   9   8         51.46         37.75        14.29 o
   2   9   8       1827.65       1715.28        38.80 o
   3   9   8        340.43        327.27        18.90 o
   4   9   8          8.47         35.07        13.69 o
   5   9   8         92.29         73.81        14.61 o
   6   9   8         55.30         72.57        17.65 o
   7   9   8         83.05         56.67        17.21 o
   8   9   8        284.22        281.56        21.37 o
   9   9   8         22.77         15.43        18.48 o
  10   9   8         10.94         18.68        21.36 o
 -15  10   8         12.06        -12.27        18.87 o
 -14  10   8         47.95         49.24        22.16 o
 -13  10   8        349.18        371.64        29.52 o
 -12  10   8       1695.74       1691.38        52.53 o
 -11  10   8        113.65        152.88        19.41 o
 -10  10   8         30.34         19.17        17.27 o
  -9  10   8       1569.12       1653.05        51.01 o
  -8  10   8       1412.52       1437.00        48.15 o
  -7  10   8        150.98        121.91        18.65 o
  -6  10   8       2260.53       2285.30        64.71 o
  -5  10   8         89.53         83.47        14.11 o
  -4  10   8        194.08        194.90        15.58 o
  -3  10   8       2337.53       2307.25        51.80 o
  -2  10   8        327.15        294.46        20.98 o
  -1  10   8        165.79        179.72        19.69 o
   0  10   8         49.74         84.89        18.66 o
   1  10   8         17.90         30.31        15.72 o
   2  10   8          4.57         12.48        14.75 o
   3  10   8         62.16         31.35        13.39 o
   4  10   8        116.81        100.21        14.69 o
   5  10   8       1213.12       1193.84        36.40 o
   6  10   8        294.65        294.59        20.69 o
   7  10   8        836.90        885.65        34.54 o
   8  10   8          4.22        -17.57        17.57 o
   9  10   8         43.48         79.53        23.39 o
 -14  11   8        739.31        798.75        47.71 o
 -13  11   8        412.88        477.21        34.26 o
 -12  11   8         23.68        -15.67        21.38 o
 -11  11   8         11.79         40.71        18.93 o
 -10  11   8        327.15        304.65        24.15 o
  -9  11   8         93.09        121.93        22.59 o
  -8  11   8        298.08        315.57        35.27 o
  -7  11   8         39.40         48.86        21.14 o
  -6  11   8       1463.45       1496.34        46.68 o
  -5  11   8         42.21         30.49        16.28 o
  -4  11   8         15.51          8.32        15.94 o
  -3  11   8        697.54        715.59        33.42 o
  -2  11   8         17.96         -1.29        16.93 o
  -1  11   8          5.08         29.51        17.59 o
   0  11   8          1.80         -1.86        17.35 o
   1  11   8        243.91        200.74        21.97 o
   2  11   8         21.33         13.35        18.69 o
   3  11   8         98.95         96.57        18.90 o
   4  11   8         21.84         30.29        17.71 o
   5  11   8        104.41        111.78        19.22 o
   6  11   8         82.42        112.20        20.92 o
   7  11   8        732.15        747.35        36.41 o
   8  11   8         25.53        -19.29        19.29 o
 -13  12   8          1.01         10.50        28.86 o
 -12  12   8        232.41        166.57        27.86 o
 -11  12   8        106.66        106.70        34.80 o
 -10  12   8         21.97         55.34        26.49 o
  -9  12   8        171.05        210.78        26.19 o
  -8  12   8       1739.91       1760.10        58.82 o
  -7  12   8        711.23        650.97        40.00 o
  -6  12   8        306.68        294.23        27.81 o
  -5  12   8        330.63        324.28        27.59 o
  -4  12   8         66.03         94.85        18.97 o
  -3  12   8          4.28          4.53        17.89 o
  -2  12   8        560.98        547.87        28.49 o
  -1  12   8        936.80        970.47        39.08 o
   0  12   8         14.30         44.68        19.36 o
   1  12   8        111.84         33.05        19.70 o
   2  12   8        502.69        457.64        27.81 o
   3  12   8        270.44        252.10        22.83 o
   4  12   8        492.22        475.59        36.59 o
   5  12   8        141.70        235.97        22.50 o
   6  12   8         59.75         47.80        21.30 o
   7  12   8          0.08         29.91        20.72 o
 -11  13   8        140.83        177.96        27.03 o
 -10  13   8          0.34         -2.52        21.36 o
  -9  13   8        650.06        677.65        37.39 o
  -8  13   8        274.28        299.00        30.24 o
  -7  13   8         32.95         48.36        24.43 o
  -6  13   8        212.06        202.53        31.84 o
  -5  13   8         73.83         70.37        24.55 o
  -4  13   8          2.48         23.06        20.68 o
  -3  13   8        120.49        147.38        21.53 o
  -2  13   8          3.15          4.35        19.45 o
  -1  13   8          3.74        -13.55        19.42 o
   0  13   8          2.77         17.53        19.77 o
   1  13   8        121.77         76.94        21.46 o
   2  13   8        670.48        722.37        37.66 o
   3  13   8         62.82         25.05        19.39 o
   4  13   8         51.30         75.53        20.03 o
   5  13   8        219.85        229.51        23.05 o
  -9  14   8          2.17         11.76        22.85 o
  -8  14   8         18.45         52.57        25.72 o
  -7  14   8        312.01        268.52        38.85 o
  -6  14   8        258.14        266.80        38.90 o
  -5  14   8        427.60        420.22        48.88 o
  -4  14   8        335.91        392.08        33.50 o
  -3  14   8        188.14        170.92        26.00 o
  -2  14   8          0.00         -1.17        20.52 o
  -1  14   8         19.30         11.16        21.17 o
   0  14   8        176.73        135.89        28.65 o
   1  14   8        138.00        168.65        25.02 o
   2  14   8        381.15        429.75        32.45 o
   3  14   8         64.06         77.62        25.54 o
  -3  15   8         30.56         23.18        70.26 o
 -20   1   9         62.09         79.97        33.13 o
 -19   1   9        146.99        151.38        21.73 o
 -18   1   9        129.38        120.58        30.82 o
 -17   1   9        130.74        167.42        22.55 o
 -16   1   9        367.89        337.19        30.22 o
 -15   1   9        232.64        225.13        23.88 o
 -14   1   9         21.89         30.02        14.21 o
 -13   1   9        662.55        672.26        21.74 o
 -12   1   9        948.38        960.10        24.81 o
 -11   1   9       1437.53       1376.59        29.51 o
 -10   1   9        767.36        721.07        17.03 o
  -9   1   9        691.69        725.66        15.28 o
  -8   1   9         63.48         72.74         7.86 o
  -7   1   9        381.99        376.68        14.42 o
  -6   1   9        233.21        254.40        11.72 o
  -5   1   9        667.03        639.63        22.01 o
  -4   1   9        122.42        109.23        11.99 o
  -3   1   9       1206.63       1209.28        26.51 o
  -2   1   9       1141.31       1143.72        28.15 o
  -1   1   9        124.22        127.65        15.24 o
   0   1   9       1044.40       1032.59        32.50 o
   1   1   9         25.69         57.98        15.16 o
   2   1   9       1320.57       1453.39        51.39 o
   3   1   9       1353.94       1437.71        36.47 o
   4   1   9          1.79         33.72        13.55 o
   5   1   9          4.61          0.87        12.02 o
   6   1   9       1632.24       1655.89        33.47 o
   7   1   9        323.21        346.01        17.02 o
   8   1   9       1730.03       1654.84        46.26 o
   9   1   9         90.28         94.55        13.92 o
  10   1   9       1397.78       1408.89        47.35 o
  11   1   9        682.74        816.00        40.51 o
  12   1   9        328.66        291.89        33.98 o
  13   1   9        112.27         82.66        24.24 o
 -19   2   9          0.06          7.09        18.12 o
 -18   2   9        259.98        289.76        44.87 o
 -17   2   9        206.35        226.10        26.14 o
 -16   2   9         44.88         70.02        25.63 o
 -15   2   9        119.82        148.58        20.38 o
 -14   2   9       3373.86       3235.20        80.29 o
 -13   2   9       5369.41       5395.89        83.45 o
 -12   2   9        386.92        407.83        17.42 o
 -11   2   9          1.83          4.05         7.57 o
 -10   2   9       1032.57       1038.83        19.56 o
  -9   2   9        170.61        144.61         7.80 o
  -8   2   9        207.71        215.72         9.76 o
  -7   2   9        289.69        313.95        14.35 o
  -6   2   9        620.09        591.71        19.21 o
  -5   2   9       5514.76       5762.30        92.94 o
  -4   2   9        908.89       1016.68        29.01 o
  -3   2   9        187.10        155.13        15.10 o
  -2   2   9       5999.27       5772.49       103.18 o
  -1   2   9       1421.13       1357.32        32.37 o
   0   2   9        787.56        775.10        23.34 o
   1   2   9        418.70        390.79        27.25 o
   2   2   9        444.66        451.94        19.08 o
   3   2   9        345.16        336.19        25.07 o
   4   2   9          8.96         -1.00        14.68 o
   5   2   9        205.66        214.62        20.13 o
   6   2   9         99.00         72.80        13.77 o
   7   2   9        536.33        529.35        20.81 o
   8   2   9        173.74        147.08        20.16 o
   9   2   9        189.36        187.43        18.57 o
  10   2   9        278.72        270.19        24.44 o
  11   2   9         94.91         62.88        21.85 o
  12   2   9         17.66         -9.45        21.12 o
  13   2   9         87.90        119.99        24.39 o
 -19   3   9          0.41         46.56        29.33 o
 -18   3   9        123.59        154.35        44.67 o
 -17   3   9          9.75         10.91        20.61 o
 -16   3   9        133.01        135.91        33.31 o
 -15   3   9       1670.05       1581.55        51.49 o
 -14   3   9        216.57        204.60        21.61 o
 -13   3   9         81.49         73.73        12.53 o
 -12   3   9       1955.19       1897.95        34.17 o
 -11   3   9        423.40        423.00        14.31 o
 -10   3   9       1286.55       1276.54        24.17 o
  -9   3   9       2185.41       2158.98        31.20 o
  -8   3   9        616.84        687.47        17.38 o
  -7   3   9          0.33         -1.12         7.89 o
  -6   3   9        256.24        266.55        14.86 o
  -5   3   9        177.79        174.83        12.35 o
  -4   3   9       1292.51       1249.63        32.51 o
  -3   3   9       4477.52       4518.82        76.57 o
  -2   3   9       5382.51       5378.47        83.46 o
  -1   3   9        851.40        742.19        23.81 o
   0   3   9        308.45        299.06        19.81 o
   1   3   9        363.32        327.61        16.48 o
   2   3   9          8.84         11.11        13.33 o
   3   3   9         70.66         58.10        14.23 o
   4   3   9         83.35         93.30        16.54 o
   5   3   9         14.71          4.81        13.61 o
   6   3   9        439.28        424.61        23.88 o
   7   3   9         71.51         75.03        14.48 o
   8   3   9        393.67        360.27        20.78 o
   9   3   9          5.07        -17.16        17.16 o
  10   3   9          4.07         19.82        20.08 o
  11   3   9        343.47        312.47        26.57 o
  12   3   9         11.95         30.61        21.70 o
 -19   4   9        140.83        124.52        43.41 o
 -18   4   9        308.60        292.30        28.20 o
 -17   4   9        299.60        287.20        26.85 o
 -16   4   9        417.62        384.04        28.47 o
 -15   4   9        197.45        191.43        22.50 o
 -14   4   9         29.80         -4.06        17.26 o
 -13   4   9        944.86        981.48        34.67 o
 -12   4   9         52.15         53.02         9.59 o
 -11   4   9          0.11         -5.18         9.46 o
 -10   4   9         13.01         31.31        10.34 o
  -9   4   9          0.09          2.32         9.22 o
  -8   4   9       1131.41       1135.19        23.95 o
  -7   4   9        227.13        267.44        12.50 o
  -6   4   9         23.02         27.31         9.09 o
  -5   4   9         26.56         27.78         8.78 o
  -4   4   9       2671.97       2717.02        51.15 o
  -3   4   9          0.13         -9.39        10.60 o
  -2   4   9       1911.33       1943.69        38.84 o
  -1   4   9          9.77         15.45        11.39 o
   0   4   9        396.57        359.87        17.23 o
   1   4   9        131.26        137.06        13.42 o
   2   4   9        143.19        130.61        15.74 o
   3   4   9        906.80        924.01        33.67 o
   4   4   9         11.13        -13.59        13.59 o
   5   4   9        608.38        605.51        26.98 o
   6   4   9        307.03        292.42        19.67 o
   7   4   9       1047.09        995.12        31.41 o
   8   4   9        872.61        844.16        30.26 o
   9   4   9         11.77        -15.22        15.22 o
  10   4   9        247.36        217.37        29.85 o
  11   4   9         18.78         13.22        20.97 o
  12   4   9        272.70        247.08        25.98 o
 -19   5   9        135.32        172.50        51.41 o
 -18   5   9          1.00          0.75        18.37 o
 -17   5   9        164.46        182.66        18.13 o
 -16   5   9        112.69        153.58        17.93 o
 -15   5   9        189.16        193.68        36.94 o
 -14   5   9        730.11        694.43        39.15 o
 -13   5   9       1528.91       1519.63        51.70 o
 -12   5   9        840.62        805.30        23.31 o
 -11   5   9       1285.19       1303.30        28.53 o
 -10   5   9         20.29         22.56        10.61 o
  -9   5   9         54.67         39.59         9.58 o
  -8   5   9       2629.38       2709.60        41.82 o
  -7   5   9         39.30         44.20         9.68 o
  -6   5   9       1186.05       1227.50        27.46 o
  -5   5   9          0.02         -4.88         9.91 o
  -4   5   9        609.64        658.71        26.92 o
  -3   5   9       3656.87       3662.35        65.70 o
  -2   5   9         21.21         19.04        11.77 o
  -1   5   9        491.12        459.73        24.78 o
   0   5   9        118.82         98.48        13.54 o
   1   5   9        143.82        162.98        13.33 o
   2   5   9          7.94        -10.59        10.59 o
   3   5   9         77.18         63.35        14.88 o
   4   5   9        489.06        471.38        28.96 o
   5   5   9         77.42         60.11        15.83 o
   6   5   9        183.46        174.62        18.96 o
   7   5   9        146.75        141.03        17.93 o
   8   5   9        608.67        642.70        30.27 o
   9   5   9        325.08        334.17        28.34 o
  10   5   9         15.02         45.24        20.72 o
  11   5   9         11.67         16.11        20.96 o
  12   5   9          8.69         33.11        22.41 o
 -18   6   9         13.04         19.96        19.37 o
 -17   6   9         17.16         36.33        22.53 o
 -16   6   9        366.00        335.42        23.85 o
 -15   6   9        214.60        210.05        17.40 o
 -14   6   9        146.45        111.55        15.89 o
 -13   6   9        325.55        309.28        21.79 o
 -12   6   9        266.13        262.28        16.49 o
 -11   6   9        628.10        653.52        23.90 o
 -10   6   9         15.34          5.65        10.48 o
  -9   6   9        462.25        436.88        19.67 o
  -8   6   9        179.39        215.08        18.41 o
  -7   6   9        675.35        696.29        24.79 o
  -6   6   9          0.55         -0.92        10.52 o
  -5   6   9        260.27        283.57        17.72 o
  -4   6   9        154.28        200.48        15.82 o
  -3   6   9        687.31        656.44        26.05 o
  -2   6   9        379.68        400.19        22.11 o
  -1   6   9        532.14        508.06        19.39 o
   0   6   9          0.74          5.94        10.48 o
   1   6   9         52.23         57.44        12.78 o
   2   6   9        926.56        962.45        25.97 o
   3   6   9        743.14        781.46        24.49 o
   4   6   9        833.19        750.25        30.59 o
   5   6   9       4960.97       5035.31        90.24 o
   6   6   9       1680.55       1772.44        45.51 o
   7   6   9        670.32        690.61        30.88 o
   8   6   9         42.66         32.64        17.71 o
   9   6   9         24.52         30.74        17.28 o
  10   6   9        152.30        143.82        23.31 o
  11   6   9         28.83         53.99        22.22 o
 -18   7   9         52.86          4.81        35.78 o
 -17   7   9        348.02        372.78        22.18 o
 -16   7   9        504.69        504.36        29.01 o
 -15   7   9         82.56         89.82        18.60 o
 -14   7   9        559.28        578.94        31.81 o
 -13   7   9        389.26        384.41        27.24 o
 -12   7   9       1366.73       1388.38        37.08 o
 -11   7   9         45.36         50.74        13.95 o
 -10   7   9        336.49        358.66        20.50 o
  -9   7   9         10.54         11.35        11.51 o
  -8   7   9       3626.01       3459.81        62.40 o
  -7   7   9        908.03        918.77        28.58 o
  -6   7   9        536.84        548.63        26.86 o
  -5   7   9        291.45        312.33        20.00 o
  -4   7   9       1129.53       1122.10        32.38 o
  -3   7   9          0.33          9.74        11.58 o
  -2   7   9        148.01        127.76        13.91 o
  -1   7   9          0.01         22.70        12.89 o
   0   7   9         67.23         65.96        11.70 o
   1   7   9       1492.04       1517.32        36.50 o
   2   7   9          0.01         -7.58        13.24 o
   3   7   9         39.16         37.71        12.35 o
   4   7   9       2226.76       2061.88        49.03 o
   5   7   9          8.79          1.61        16.25 o
   6   7   9        711.50        658.10        28.85 o
   7   7   9          0.29          0.15        17.06 o
   8   7   9          2.12        -16.37        16.37 o
   9   7   9        303.55        334.83        24.23 o
  10   7   9        281.86        270.91        25.88 o
  11   7   9         90.31        105.11        23.56 o
 -17   8   9        413.06        349.06        33.64 o
 -16   8   9        557.63        562.48        38.54 o
 -15   8   9        381.01        417.11        29.31 o
 -14   8   9         31.59          4.58        17.87 o
 -13   8   9         96.66        106.25        25.93 o
 -12   8   9         54.09         89.33        17.22 o
 -11   8   9         22.28          9.49        14.51 o
 -10   8   9          8.69          0.76        15.85 o
  -9   8   9       1074.08        967.70        37.58 o
  -8   8   9        734.13        736.72        30.69 o
  -7   8   9       2590.08       2703.97        54.20 o
  -6   8   9        850.95        913.05        33.59 o
  -5   8   9        119.94        125.11        16.01 o
  -4   8   9       1657.68       1542.84        42.89 o
  -3   8   9       3912.81       3890.99        72.44 o
  -2   8   9        368.56        341.62        19.76 o
  -1   8   9       3432.20       3215.44        59.96 o
   0   8   9       5955.68       5774.47        94.61 o
   1   8   9        151.78        138.67        15.29 o
   2   8   9        299.92        297.25        18.92 o
   3   8   9        113.24         97.85        15.78 o
   4   8   9         11.54         17.83        15.42 o
   5   8   9        106.87         75.58        18.60 o
   6   8   9         99.65         91.06        18.36 o
   7   8   9         27.14          0.51        16.29 o
   8   8   9        154.43        124.55        19.14 o
   9   8   9         17.36         23.06        18.97 o
  10   8   9          5.71         25.58        21.17 o
 -16   9   9         26.95         55.67        30.42 o
 -15   9   9          1.43        -10.12        18.73 o
 -14   9   9         92.79        126.00        21.53 o
 -13   9   9          1.83         29.96        19.36 o
 -12   9   9          0.63        -13.11        17.71 o
 -11   9   9          0.52        -14.01        15.77 o
 -10   9   9          7.20         29.53        17.18 o
  -9   9   9        192.89        198.47        25.56 o
  -8   9   9          0.38        -16.49        16.49 o
  -7   9   9          1.81         19.10        13.93 o
  -6   9   9        219.50        202.41        18.07 o
  -5   9   9        168.04        166.83        24.12 o
  -4   9   9       2679.70       2669.38        56.00 o
  -3   9   9        945.85        969.16        35.27 o
  -2   9   9        207.37        236.94        20.37 o
  -1   9   9        496.25        513.44        25.63 o
   0   9   9         49.92         31.32        15.79 o
   1   9   9       2098.75       2076.63        43.77 o
   2   9   9        166.05        143.78        16.67 o
   3   9   9         49.66         49.80        16.04 o
   4   9   9        549.76        440.15        26.10 o
   5   9   9         89.18         48.14        17.80 o
   6   9   9         94.67         92.49        19.42 o
   7   9   9        390.41        354.60        23.05 o
   8   9   9        273.56        271.75        22.22 o
   9   9   9        167.31        156.35        21.88 o
 -15  10   9        217.85        255.10        28.13 o
 -14  10   9        542.78        479.91        33.75 o
 -13  10   9        454.62        444.57        39.77 o
 -12  10   9          0.02        -20.71        20.71 o
 -11  10   9          1.49         17.79        17.58 o
 -10  10   9        136.99        155.28        20.43 o
  -9  10   9         98.75         86.00        31.16 o
  -8  10   9          9.45          7.59        19.89 o
  -7  10   9        588.57        646.52        37.36 o
  -6  10   9        126.86        131.69        20.41 o
  -5  10   9        315.83        277.72        20.82 o
  -4  10   9        310.77        276.02        27.29 o
  -3  10   9       1129.82       1110.60        37.40 o
  -2  10   9       2352.09       2379.22        54.83 o
  -1  10   9         13.55         13.74        17.78 o
   0  10   9        280.99        281.83        21.31 o
   1  10   9         38.07         17.79        15.39 o
   2  10   9         95.55        106.21        17.09 o
   3  10   9          6.46        -16.63        16.63 o
   4  10   9          5.42          3.56        15.70 o
   5  10   9         42.27         62.91        18.64 o
   6  10   9        245.19        201.74        20.07 o
   7  10   9          0.47        -15.22        18.11 o
   8  10   9         51.92         29.31        25.41 o
 -14  11   9          0.32          1.91        22.76 o
 -13  11   9         20.79          8.50        23.09 o
 -12  11   9         20.29          6.48        23.26 o
 -11  11   9        577.88        646.38        39.71 o
 -10  11   9        404.59        399.69        26.75 o
  -9  11   9        641.19        629.95        39.07 o
  -8  11   9         70.95         72.89        22.08 o
  -7  11   9        522.85        558.30        57.98 o
  -6  11   9        358.65        324.87        24.80 o
  -5  11   9         24.03         15.09        16.94 o
  -4  11   9          0.05        -12.38        16.42 o
  -3  11   9        347.40        323.53        23.19 o
  -2  11   9        747.77        714.18        40.18 o
  -1  11   9         76.56         83.05        20.06 o
   0  11   9        887.23        830.53        38.73 o
   1  11   9         37.10         23.61        18.05 o
   2  11   9        751.25        734.78        34.09 o
   3  11   9        185.32        180.18        23.02 o
   4  11   9          0.07         22.97        20.40 o
   5  11   9         92.72         65.32        20.42 o
   6  11   9         53.98         53.21        22.55 o
   7  11   9        424.51        437.24        28.70 o
 -12  12   9         27.46         61.38        38.01 o
 -11  12   9       1005.16        960.61        46.28 o
 -10  12   9          5.36         23.82        20.80 o
  -9  12   9          4.06          2.20        21.58 o
  -8  12   9         88.35         90.48        23.91 o
  -7  12   9          9.74         13.74        23.06 o
  -6  12   9        424.62        422.98        31.67 o
  -5  12   9        536.75        519.09        27.66 o
  -4  12   9         19.31         11.14        18.06 o
  -3  12   9         60.98         35.54        19.60 o
  -2  12   9        196.93        147.64        21.95 o
  -1  12   9         22.15         14.14        21.96 o
   0  12   9         27.46         51.80        20.42 o
   1  12   9          1.82         24.69        20.42 o
   2  12   9          0.00        -15.76        18.51 o
   3  12   9        858.28        868.56        39.40 o
   4  12   9        328.29        293.00        35.84 o
   5  12   9         39.72         26.21        20.82 o
   6  12   9         75.85         70.66        21.95 o
 -10  13   9         26.10         23.59        27.25 o
  -9  13   9         25.04         48.23        28.58 o
  -8  13   9         22.52          1.34        23.53 o
  -7  13   9        256.23        287.65        30.32 o
  -6  13   9         21.93         67.18        32.35 o
  -5  13   9         13.51          0.67        23.15 o
  -4  13   9        163.85        198.37        23.26 o
  -3  13   9         52.15          9.08        22.58 o
  -2  13   9         69.67        103.05        21.78 o
  -1  13   9        100.66         96.63        22.47 o
   0  13   9        148.25        115.20        23.13 o
   1  13   9        248.26        228.67        25.07 o
   2  13   9        294.39        340.95        26.14 o
   3  13   9         55.76         59.17        20.17 o
   4  13   9         15.74         29.48        19.65 o
  -8  14   9        124.10        133.74        28.68 o
  -7  14   9         41.28         15.36        25.15 o
  -6  14   9          9.65         20.13        25.31 o
  -5  14   9          1.55         18.53        26.99 o
  -4  14   9        265.14        341.97        33.66 o
  -3  14   9          2.13        -22.49        22.49 o
  -2  14   9         20.20         -6.65        20.96 o
  -1  14   9         67.24         73.78        23.09 o
   0  14   9         79.64         98.02        28.64 o
   1  14   9        162.36        157.15        25.57 o
 -19   0  10        451.61        522.07        61.69 o
 -18   0  10        440.06        527.78        62.83 o
 -17   0  10       2397.99       2237.71       119.95 o
 -16   0  10       2686.68       2522.16       130.23 o
 -15   0  10       6663.70       6134.98       191.75 o
 -14   0  10        346.67        306.05        33.81 o
 -13   0  10       2166.96       2207.94        59.81 o
 -12   0  10         67.46         59.04        16.88 o
 -11   0  10        189.41        173.77        14.48 o
 -10   0  10       1424.69       1410.68        32.66 o
  -9   0  10       3398.87       3390.60        63.49 o
  -8   0  10         28.67         22.27        12.43 o
  -7   0  10         51.17         51.68        13.33 o
  -6   0  10       1599.20       1624.69        53.05 o
  -5   0  10        405.54        428.90        27.72 o
  -4   0  10        219.19        230.62        19.17 o
  -3   0  10       1215.92       1240.51        38.75 o
  -2   0  10       4876.95       4666.87       123.27 o
  -1   0  10       2127.45       2062.07        68.42 o
   0   0  10        460.45        396.63        37.37 o
   1   0  10         11.85          7.27        22.36 o
   2   0  10        225.37        193.86        26.58 o
   3   0  10        699.95        663.83        53.57 o
   4   0  10         83.56        111.85        30.83 o
   5   0  10        252.75        255.84        24.03 o
   6   0  10         32.37         34.46        19.18 o
   7   0  10         70.13         54.99        17.30 o
   8   0  10        124.40        161.05        24.12 o
   9   0  10       2541.57       2455.63       169.84 o
  10   0  10        504.54        461.09        41.29 o
  11   0  10        116.10         86.82        33.66 o
  12   0  10         96.49        102.41        33.73 o
 -19   1  10          0.28         21.24        20.51 o
 -18   1  10        123.53        171.72        24.45 o
 -17   1  10        187.73        269.75        26.89 o
 -16   1  10        511.54        549.58        33.45 o
 -15   1  10        709.63        764.95        39.15 o
 -14   1  10         35.40         20.72        16.30 o
 -13   1  10         52.09         59.82        12.31 o
 -12   1  10         71.55         79.15        11.50 o
 -11   1  10       1800.42       1814.03        35.75 o
 -10   1  10        132.49        128.26         7.32 o
  -9   1  10          9.22          7.49         7.31 o
  -8   1  10        386.53        403.71        14.55 o
  -7   1  10          3.29         14.03         9.89 o
  -6   1  10        498.74        494.73        41.38 o
  -5   1  10          4.93         12.44         8.31 o
  -4   1  10         48.36         37.83        12.95 o
  -3   1  10          1.26         -2.27        10.63 o
  -2   1  10        164.82        130.01        12.76 o
  -1   1  10        427.56        377.90        21.58 o
   0   1  10        459.99        408.80        28.35 o
   1   1  10        161.25        158.58        26.65 o
   2   1  10         52.22         63.15        15.60 o
   3   1  10         90.00         90.42        16.07 o
   4   1  10        221.33        212.56        16.73 o
   5   1  10         41.08         38.30        13.68 o
   6   1  10       1249.37       1279.66        41.29 o
   7   1  10        269.25        267.48        26.14 o
   8   1  10        192.34        186.89        17.77 o
   9   1  10         26.15          4.46        18.85 o
  10   1  10        200.54        215.11        24.76 o
  11   1  10        279.02        291.48        27.46 o
  12   1  10         57.19         44.15        23.24 o
 -19   2  10         67.97        113.60        23.02 o
 -18   2  10         67.40         69.14        22.48 o
 -17   2  10         15.72          2.67        18.38 o
 -16   2  10         28.17         30.45        22.92 o
 -15   2  10        615.82        595.31        36.80 o
 -14   2  10        116.58        122.09        21.38 o
 -13   2  10        517.03        550.87        23.78 o
 -12   2  10       6631.38       6539.98        88.60 o
 -11   2  10       3889.33       3901.31        50.87 o
 -10   2  10          7.71          9.32         7.67 o
  -9   2  10         55.54         67.32         8.54 o
  -8   2  10        215.03        235.75        11.59 o
  -7   2  10          0.02          4.71         9.77 o
  -6   2  10          1.03          6.14        11.26 o
  -5   2  10       1714.24       1761.18        37.59 o
  -4   2  10        216.42        225.88        15.24 o
  -3   2  10        949.44       1073.20        35.93 o
  -2   2  10       1293.40       1260.00        30.81 o
  -1   2  10        735.03        731.61        33.46 o
   0   2  10        167.81        130.89        12.54 o
   1   2  10        247.86        270.12        18.24 o
   2   2  10        162.54        159.62        14.13 o
   3   2  10        222.69        254.95        29.86 o
   4   2  10        308.61        278.65        21.50 o
   5   2  10        273.77        271.57        18.19 o
   6   2  10         54.47         46.92        14.01 o
   7   2  10        204.00        234.36        18.06 o
   8   2  10        196.28        247.36        21.82 o
   9   2  10         25.92         12.42        17.40 o
  10   2  10        232.14        244.03        26.15 o
  11   2  10          0.70          7.66        23.59 o
  12   2  10        149.81        161.54        25.19 o
 -19   3  10        111.17        165.81        28.58 o
 -18   3  10         17.62          8.89        19.22 o
 -17   3  10         34.90         36.45        19.82 o
 -16   3  10          0.01         19.53        23.08 o
 -15   3  10          0.18         -8.48        18.44 o
 -14   3  10         26.19         37.26        19.31 o
 -13   3  10          6.77          7.71        16.65 o
 -12   3  10        601.91        536.55        18.16 o
 -11   3  10         83.68         87.84        10.61 o
 -10   3  10        534.67        532.60        17.28 o
  -9   3  10        299.06        285.08        12.34 o
  -8   3  10         90.14         74.34         9.33 o
  -7   3  10         40.52         51.36         9.72 o
  -6   3  10         65.74         69.56        12.92 o
  -5   3  10         18.66         33.56        11.45 o
  -4   3  10          1.79          3.73        14.43 o
  -3   3  10       2540.54       2473.47        59.12 o
  -2   3  10       1494.87       1576.71        34.33 o
  -1   3  10         43.31         38.99        11.95 o
   0   3  10        396.87        346.31        17.44 o
   1   3  10          8.06          5.80        12.43 o
   2   3  10         94.23        100.95        14.95 o
   3   3  10        124.25        110.40        16.37 o
   4   3  10         56.96         36.28        14.54 o
   5   3  10        246.14        229.59        18.98 o
   6   3  10        219.01        217.16        17.66 o
   7   3  10         71.24         44.05        15.38 o
   8   3  10        311.27        286.19        23.22 o
   9   3  10          8.33         -9.74        19.35 o
  10   3  10          9.65         -3.23        20.76 o
  11   3  10          0.46         14.47        21.74 o
  12   3  10         61.59         48.75        23.67 o
 -19   4  10         48.85          3.43        41.13 o
 -18   4  10         65.38         40.99        20.99 o
 -17   4  10          0.69         -4.06        19.58 o
 -16   4  10          0.26          8.97        19.83 o
 -15   4  10        206.80        169.86        23.16 o
 -14   4  10          0.49         -3.72        18.69 o
 -13   4  10       1148.13       1159.05        45.77 o
 -12   4  10        251.24        257.47        15.62 o
 -11   4  10        296.52        331.49        16.68 o
 -10   4  10         21.29         24.80         9.49 o
  -9   4  10        167.52        151.84        10.21 o
  -8   4  10          6.75         26.39         8.72 o
  -7   4  10         10.14          8.91        10.02 o
  -6   4  10        430.41        434.99        19.59 o
  -5   4  10         34.88          9.25        11.59 o
  -4   4  10        653.02        681.43        25.28 o
  -3   4  10        843.33        878.80        26.85 o
  -2   4  10       4827.77       4586.10        77.61 o
  -1   4  10       1293.55       1300.02        32.28 o
   0   4  10       2964.42       3099.00        55.58 o
   1   4  10       1108.60       1120.10        30.73 o
   2   4  10         88.67         93.20        16.64 o
   3   4  10        224.98        219.71        19.19 o
   4   4  10        945.55        973.73        33.92 o
   5   4  10       1221.03       1173.88        36.96 o
   6   4  10         51.56         44.26        16.71 o
   7   4  10         18.38         34.84        15.49 o
   8   4  10         89.95         61.47        17.78 o
   9   4  10        399.79        388.45        24.60 o
  10   4  10         12.12         28.96        21.49 o
  11   4  10        168.79        165.61        25.28 o
 -18   5  10          0.96          8.22        20.37 o
 -17   5  10         14.07          2.67        16.55 o
 -16   5  10         25.59         30.22        25.06 o
 -15   5  10        317.02        307.03        27.10 o
 -14   5  10        103.35         77.92        21.38 o
 -13   5  10        127.08        120.72        22.15 o
 -12   5  10          0.16        -13.16        13.16 o
 -11   5  10       1029.32       1017.79        28.90 o
 -10   5  10        254.62        287.51        18.51 o
  -9   5  10        163.75        135.09        11.21 o
  -8   5  10          5.30          9.03        12.03 o
  -7   5  10        301.74        313.99        17.26 o
  -6   5  10          9.75         13.92        11.17 o
  -5   5  10         70.81         50.97        11.74 o
  -4   5  10         91.24        100.85        20.74 o
  -3   5  10        439.45        420.51        21.09 o
  -2   5  10       4064.95       4065.84        68.42 o
  -1   5  10        962.11       1003.64        30.48 o
   0   5  10        226.35        204.50        13.88 o
   1   5  10       1023.88       1024.98        26.26 o
   2   5  10        313.41        325.96        21.29 o
   3   5  10         36.46          9.70        15.58 o
   4   5  10        657.36        661.16        30.52 o
   5   5  10        440.91        437.40        25.98 o
   6   5  10         53.84         21.28        16.64 o
   7   5  10        110.43         80.46        18.25 o
   8   5  10        543.31        489.07        26.75 o
   9   5  10         56.76         69.70        19.22 o
  10   5  10        135.27         95.11        23.16 o
  11   5  10         91.18        118.11        24.58 o
 -18   6  10         22.18         43.30        31.26 o
 -17   6  10        153.20        147.33        19.81 o
 -16   6  10         53.24         31.80        17.94 o
 -15   6  10        998.43        910.66        38.85 o
 -14   6  10        619.16        675.71        35.04 o
 -13   6  10         20.63         34.27        15.50 o
 -12   6  10         29.64         48.02        13.15 o
 -11   6  10        490.25        511.16        25.73 o
 -10   6  10         23.02         14.52        12.11 o
  -9   6  10        540.57        475.37        18.73 o
  -8   6  10        595.86        581.72        24.09 o
  -7   6  10        487.54        455.03        20.56 o
  -6   6  10          4.81        -11.06        11.06 o
  -5   6  10         10.99         37.21        12.14 o
  -4   6  10        332.67        308.36        18.65 o
  -3   6  10        581.80        643.12        25.40 o
  -2   6  10         96.22         92.77        14.45 o
  -1   6  10       1304.34       1312.73        30.23 o
   0   6  10        239.67        254.80        15.58 o
   1   6  10          0.06         -7.12        11.38 o
   2   6  10         64.63         77.84        12.33 o
   3   6  10         41.38         24.48        16.46 o
   4   6  10         12.23         12.55        16.61 o
   5   6  10         84.69         75.01        17.97 o
   6   6  10        393.31        332.49        23.04 o
   7   6  10        459.35        441.87        25.75 o
   8   6  10        182.36        184.69        20.22 o
   9   6  10         19.27         36.79        19.55 o
  10   6  10         19.54          7.14        21.81 o
 -17   7  10        587.09        613.34        33.76 o
 -16   7  10         67.29         37.33        21.74 o
 -15   7  10          6.45         18.60        16.19 o
 -14   7  10          2.52          7.24        20.35 o
 -13   7  10         34.23         28.37        16.40 o
 -12   7  10         12.44         10.08        14.42 o
 -11   7  10        489.05        475.61        21.62 o
 -10   7  10        449.70        449.85        22.24 o
  -9   7  10         90.07         98.95        14.11 o
  -8   7  10        209.11        207.77        14.96 o
  -7   7  10         40.20         33.83        12.77 o
  -6   7  10        299.26        316.70        17.98 o
  -5   7  10        776.55        800.15        33.68 o
  -4   7  10        613.80        551.38        33.41 o
  -3   7  10        185.92        191.56        15.64 o
  -2   7  10        457.37        463.18        22.91 o
  -1   7  10         94.29         85.03        15.64 o
   0   7  10       1785.57       1761.91        34.19 o
   1   7  10         25.36         57.08        13.26 o
   2   7  10        932.16        916.62        30.10 o
   3   7  10         12.04        -13.49        13.65 o
   4   7  10        115.54         50.04        18.02 o
   5   7  10       2168.81       2139.34        54.63 o
   6   7  10          5.03         24.81        18.62 o
   7   7  10         94.15         83.18        19.76 o
   8   7  10         47.11         52.28        18.28 o
   9   7  10         38.58          1.29        20.86 o
  10   7  10          2.25        -21.23        21.23 o
 -17   8  10          4.05         40.65        18.46 o
 -16   8  10         20.07         -1.41        24.61 o
 -15   8  10        124.12        107.25        21.31 o
 -14   8  10        367.54        340.39        28.34 o
 -13   8  10        111.48         96.52        20.33 o
 -12   8  10        149.47        158.39        19.79 o
 -11   8  10         70.18         59.85        15.86 o
 -10   8  10         28.02         44.55        17.39 o
  -9   8  10        335.24        323.03        24.22 o
  -8   8  10        301.15        279.79        18.11 o
  -7   8  10         62.32         54.31        17.08 o
  -6   8  10         86.29         94.14        16.16 o
  -5   8  10         86.77         88.03        15.01 o
  -4   8  10        186.44        178.87        16.07 o
  -3   8  10        378.86        337.83        20.08 o
  -2   8  10         97.71         84.82        16.41 o
  -1   8  10        784.34        825.93        31.58 o
   0   8  10       3747.02       3704.55        69.13 o
   1   8  10        220.60        225.00        29.03 o
   2   8  10         83.76         84.00        15.79 o
   3   8  10        676.88        675.97        32.98 o
   4   8  10        166.07        180.61        26.38 o
   5   8  10        166.73        176.35        23.08 o
   6   8  10          4.77         18.04        17.84 o
   7   8  10         81.27         66.24        20.00 o
   8   8  10          0.07         17.12        18.11 o
   9   8  10        149.24        158.44        24.96 o
 -16   9  10        290.67        244.40        27.40 o
 -15   9  10         15.72        -10.55        19.70 o
 -14   9  10        317.72        318.36        35.15 o
 -13   9  10        453.78        401.72        28.53 o
 -12   9  10        152.12        125.51        23.15 o
 -11   9  10         30.11         15.00        17.08 o
 -10   9  10        137.59        158.97        28.16 o
  -9   9  10        632.37        607.06        35.82 o
  -8   9  10         29.64         36.94        19.93 o
  -7   9  10        901.23        894.95        35.46 o
  -6   9  10        844.06        874.59        37.96 o
  -5   9  10         20.51         47.67        15.88 o
  -4   9  10          5.62         -2.26        14.18 o
  -3   9  10        144.94        144.63        17.90 o
  -2   9  10        155.39        191.56        18.58 o
  -1   9  10         13.89        -15.69        15.69 o
   0   9  10        922.23        821.59        30.37 o
   1   9  10       1527.89       1423.54        41.88 o
   2   9  10        303.25        308.79        34.87 o
   3   9  10          7.70         13.60        21.13 o
   4   9  10         22.50         35.21        18.66 o
   5   9  10         72.88         44.65        19.02 o
   6   9  10         48.03         15.07        18.60 o
   7   9  10         29.16         48.22        18.47 o
   8   9  10          0.00         11.98        19.11 o
 -15  10  10          8.74         65.54        24.32 o
 -14  10  10          0.22         33.19        25.54 o
 -13  10  10        432.14        467.09        33.97 o
 -12  10  10        294.36        316.15        30.12 o
 -11  10  10          4.62         -8.34        17.99 o
 -10  10  10        639.33        609.53        54.30 o
  -9  10  10        139.26        162.28        23.67 o
  -8  10  10         13.97          0.03        20.33 o
  -7  10  10         58.47         66.20        18.28 o
  -6  10  10        796.75        757.92        33.06 o
  -5  10  10       1146.01       1093.84        37.53 o
  -4  10  10        152.46        145.76        19.04 o
  -3  10  10         51.16         73.50        18.58 o
  -2  10  10          0.34         -4.37        16.40 o
  -1  10  10        109.43         97.90        18.32 o
   0  10  10        849.69        827.60        31.78 o
   1  10  10        284.59        255.53        24.38 o
   2  10  10         25.65         58.50        19.98 o
   3  10  10        414.86        412.19        27.05 o
   4  10  10          8.55          4.88        16.57 o
   5  10  10        422.09        380.76        25.85 o
   6  10  10          9.24          1.75        22.16 o
   7  10  10         15.03          9.23        22.92 o
 -13  11  10         15.14         24.07        24.74 o
 -12  11  10        354.29        358.79        33.53 o
 -11  11  10         16.08         30.72        21.79 o
 -10  11  10         20.74         29.11        21.67 o
  -9  11  10       1003.06       1007.34        46.82 o
  -8  11  10         51.60         63.71        23.49 o
  -7  11  10         23.57         36.67        29.26 o
  -6  11  10         52.29         23.13        18.89 o
  -5  11  10         11.44         26.62        17.73 o
  -4  11  10          2.36        -17.28        17.28 o
  -3  11  10        273.90        318.95        24.24 o
  -2  11  10       1156.14       1152.52        41.28 o
  -1  11  10        202.26        213.94        21.54 o
   0  11  10         41.24         18.80        20.62 o
   1  11  10          5.74         -2.42        18.41 o
   2  11  10        235.36        258.98        23.06 o
   3  11  10        110.31        127.35        22.79 o
   4  11  10        207.64        208.07        26.01 o
   5  11  10          1.45         -7.90        22.35 o
   6  11  10        457.13        477.81        33.38 o
 -12  12  10        204.62        199.03        31.29 o
 -11  12  10         60.60         74.13        24.31 o
 -10  12  10          9.57         27.82        23.73 o
  -9  12  10        670.03        700.36        43.48 o
  -8  12  10          0.72         -8.46        22.15 o
  -7  12  10         58.42         46.30        24.27 o
  -6  12  10        409.97        355.04        31.04 o
  -5  12  10        305.30        274.94        25.51 o
  -4  12  10         98.70         85.53        20.31 o
  -3  12  10         81.51         49.82        22.28 o
  -2  12  10        481.78        534.45        32.87 o
  -1  12  10          0.23        -10.50        18.39 o
   0  12  10         96.84         92.94        20.86 o
   1  12  10        152.39        124.78        21.41 o
   2  12  10        161.73        120.69        21.69 o
   3  12  10         65.74         53.90        23.70 o
   4  12  10        466.58        511.99        33.62 o
 -10  13  10         83.02         74.26        59.40 o
  -9  13  10          1.04        -15.89        23.59 o
  -8  13  10        284.57        282.99        30.93 o
  -7  13  10         91.54        122.94        27.13 o
  -6  13  10        458.13        432.93        39.64 o
  -5  13  10         44.81         18.01        24.01 o
  -4  13  10         10.72         37.95        22.41 o
  -3  13  10          0.01          8.50        20.61 o
  -2  13  10         36.00         46.83        21.22 o
  -1  13  10         37.93         38.98        21.80 o
   0  13  10        144.67        109.21        22.63 o
   1  13  10         35.88         18.00        20.94 o
   2  13  10          9.43          2.96        23.36 o
  -5  14  10         18.83         44.32        26.81 o
  -4  14  10          0.84         -1.60        26.05 o
  -3  14  10         31.31          2.69        23.66 o
  -2  14  10         33.73         35.37        24.90 o
 -19   1  11          7.11        -12.50        22.06 o
 -18   1  11         10.28         23.57        22.83 o
 -17   1  11          0.00          1.79        22.92 o
 -16   1  11         15.38          0.24        24.73 o
 -15   1  11        128.78        118.63        19.43 o
 -14   1  11        207.19        210.94        20.86 o
 -13   1  11       4543.76       4408.91        92.44 o
 -12   1  11       3456.18       3325.11        63.90 o
 -11   1  11        184.20        207.80        10.02 o
 -10   1  11         81.65         73.46         8.93 o
  -9   1  11         40.59         52.06        10.06 o
  -8   1  11       1084.96       1148.00        29.51 o
  -7   1  11         61.32         67.00        11.96 o
  -6   1  11        236.03        202.72        24.96 o
  -5   1  11        657.29        694.73        24.83 o
  -4   1  11        357.99        428.06        17.81 o
  -3   1  11        126.41        151.27        13.36 o
  -2   1  11        484.81        501.39        26.26 o
  -1   1  11         89.88        119.17        17.95 o
   0   1  11         14.76         33.68        16.49 o
   1   1  11         53.18         47.15        23.33 o
   2   1  11         13.19          7.19        15.82 o
   3   1  11        655.85        701.38        31.26 o
   4   1  11        358.33        324.45        20.07 o
   5   1  11        250.54        235.18        18.88 o
   6   1  11         59.93         60.23        16.73 o
   7   1  11         58.55         33.94        15.52 o
   8   1  11         42.26         20.54        17.89 o
   9   1  11        181.51        203.30        24.27 o
  10   1  11          9.24         -8.77        21.96 o
  11   1  11         14.58          2.57        26.10 o
 -19   2  11        136.61        204.04        36.52 o
 -18   2  11          7.95         45.25        20.66 o
 -17   2  11         17.35         24.59        21.13 o
 -16   2  11        492.82        431.22        31.98 o
 -15   2  11         92.76        113.99        36.35 o
 -14   2  11        377.82        372.56        27.35 o
 -13   2  11        870.19        856.23        35.97 o
 -12   2  11       2845.49       2781.07        52.54 o
 -11   2  11       2037.49       2006.45        33.83 o
 -10   2  11        425.79        433.19        15.34 o
  -9   2  11        410.72        436.72        16.86 o
  -8   2  11         17.42         17.82        10.19 o
  -7   2  11        269.43        273.14        16.65 o
  -6   2  11        281.24        256.81        17.88 o
  -5   2  11        242.73        263.31        17.29 o
  -4   2  11       4341.61       4475.16        84.97 o
  -3   2  11        161.71        151.37        13.32 o
  -2   2  11         51.04         38.76        16.34 o
  -1   2  11        344.89        371.25        31.76 o
   0   2  11        214.12        171.73        18.28 o
   1   2  11        169.54        159.69        14.47 o
   2   2  11       1021.59       1102.22        45.61 o
   3   2  11          1.64         -9.23        15.18 o
   4   2  11        939.64        959.17        39.45 o
   5   2  11         84.74        105.78        16.55 o
   6   2  11        477.69        435.68        36.97 o
   7   2  11         54.24         67.60        16.30 o
   8   2  11        280.14        279.31        24.75 o
   9   2  11         70.06         40.49        21.85 o
  10   2  11          6.83         37.95        22.57 o
  11   2  11         26.95         17.61        23.15 o
 -19   3  11          8.94         -4.82        24.98 o
 -18   3  11          6.57        -20.09        20.09 o
 -17   3  11        323.52        350.98        34.13 o
 -16   3  11          1.31         -8.38        19.83 o
 -15   3  11          7.24         39.62        20.39 o
 -14   3  11         35.54         20.20        20.57 o
 -13   3  11         57.17         84.14        21.37 o
 -12   3  11        824.03        802.46        26.29 o
 -11   3  11        196.74        204.83        13.30 o
 -10   3  11        295.39        278.55        12.70 o
  -9   3  11        598.56        570.04        23.24 o
  -8   3  11        252.60        250.00        15.54 o
  -7   3  11         13.67         18.06        10.98 o
  -6   3  11        237.56        233.82        29.72 o
  -5   3  11          0.15          0.04        12.65 o
  -4   3  11       1308.99       1249.53        40.54 o
  -3   3  11       1666.37       1682.69        44.15 o
  -2   3  11          8.41        -11.30        13.39 o
  -1   3  11          2.55          0.37        11.99 o
   0   3  11        209.40        190.57        14.79 o
   1   3  11        113.29        132.51        14.04 o
   2   3  11         15.09         21.91        12.66 o
   3   3  11        445.58        471.28        26.50 o
   4   3  11          4.60          1.65        16.11 o
   5   3  11        114.58        106.85        18.08 o
   6   3  11        108.01        148.54        21.00 o
   7   3  11          1.49        -10.12        15.15 o
   8   3  11        642.40        715.28        40.78 o
   9   3  11         61.97         38.37        21.54 o
  10   3  11         42.54         29.99        31.33 o
  11   3  11        359.48        466.08        45.34 o
 -18   4  11        296.30        358.64        44.03 o
 -17   4  11         29.97          5.96        21.00 o
 -16   4  11        282.04        272.06        27.04 o
 -15   4  11        710.93        731.13        42.74 o
 -14   4  11        275.45        276.40        28.35 o
 -13   4  11       1402.73       1330.79        50.48 o
 -12   4  11        472.20        481.37        27.53 o
 -11   4  11       2175.63       2207.03        46.02 o
 -10   4  11        232.56        244.01        12.63 o
  -9   4  11       1477.13       1454.76        31.23 o
  -8   4  11          1.71         -1.76        10.05 o
  -7   4  11          0.39         16.05        10.64 o
  -6   4  11       1023.68        996.51        56.03 o
  -5   4  11         58.45         54.08        16.66 o
  -4   4  11         52.78         34.77        12.69 o
  -3   4  11         10.02         -5.04        12.27 o
  -2   4  11         88.17         68.88        14.41 o
  -1   4  11         11.07         14.88        13.98 o
   0   4  11       1089.56       1094.88        31.41 o
   1   4  11        148.32        133.28        15.19 o
   2   4  11        259.56        263.38        24.07 o
   3   4  11         87.47         87.06        17.85 o
   4   4  11        428.61        365.31        22.80 o
   5   4  11       1559.01       1477.04        42.55 o
   6   4  11        172.14        162.13        19.87 o
   7   4  11          0.02         -1.02        18.20 o
   8   4  11        807.05        874.55        37.28 o
   9   4  11        573.72        544.79        32.78 o
  10   4  11        752.13        805.22        42.59 o
 -18   5  11          0.62         -0.72        21.89 o
 -17   5  11        557.02        542.41        36.90 o
 -16   5  11         36.95         20.03        22.11 o
 -15   5  11         17.32         28.77        21.32 o
 -14   5  11         38.58         65.97        37.43 o
 -13   5  11          1.62         -9.08        20.15 o
 -12   5  11        204.66        214.25        20.54 o
 -11   5  11        233.67        215.34        18.68 o
 -10   5  11        519.65        533.83        22.19 o
  -9   5  11         56.00         71.80        12.56 o
  -8   5  11          7.15         16.16        11.21 o
  -7   5  11         29.33         20.63         9.71 o
  -6   5  11        348.74        321.21        15.75 o
  -5   5  11       1309.98       1309.73        30.45 o
  -4   5  11        337.12        334.28        19.81 o
  -3   5  11         70.78         90.21        14.59 o
  -2   5  11       1018.53       1051.49        31.07 o
  -1   5  11       2333.20       2209.34        45.56 o
   0   5  11       1180.50       1165.90        33.15 o
   1   5  11         54.95         49.57        14.76 o
   2   5  11        474.13        440.67        22.20 o
   3   5  11          0.38          1.19        16.51 o
   4   5  11        226.33        230.13        20.78 o
   5   5  11         59.13         53.58        18.36 o
   6   5  11          0.30         -3.05        17.42 o
   7   5  11        283.30        270.90        25.38 o
   8   5  11        223.90        214.58        22.36 o
   9   5  11          0.17         -0.10        21.51 o
  10   5  11        485.23        460.34        32.06 o
 -18   6  11        350.75        370.53        35.58 o
 -17   6  11         46.18         33.77        19.04 o
 -16   6  11        724.55        807.90        64.12 o
 -15   6  11        341.81        295.89        24.23 o
 -14   6  11          1.91         46.13        18.46 o
 -13   6  11       1864.43       1654.26        50.22 o
 -12   6  11        591.38        618.77        30.64 o
 -11   6  11        732.60        616.03        31.16 o
 -10   6  11        762.74        736.44        31.67 o
  -9   6  11        140.39        119.30        13.14 o
  -8   6  11       1197.76       1241.73        33.39 o
  -7   6  11        881.33        832.45        32.06 o
  -6   6  11          0.91         -7.83        13.94 o
  -5   6  11        453.29        435.43        25.80 o
  -4   6  11         25.99         29.16        13.50 o
  -3   6  11       1051.43       1092.28        31.98 o
  -2   6  11        896.23        932.46        30.48 o
  -1   6  11        257.26        278.10        23.73 o
   0   6  11        307.82        316.54        17.11 o
   1   6  11        512.67        512.45        20.34 o
   2   6  11        960.76       1025.28        33.64 o
   3   6  11       1875.91       1887.17        48.81 o
   4   6  11        288.50        293.26        22.83 o
   5   6  11        282.30        292.71        23.26 o
   6   6  11        195.48        169.30        22.43 o
   7   6  11         71.71         75.55        22.49 o
   8   6  11         15.22         30.25        20.57 o
   9   6  11        158.34        169.49        29.23 o
 -17   7  11        609.97        620.75        43.90 o
 -16   7  11        371.56        356.55        26.54 o
 -15   7  11          1.20          8.51        18.83 o
 -14   7  11         16.53         16.34        19.21 o
 -13   7  11        406.71        384.98        39.41 o
 -12   7  11        620.38        590.10        28.26 o
 -11   7  11        139.44        106.44        15.78 o
 -10   7  11       1302.65       1187.97        36.07 o
  -9   7  11         45.36          7.87        13.25 o
  -8   7  11         23.72         31.02        13.13 o
  -7   7  11        921.22        947.20        32.97 o
  -6   7  11         23.05          8.23        17.91 o
  -5   7  11        100.73         69.70        15.69 o
  -4   7  11          0.09        -10.62        14.48 o
  -3   7  11        427.55        458.11        22.27 o
  -2   7  11       2412.39       2344.00        48.89 o
  -1   7  11       1331.84       1358.60        43.70 o
   0   7  11       4527.15       4651.65        73.94 o
   1   7  11        456.86        421.84        20.31 o
   2   7  11        133.61         93.38        18.86 o
   3   7  11        378.83        318.02        25.21 o
   4   7  11          3.75        -11.55        17.85 o
   5   7  11          4.70        -17.53        17.53 o
   6   7  11        118.89        127.68        23.68 o
   7   7  11        159.93        156.78        22.33 o
   8   7  11         28.93         42.01        24.87 o
   9   7  11         50.75         54.10        23.53 o
 -16   8  11         14.15         43.39        20.96 o
 -15   8  11        237.11        200.82        21.58 o
 -14   8  11        203.97        241.80        22.00 o
 -13   8  11        147.60        121.50        19.98 o
 -12   8  11        185.51        254.76        21.79 o
 -11   8  11        343.58        350.55        23.10 o
 -10   8  11         83.68        129.83        20.21 o
  -9   8  11        400.68        389.22        24.89 o
  -8   8  11        348.72        324.87        19.14 o
  -7   8  11        138.92        182.29        23.87 o
  -6   8  11       1069.02       1025.24        38.64 o
  -5   8  11        297.75        242.97        17.99 o
  -4   8  11        501.56        457.23        23.07 o
  -3   8  11       1552.42       1471.61        54.65 o
  -2   8  11        336.73        320.31        22.09 o
  -1   8  11        132.51        152.68        19.81 o
   0   8  11        438.86        442.66        22.97 o
   1   8  11        248.89        236.50        22.23 o
   2   8  11        289.21        319.63        40.36 o
   3   8  11          0.02         -5.76        18.18 o
   4   8  11         80.78        104.20        23.20 o
   5   8  11          0.29         23.29        21.14 o
   6   8  11        340.76        335.57        24.94 o
   7   8  11        234.22        220.89        24.26 o
   8   8  11         12.90         14.20        20.47 o
 -15   9  11        211.59        213.41        23.47 o
 -14   9  11         51.88         51.56        19.58 o
 -13   9  11        163.46        163.39        23.73 o
 -12   9  11        635.14        637.09        41.86 o
 -11   9  11        302.66        289.17        25.23 o
 -10   9  11        206.78        173.28        23.08 o
  -9   9  11       1213.30       1276.03        53.40 o
  -8   9  11        208.76        188.50        22.22 o
  -7   9  11       1272.72       1346.45        37.28 o
  -6   9  11         29.32          6.06        14.59 o
  -5   9  11          0.29          0.57        14.70 o
  -4   9  11         21.64         23.25        16.11 o
  -3   9  11         86.36         89.10        17.43 o
  -2   9  11        374.65        341.20        23.46 o
  -1   9  11        736.88        709.19        33.22 o
   0   9  11        331.70        332.56        23.99 o
   1   9  11        709.19        684.88        34.63 o
   2   9  11         19.17         38.08        19.29 o
   3   9  11        217.53        208.26        23.51 o
   4   9  11          1.70         17.19        19.58 o
   5   9  11         12.11        -10.64        21.64 o
   6   9  11          1.58         11.64        19.79 o
   7   9  11         85.33        122.79        20.59 o
 -14  10  11        279.11        309.87        31.49 o
 -13  10  11         23.09         22.70        24.27 o
 -12  10  11          1.43        -22.87        22.87 o
 -11  10  11        697.10        661.52        46.83 o
 -10  10  11         64.60         83.52        22.40 o
  -9  10  11         64.03         60.78        27.56 o
  -8  10  11        657.36        630.07        37.91 o
  -7  10  11        400.69        388.97        26.61 o
  -6  10  11        288.36        289.69        25.43 o
  -5  10  11         55.42         52.93        16.33 o
  -4  10  11        150.72        153.96        19.46 o
  -3  10  11         78.68         97.14        18.94 o
  -2  10  11        200.24        219.25        20.94 o
  -1  10  11        838.12        849.29        36.06 o
   0  10  11        969.09        905.05        39.08 o
   1  10  11         22.89         63.69        20.65 o
   2  10  11         70.67         72.67        21.19 o
   3  10  11          0.07        -11.31        19.68 o
   4  10  11         69.50         47.94        23.22 o
   5  10  11        195.91        220.46        27.42 o
   6  10  11         74.45         73.23        24.58 o
 -13  11  11        137.36        180.30        32.15 o
 -12  11  11         29.24         31.09        26.11 o
 -11  11  11         36.15         60.23        23.92 o
 -10  11  11        346.65        331.27        29.46 o
  -9  11  11         45.24         33.80        22.94 o
  -8  11  11          0.00        -16.28        21.95 o
  -7  11  11          0.55         -0.27        22.15 o
  -6  11  11         62.61         14.03        19.33 o
  -5  11  11        292.29        267.31        22.87 o
  -4  11  11        114.11        125.30        23.17 o
  -3  11  11        620.55        633.04        30.94 o
  -2  11  11         80.48         78.99        19.76 o
  -1  11  11        488.80        453.11        26.67 o
   0  11  11         51.03         51.07        19.99 o
   1  11  11         33.04         38.95        21.32 o
   2  11  11        278.53        339.75        30.29 o
   3  11  11        165.37        141.29        30.20 o
   4  11  11         37.87         59.84        24.69 o
 -11  12  11        392.29        490.75        38.79 o
 -10  12  11         69.52         52.97        26.45 o
  -9  12  11          0.43         21.73        23.96 o
  -8  12  11        252.38        241.96        29.79 o
  -7  12  11        154.91         91.56        26.49 o
  -6  12  11         25.40         44.46        24.89 o
  -5  12  11         51.54         96.78        22.58 o
  -4  12  11         17.63         33.50        20.09 o
  -3  12  11         21.02         20.80        19.13 o
  -2  12  11          2.21          0.70        19.19 o
  -1  12  11         22.79         -1.60        19.88 o
   0  12  11         11.80         16.92        21.37 o
   1  12  11         95.85        143.94        24.27 o
   2  12  11        258.09        315.08        27.40 o
   3  12  11         13.29         18.67        26.67 o
  -8  13  11         11.54        -18.95        24.96 o
  -7  13  11         36.94         87.40        27.25 o
  -6  13  11          0.11         38.81        25.57 o
  -5  13  11          0.15         -3.33        24.83 o
  -4  13  11        359.63        408.07        30.91 o
  -3  13  11        319.13        347.23        26.45 o
  -2  13  11        102.93         82.42        21.80 o
  -1  13  11         64.56        101.00        22.82 o
   0  13  11        222.86        245.90        25.97 o
 -19   0  12         21.97         16.55        32.51 o
 -18   0  12          8.25         72.08        33.48 o
 -17   0  12         43.20         37.17        26.01 o
 -16   0  12        241.42        289.53        98.82 o
 -15   0  12        135.79        188.82        33.46 o
 -14   0  12        330.54        335.19        37.94 o
 -13   0  12       1907.25       1909.82       111.38 o
 -12   0  12       8867.15       8520.27       210.82 o
 -11   0  12          4.48         -3.88        12.06 o
 -10   0  12        564.71        579.72        27.43 o
  -9   0  12         63.96         67.96        16.41 o
  -8   0  12       1076.13       1057.76        44.99 o
  -7   0  12          2.73         11.73        15.25 o
  -6   0  12          1.05          0.07        16.60 o
  -5   0  12       2296.91       2227.92        67.41 o
  -4   0  12       1702.21       1787.91        64.29 o
  -3   0  12        690.54        669.30        44.08 o
  -2   0  12         11.16          6.30        22.62 o
  -1   0  12        551.22        592.96        83.73 o
   0   0  12       1489.01       1414.13        62.00 o
   1   0  12         84.85        155.68        29.10 o
   2   0  12        199.70        200.50        31.49 o
   3   0  12         92.70         70.91        24.00 o
   4   0  12        392.62        380.12        31.76 o
   5   0  12        123.48        104.86        25.27 o
   6   0  12        117.13         79.08        24.19 o
   7   0  12         80.02         73.52        25.13 o
   8   0  12        631.09        683.35        63.37 o
   9   0  12        161.08        191.91        36.89 o
  10   0  12        925.47       1039.36        79.95 o
 -19   1  12         20.67          2.53        26.45 o
 -18   1  12         31.48         11.15        21.87 o
 -17   1  12         38.64          7.64        29.35 o
 -16   1  12         62.08         32.35        22.59 o
 -15   1  12        307.90        419.92        32.52 o
 -14   1  12         21.15         -6.42        17.48 o
 -13   1  12         86.55         94.06        20.64 o
 -12   1  12        178.87        181.35        19.94 o
 -11   1  12       1286.33       1268.14        26.71 o
 -10   1  12        173.26        194.89        12.43 o
  -9   1  12          0.38          5.02        10.59 o
  -8   1  12         31.21         39.89        12.04 o
  -7   1  12         47.63         47.05        11.32 o
  -6   1  12         27.36         22.49        12.61 o
  -5   1  12        140.84        137.05        13.59 o
  -4   1  12        245.07        235.98        15.86 o
  -3   1  12         33.67         42.48        11.48 o
  -2   1  12        117.11         89.11        18.62 o
  -1   1  12       1027.02       1037.10        38.32 o
   0   1  12       3268.31       3260.59        70.77 o
   1   1  12        516.83        575.24        28.59 o
   2   1  12        130.39        143.17        19.44 o
   3   1  12        581.04        565.83        28.16 o
   4   1  12        132.44        104.12        17.35 o
   5   1  12         11.72         15.90        16.26 o
   6   1  12         59.21         85.58        17.52 o
   7   1  12         33.87         46.36        17.06 o
   8   1  12        831.29        739.05        55.28 o
   9   1  12       1128.77       1006.47        50.00 o
  10   1  12         29.09         23.65        23.47 o
 -19   2  12          1.92         76.24        29.28 o
 -18   2  12          1.66          7.70        21.43 o
 -17   2  12        637.51        657.49        40.64 o
 -16   2  12        625.49        615.70        40.65 o
 -15   2  12         25.65          6.85        20.98 o
 -14   2  12        513.64        550.49        34.34 o
 -13   2  12       1297.15       1291.88        44.54 o
 -12   2  12        837.35        820.68        46.43 o
 -11   2  12       1404.04       1380.22        31.19 o
 -10   2  12        117.99        123.30        11.85 o
  -9   2  12         63.30         44.65        14.03 o
  -8   2  12        126.05        123.59        12.57 o
  -7   2  12          0.02          1.63        13.83 o
  -6   2  12          6.75          2.25        11.84 o
  -5   2  12         18.00         39.47        14.11 o
  -4   2  12       1567.48       1546.79        37.41 o
  -3   2  12        221.80        216.32        16.21 o
  -2   2  12          0.54         -4.18        16.47 o
  -1   2  12          6.10          9.27        16.96 o
   0   2  12         15.99         17.73        16.38 o
   1   2  12        144.49        131.45        18.35 o
   2   2  12       1233.18       1302.59        40.29 o
   3   2  12        156.46        179.07        20.55 o
   4   2  12        990.90       1047.79        38.37 o
   5   2  12          3.89          2.45        16.10 o
   6   2  12         38.40         38.37        17.12 o
   7   2  12         33.15          2.75        17.77 o
   8   2  12        499.71        542.33        35.19 o
   9   2  12         17.51          3.46        24.10 o
  10   2  12        959.65        952.62        46.55 o
 -18   3  12         15.36         23.97        22.65 o
 -17   3  12         19.91         59.21        23.13 o
 -16   3  12         37.38         39.29        22.53 o
 -15   3  12          0.36         -8.34        28.69 o
 -14   3  12        334.32        359.24        29.05 o
 -13   3  12        974.27        907.69        40.74 o
 -12   3  12        539.50        474.63        28.20 o
 -11   3  12        124.12        147.83        15.09 o
 -10   3  12          9.63         17.67        10.47 o
  -9   3  12          0.28          2.24        10.51 o
  -8   3  12        379.39        368.91        17.61 o
  -7   3  12        263.79        290.24        18.36 o
  -6   3  12        494.24        478.61        25.37 o
  -5   3  12         37.15         47.76        15.08 o
  -4   3  12         44.18         30.09        16.24 o
  -3   3  12         19.33          4.50        11.86 o
  -2   3  12        163.51        203.14        21.31 o
  -1   3  12         21.91         11.87        16.25 o
   0   3  12       3037.70       3135.89        57.89 o
   1   3  12          0.06        -12.28        12.28 o
   2   3  12          0.98        -12.33        12.33 o
   3   3  12        311.33        277.63        22.15 o
   4   3  12          8.38         -8.58        17.52 o
   5   3  12         90.75         86.21        20.09 o
   6   3  12         32.49         72.03        17.32 o
   7   3  12        100.41        115.44        19.90 o
   8   3  12         43.13         36.19        22.58 o
   9   3  12          2.91          9.99        21.90 o
 -18   4  12        194.09        252.78        28.62 o
 -17   4  12         25.68         35.28        22.59 o
 -16   4  12         71.62        114.48        24.62 o
 -15   4  12        879.78        836.88        46.75 o
 -14   4  12        350.43        351.94        29.63 o
 -13   4  12       1232.22       1217.70        51.01 o
 -12   4  12        318.78        298.20        23.59 o
 -11   4  12        102.68        103.81        14.58 o
 -10   4  12         22.21         25.48        10.39 o
  -9   4  12         10.58         12.93        11.13 o
  -8   4  12        112.26         97.44        12.19 o
  -7   4  12         39.37         39.39        11.52 o
  -6   4  12         39.94         52.59        14.99 o
  -5   4  12       1834.50       1857.31        67.95 o
  -4   4  12         75.40         90.57        15.99 o
  -3   4  12          0.29         20.02        13.30 o
  -2   4  12        586.58        596.94        25.73 o
  -1   4  12       1522.15       1445.04        36.39 o
   0   4  12        722.52        799.61        28.89 o
   1   4  12        144.91        159.20        16.11 o
   2   4  12        571.11        578.48        34.21 o
   3   4  12         81.94         85.28        19.67 o
   4   4  12        356.43        367.40        24.74 o
   5   4  12        362.33        347.03        24.62 o
   6   4  12         14.36         -2.08        16.76 o
   7   4  12         19.88          5.82        20.94 o
   8   4  12        557.84        634.24        37.76 o
   9   4  12        245.75        289.40        28.30 o
 -18   5  12         84.52        117.55        28.09 o
 -17   5  12        213.54        311.46        30.56 o
 -16   5  12          7.71         13.10        29.35 o
 -15   5  12          4.89        -14.36        21.73 o
 -14   5  12        323.46        330.62        30.38 o
 -13   5  12          4.77        -11.67        21.59 o
 -12   5  12         22.08         26.17        19.06 o
 -11   5  12       1950.06       1859.84        58.92 o
 -10   5  12       1300.94       1387.17        54.45 o
  -9   5  12        509.11        528.21        28.60 o
  -8   5  12          7.99          8.08        10.92 o
  -7   5  12        138.79        126.75        13.00 o
  -6   5  12        366.12        410.49        18.84 o
  -5   5  12         16.47         23.01        12.86 o
  -4   5  12         68.74         55.50        14.46 o
  -3   5  12        721.90        683.71        27.82 o
  -2   5  12       1799.81       1826.01        41.89 o
  -1   5  12          5.49         10.50        14.33 o
   0   5  12       2695.22       2687.81        53.59 o
   1   5  12        853.48        911.04        31.96 o
   2   5  12          3.46          9.95        20.49 o
   3   5  12        261.18        265.57        23.04 o
   4   5  12         42.99         20.68        18.82 o
   5   5  12        403.69        303.06        23.80 o
   6   5  12        106.39         84.68        22.11 o
   7   5  12         23.45         50.38        21.85 o
   8   5  12        133.21        186.58        24.63 o
   9   5  12        194.76        193.54        26.73 o
 -17   6  12         96.64         94.75        26.97 o
 -16   6  12         13.10         19.82        20.20 o
 -15   6  12         66.06         84.80        21.09 o
 -14   6  12        224.78        183.91        23.48 o
 -13   6  12        598.00        648.92        37.69 o
 -12   6  12        228.34        221.46        23.34 o
 -11   6  12          0.29         12.77        16.37 o
 -10   6  12        359.24        399.55        23.84 o
  -9   6  12        414.18        391.99        20.30 o
  -8   6  12        816.43        712.63        28.63 o
  -7   6  12          1.17          6.84        14.34 o
  -6   6  12        245.42        248.01        21.26 o
  -5   6  12         83.10         67.08        14.48 o
  -4   6  12       1830.34       1789.04        41.60 o
  -3   6  12        168.92        139.58        16.76 o
  -2   6  12        389.17        327.43        20.74 o
  -1   6  12       1096.19       1122.91        30.01 o
   0   6  12        154.96        142.85        17.19 o
   1   6  12        348.00        360.90        22.27 o
   2   6  12         35.44         57.83        19.22 o
   3   6  12          0.64         -3.12        18.67 o
   4   6  12        781.97        736.89        34.97 o
   5   6  12          0.39          8.03        19.06 o
   6   6  12        535.63        545.15        40.68 o
   7   6  12          3.54        -17.20        21.32 o
   8   6  12        445.57        447.44        34.74 o
 -16   7  12         96.71        128.10        23.28 o
 -15   7  12         26.21         46.23        20.57 o
 -14   7  12         69.59         47.95        20.53 o
 -13   7  12         28.91         38.65        27.97 o
 -12   7  12        194.72        214.86        24.01 o
 -11   7  12         72.67         60.99        17.88 o
 -10   7  12         56.51         52.38        18.80 o
  -9   7  12        198.32        164.90        22.00 o
  -8   7  12          1.43         -4.05        14.19 o
  -7   7  12          7.55         24.72        15.09 o
  -6   7  12         58.82         70.27        16.76 o
  -5   7  12         83.67         59.94        16.71 o
  -4   7  12       1799.69       1727.70        45.34 o
  -3   7  12        584.08        616.72        29.33 o
  -2   7  12          4.38          6.78        15.46 o
  -1   7  12         79.54         83.12        15.31 o
   0   7  12        392.50        368.41        23.11 o
   1   7  12        103.04         88.55        17.55 o
   2   7  12         20.98         54.23        19.88 o
   3   7  12          3.63        -18.57        18.57 o
   4   7  12         16.72        -19.24        19.24 o
   5   7  12        131.41        158.14        25.14 o
   6   7  12         31.15        -20.31        21.71 o
   7   7  12         32.80          8.21        20.66 o
 -16   8  12         18.33         50.59        23.13 o
 -15   8  12        132.89        117.05        23.70 o
 -14   8  12        141.71        140.64        24.30 o
 -13   8  12         69.23         99.88        27.48 o
 -12   8  12         60.87         81.65        21.83 o
 -11   8  12         57.77         55.98        20.14 o
 -10   8  12         41.58         26.32        20.16 o
  -9   8  12        115.57         77.67        21.44 o
  -8   8  12        170.58        143.44        19.41 o
  -7   8  12        196.96        211.39        21.12 o
  -6   8  12        697.55        686.81        31.82 o
  -5   8  12         97.75        134.24        18.78 o
  -4   8  12        374.10        390.23        24.12 o
  -3   8  12        222.88        263.60        21.82 o
  -2   8  12        104.47         89.15        19.71 o
  -1   8  12         65.02         43.95        19.05 o
   0   8  12        150.59        112.98        20.35 o
   1   8  12         64.83         70.89        20.27 o
   2   8  12          2.97        -19.09        19.09 o
   3   8  12         11.04          8.62        20.01 o
   4   8  12          1.50        -17.33        19.62 o
   5   8  12        525.56        607.22        34.30 o
   6   8  12         18.76         18.69        20.48 o
   7   8  12         40.17         24.83        24.34 o
 -15   9  12         17.09         35.42        25.15 o
 -14   9  12          0.76        -21.76        21.76 o
 -13   9  12        319.67        245.09        26.53 o
 -12   9  12          5.38         16.88        22.36 o
 -11   9  12         76.15         53.66        21.35 o
 -10   9  12        604.00        561.36        31.72 o
  -9   9  12        533.16        441.27        27.66 o
  -8   9  12        105.95         75.69        20.59 o
  -7   9  12        360.22        379.36        23.52 o
  -6   9  12         31.99         39.56        16.47 o
  -5   9  12         19.52         24.39        17.48 o
  -4   9  12         94.59         81.69        19.42 o
  -3   9  12         11.50        -15.76        18.22 o
  -2   9  12          0.64          0.91        20.31 o
  -1   9  12          1.83         -2.21        18.48 o
   0   9  12       1680.13       1664.93        49.04 o
   1   9  12          0.73         23.29        19.74 o
   2   9  12        103.76        157.20        22.93 o
   3   9  12         76.27         93.19        21.77 o
   4   9  12         34.27         17.73        23.84 o
   5   9  12         29.03         14.88        22.75 o
   6   9  12          0.17          3.75        20.72 o
 -13  10  12        251.62        200.83        26.17 o
 -12  10  12          5.44         -3.85        21.24 o
 -11  10  12         81.54        119.39        23.97 o
 -10  10  12         10.14         31.68        19.89 o
  -9  10  12         20.30         -4.36        19.70 o
  -8  10  12         27.96         30.88        20.90 o
  -7  10  12          1.02         22.67        20.43 o
  -6  10  12        111.27        145.25        20.31 o
  -5  10  12         11.10        -12.11        16.21 o
  -4  10  12        190.08        184.48        20.60 o
  -3  10  12         20.66         51.70        22.64 o
  -2  10  12        414.00        406.94        27.35 o
  -1  10  12        353.92        343.40        36.43 o
   0  10  12        675.98        542.74        33.44 o
   1  10  12        196.55        183.51        25.56 o
   2  10  12          0.54         15.65        20.63 o
   3  10  12         59.53         91.07        23.22 o
   4  10  12          4.34         26.57        23.50 o
 -12  11  12        173.13        192.17        27.31 o
 -11  11  12          0.06         -2.86        25.49 o
 -10  11  12        434.86        423.40        29.87 o
  -9  11  12         14.01         26.65        21.84 o
  -8  11  12         17.63          7.69        21.78 o
  -7  11  12         44.72         45.30        21.89 o
  -6  11  12          9.17         14.18        21.00 o
  -5  11  12          8.01         21.08        19.06 o
  -4  11  12         49.38         70.43        19.84 o
  -3  11  12        120.53         99.32        20.41 o
  -2  11  12          3.19        -12.79        19.84 o
  -1  11  12          2.42        -20.48        20.48 o
   0  11  12         40.78         -8.28        20.71 o
   1  11  12        386.70        308.18        26.33 o
   2  11  12        219.55        194.84        26.09 o
   3  11  12         56.44         79.97        25.61 o
 -10  12  12        227.23        198.78        62.83 o
  -9  12  12        181.35        125.96        27.81 o
  -8  12  12         12.38         51.83        23.27 o
  -7  12  12         18.69         -3.71        22.12 o
  -6  12  12         36.46         10.70        21.72 o
  -5  12  12        467.31        471.05        32.18 o
  -4  12  12         27.26         13.31        20.81 o
  -3  12  12         75.88         74.75        21.06 o
  -2  12  12         17.79         27.81        20.67 o
  -1  12  12          1.10        -20.50        20.50 o
   0  12  12         23.16         -4.90        22.00 o
   1  12  12        100.22        115.38        61.69 o
 -18   1  13         27.55         -2.76        22.91 o
 -17   1  13         30.58         48.77        24.90 o
 -16   1  13        213.29        244.70        24.38 o
 -15   1  13        936.43        896.05        40.75 o
 -14   1  13         13.32         10.09        18.43 o
 -13   1  13         44.02         56.20        18.92 o
 -12   1  13          0.00          6.53        17.57 o
 -11   1  13         91.17        102.20        13.07 o
 -10   1  13        353.92        406.77        21.80 o
  -9   1  13        319.95        335.68        18.11 o
  -8   1  13        218.89        231.52        17.88 o
  -7   1  13        126.65        158.04        13.75 o
  -6   1  13        236.97        271.84        15.65 o
  -5   1  13          0.35          8.62        11.44 o
  -4   1  13        341.27        332.46        19.32 o
  -3   1  13        234.22        263.40        22.70 o
  -2   1  13         31.31         13.13        18.21 o
  -1   1  13         56.82         63.38        19.61 o
   0   1  13        418.21        450.69        27.82 o
   1   1  13        970.17       1051.35        38.24 o
   2   1  13        575.20        620.49        33.28 o
   3   1  13          7.02         23.54        17.27 o
   4   1  13       1148.35       1142.38        37.89 o
   5   1  13          2.95         39.75        18.02 o
   6   1  13         18.85         15.42        17.63 o
   7   1  13        377.05        350.97        27.13 o
   8   1  13         36.57         25.09        27.54 o
   9   1  13        169.85        114.02        27.65 o
 -18   2  13        425.01        415.32        32.91 o
 -17   2  13        396.16        393.33        32.28 o
 -16   2  13        454.13        471.18        33.37 o
 -15   2  13       1937.80       1827.64        54.16 o
 -14   2  13        163.11        226.24        22.72 o
 -13   2  13        510.75        544.74        49.77 o
 -12   2  13        919.78        870.09        40.30 o
 -11   2  13        918.64        871.12        29.34 o
 -10   2  13        492.78        491.39        22.31 o
  -9   2  13          0.41        -11.39        11.39 o
  -8   2  13          9.21          9.45        12.72 o
  -7   2  13        108.05         83.97        14.43 o
  -6   2  13        467.69        520.96        21.69 o
  -5   2  13        378.93        407.09        21.32 o
  -4   2  13         45.74         64.71        13.71 o
  -3   2  13        370.80        356.09        23.99 o
  -2   2  13        641.59        670.22        34.86 o
  -1   2  13        903.79        906.26        35.80 o
   0   2  13        724.83        771.97        42.25 o
   1   2  13       1962.79       2017.01        50.78 o
   2   2  13       1476.67       1560.82        45.47 o
   3   2  13         90.06         75.05        19.71 o
   4   2  13         44.42          1.34        17.52 o
   5   2  13        236.84        215.81        21.91 o
   6   2  13         67.80         46.09        20.02 o
   7   2  13          9.04         27.76        23.70 o
   8   2  13        916.29        935.03        69.25 o
 -18   3  13         13.44         22.49        23.91 o
 -17   3  13        233.38        264.51        29.14 o
 -16   3  13         33.17         15.38        22.72 o
 -15   3  13        386.11        330.33        30.20 o
 -14   3  13        791.09        825.70        45.61 o
 -13   3  13        804.25        844.28        45.56 o
 -12   3  13        173.41        149.89        22.71 o
 -11   3  13        154.79        169.14        17.27 o
 -10   3  13         20.87         46.92        12.35 o
  -9   3  13        533.60        470.24        21.51 o
  -8   3  13       1070.15       1031.31        32.24 o
  -7   3  13         36.30         19.10        13.43 o
  -6   3  13         22.82         27.35        15.29 o
  -5   3  13        770.51        801.40        34.28 o
  -4   3  13        366.53        370.98        25.73 o
  -3   3  13        109.58        138.41        19.79 o
  -2   3  13       2933.96       2877.86        60.95 o
  -1   3  13       1525.59       1447.39        42.36 o
   0   3  13        502.86        467.20        25.56 o
   1   3  13        384.55        448.12        26.28 o
   2   3  13        171.37        158.66        21.01 o
   3   3  13         61.92         56.77        19.66 o
   4   3  13         57.62         50.75        19.82 o
   5   3  13         21.12         15.26        17.88 o
   6   3  13          0.12          3.35        18.57 o
   7   3  13        459.05        458.89        34.00 o
   8   3  13          9.15          1.21        27.28 o
 -18   4  13         28.56         -9.40        24.73 o
 -17   4  13         46.14        109.02        26.19 o
 -16   4  13         71.45         90.33        25.55 o
 -15   4  13          0.02         23.31        22.75 o
 -14   4  13         28.73         44.34        23.71 o
 -13   4  13        570.64        584.53        37.17 o
 -12   4  13       1201.96       1270.87        53.28 o
 -11   4  13       2177.91       2223.52        56.74 o
 -10   4  13          1.27         25.90        13.69 o
  -9   4  13         73.44         68.63        12.68 o
  -8   4  13          2.08          7.39        11.43 o
  -7   4  13          7.51         -3.18        12.75 o
  -6   4  13        925.68        925.90        35.09 o
  -5   4  13        208.40        195.51        18.39 o
  -4   4  13       3090.01       2832.73        59.59 o
  -3   4  13       1533.21       1526.65        42.86 o
  -2   4  13        451.68        423.50        24.75 o
  -1   4  13        123.57        137.53        20.20 o
   0   4  13        436.34        483.99        37.51 o
   1   4  13        664.31        757.48        35.38 o
   2   4  13        695.35        688.87        39.63 o
   3   4  13          0.38          8.89        18.83 o
   4   4  13          1.27        -18.61        18.61 o
   5   4  13         69.03         60.91        20.52 o
   6   4  13        329.14        318.85        25.41 o
   7   4  13        568.63        555.60        36.33 o
   8   4  13        289.56        354.96        45.25 o
 -17   5  13        409.84        493.07        47.80 o
 -16   5  13         49.41         46.88        25.20 o
 -15   5  13         84.08        119.77        26.36 o
 -14   5  13        214.94        229.81        28.77 o
 -13   5  13        127.93        133.31        27.04 o
 -12   5  13        454.45        531.65        61.82 o
 -11   5  13         10.59        -19.07        20.69 o
 -10   5  13        548.02        580.58        56.21 o
  -9   5  13        584.85        627.59        23.55 o
  -8   5  13         67.37         43.96        11.97 o
  -7   5  13         90.43         80.23        12.91 o
  -6   5  13         21.09         24.50        11.98 o
  -5   5  13       1855.37       1760.37        44.74 o
  -4   5  13        355.05        366.73        22.65 o
  -3   5  13         97.38         85.68        16.22 o
  -2   5  13       1558.98       1612.85        43.92 o
  -1   5  13       1071.99       1056.11        34.45 o
   0   5  13        415.47        354.21        24.30 o
   1   5  13        777.81        795.18        36.70 o
   2   5  13        563.01        537.98        30.49 o
   3   5  13         44.00         24.17        19.85 o
   4   5  13        331.72        302.93        25.29 o
   5   5  13          1.55         15.82        19.83 o
   6   5  13         19.26          3.31        21.60 o
   7   5  13        515.36        668.28        53.80 o
 -17   6  13         13.34         30.23        22.13 o
 -16   6  13         22.25         28.15        21.07 o
 -15   6  13        129.07        146.68        23.81 o
 -14   6  13        211.90        186.49        24.30 o
 -13   6  13        330.53        306.09        26.73 o
 -12   6  13        233.13        266.40        25.84 o
 -11   6  13       1129.83       1185.73        41.45 o
 -10   6  13        184.97        172.95        20.56 o
  -9   6  13       1036.73       1070.23        38.84 o
  -8   6  13        494.81        487.48        27.13 o
  -7   6  13         10.13         50.36        16.53 o
  -6   6  13        631.97        662.26        29.77 o
  -5   6  13        419.27        476.68        23.13 o
  -4   6  13         51.45         63.66        16.07 o
  -3   6  13        416.54        426.98        30.09 o
  -2   6  13        913.66        943.26        38.78 o
  -1   6  13       2957.71       3065.59        60.43 o
   0   6  13         19.57          2.29        18.57 o
   1   6  13        560.25        489.16        27.35 o
   2   6  13        641.80        621.20        36.97 o
   3   6  13        227.78        243.47        24.38 o
   4   6  13        284.60        312.27        26.42 o
   5   6  13          0.00        -21.61        21.61 o
   6   6  13        193.87        217.23        31.90 o
   7   6  13        169.57        153.00        28.61 o
 -16   7  13        284.86        244.67        26.73 o
 -15   7  13         76.63        104.11        24.46 o
 -14   7  13        146.98        126.02        25.83 o
 -13   7  13        401.06        421.00        29.65 o
 -12   7  13        442.88        545.27        58.65 o
 -11   7  13          0.16          7.04        18.81 o
 -10   7  13        463.92        493.21        29.61 o
  -9   7  13          8.11         10.91        19.72 o
  -8   7  13        119.64        131.64        19.55 o
  -7   7  13        119.65        145.74        18.55 o
  -6   7  13        218.23        200.40        20.18 o
  -5   7  13       1685.30       1660.90        45.34 o
  -4   7  13         97.80         91.08        19.40 o
  -3   7  13          1.35          0.58        17.73 o
  -2   7  13         54.72         54.54        19.61 o
  -1   7  13        144.36        114.70        20.64 o
   0   7  13       1515.04       1530.82        47.03 o
   1   7  13        231.61        234.90        23.74 o
   2   7  13        140.82        148.28        24.00 o
   3   7  13        219.64        213.27        24.37 o
   4   7  13         18.28         31.94        24.05 o
   5   7  13        171.65        148.82        26.28 o
   6   7  13        224.10        305.54        29.12 o
 -15   8  13        707.88        767.91        43.24 o
 -14   8  13         32.04         39.89        22.88 o
 -13   8  13         54.05         29.51        22.12 o
 -12   8  13        275.51        251.63        43.95 o
 -11   8  13         63.86         85.85        28.69 o
 -10   8  13        785.41        827.31        42.49 o
  -9   8  13         36.29         42.89        24.28 o
  -8   8  13         94.58        118.70        37.92 o
  -7   8  13        934.62        877.73        35.24 o
  -6   8  13          9.75         -9.73        16.35 o
  -5   8  13         36.85         22.51        17.47 o
  -4   8  13          2.32          3.25        18.30 o
  -3   8  13         39.22         41.18        19.39 o
  -2   8  13         19.12         22.13        19.08 o
  -1   8  13          2.11        -18.83        18.83 o
   0   8  13        156.82        187.11        22.87 o
   1   8  13         62.03         54.59        22.64 o
   2   8  13        167.72        169.22        23.42 o
   3   8  13         46.31         22.32        21.05 o
   4   8  13         15.46         -1.14        22.68 o
   5   8  13          0.28        -10.24        23.93 o
 -14   9  13          0.78         -0.59        30.68 o
 -13   9  13          1.63         13.65        25.03 o
 -12   9  13        110.35        131.48        27.84 o
 -11   9  13          0.02         -8.50        23.05 o
 -10   9  13          5.19          5.34        21.64 o
  -9   9  13          1.44        -21.62        21.62 o
  -8   9  13        113.60        138.05        25.31 o
  -7   9  13         25.82          8.58        19.59 o
  -6   9  13         73.73         94.71        19.18 o
  -5   9  13         38.00         52.53        19.72 o
  -4   9  13         97.81         62.33        20.18 o
  -3   9  13         11.83         -3.07        18.79 o
  -2   9  13        161.15        165.87        22.91 o
  -1   9  13        145.22        192.20        23.87 o
   0   9  13        122.23        131.78        23.64 o
   1   9  13         67.11        110.95        22.98 o
   2   9  13         82.96         63.74        22.54 o
   3   9  13        169.58        196.26        24.95 o
   4   9  13        159.36        160.46        26.99 o
 -12  10  13         45.79         37.46        23.95 o
 -11  10  13         17.96        -19.68        24.76 o
 -10  10  13         70.33         49.41        22.26 o
  -9  10  13          0.66        -16.37        20.90 o
  -8  10  13        350.83        378.70        53.86 o
  -7  10  13         93.88         65.25        24.17 o
  -6  10  13         81.63         59.88        21.09 o
  -5  10  13         51.25         71.65        20.01 o
  -4  10  13         61.07        103.27        21.41 o
  -3  10  13        492.92        414.41        27.48 o
  -2  10  13        287.38        272.74        25.53 o
  -1  10  13          1.81          8.90        20.69 o
   0  10  13         86.59         74.55        22.78 o
   1  10  13        147.50        130.56        24.08 o
   2  10  13         33.84         24.98        22.24 o
   3  10  13         50.12         30.85        23.86 o
 -10  11  13        131.63        140.44        27.19 o
  -9  11  13          2.77         13.56        22.45 o
  -8  11  13         15.71         17.30        22.75 o
  -7  11  13        122.10         80.04        23.53 o
  -6  11  13        191.66        179.55        25.64 o
  -5  11  13          2.20        -20.77        21.25 o
  -4  11  13        550.04        545.58        31.88 o
  -3  11  13         22.67         17.86        21.26 o
  -2  11  13        328.10        303.46        26.78 o
  -1  11  13         43.92         45.99        22.31 o
   0  11  13        596.94        583.53        32.61 o
   1  11  13        729.24        792.52        39.40 o
  -7  12  13        438.43        428.32        31.90 o
  -6  12  13        165.03        186.88        27.47 o
  -5  12  13        106.65         89.92        26.10 o
  -4  12  13         39.36         83.87        25.31 o
  -3  12  13        102.62         72.46        28.93 o
 -18   0  14        817.95        918.09        62.13 o
 -17   0  14        366.10        333.06        36.31 o
 -16   0  14        141.80        113.12        29.57 o
 -15   0  14         94.16        133.85        28.51 o
 -14   0  14        220.48        315.28        33.39 o
 -13   0  14         89.34         79.24        25.44 o
 -12   0  14        271.05        298.60        31.30 o
 -11   0  14       2200.61       2076.03        72.79 o
 -10   0  14        265.84        259.17        22.89 o
  -9   0  14          0.01         -7.71        16.61 o
  -8   0  14        521.09        505.17        32.53 o
  -7   0  14        427.80        470.12        44.17 o
  -6   0  14          7.60         11.11        17.60 o
  -5   0  14        149.21        174.49        20.32 o
  -4   0  14        107.28        103.17        29.45 o
  -3   0  14          1.77        -24.16        24.16 o
  -2   0  14         80.06        104.81        29.94 o
  -1   0  14        201.39        259.14        51.12 o
   0   0  14        982.47        912.59        59.44 o
   1   0  14       1660.50       1638.65       106.47 o
   2   0  14       1026.74       1051.33        62.99 o
   3   0  14         11.39        -10.41        24.88 o
   4   0  14        322.63        339.07        34.39 o
   5   0  14         17.83         -5.46        25.60 o
   6   0  14          0.18        -25.84        25.84 o
   7   0  14         29.44         11.17       100.53 o
 -18   1  14         49.76        124.41        24.23 o
 -17   1  14         97.33         91.58        22.45 o
 -16   1  14          0.09          8.64        20.86 o
 -15   1  14        500.20        549.75        34.52 o
 -14   1  14         67.88         85.14        20.66 o
 -13   1  14        268.21        257.29        24.18 o
 -12   1  14        276.60        296.37        21.95 o
 -11   1  14        899.35        880.77        31.08 o
 -10   1  14        135.47        111.27        14.75 o
  -9   1  14          0.44         11.31        12.35 o
  -8   1  14       1196.12       1163.21        31.19 o
  -7   1  14        305.11        292.30        16.80 o
  -6   1  14        957.07        983.20        40.18 o
  -5   1  14          0.04         -7.84        13.45 o
  -4   1  14        134.36        137.00        20.32 o
  -3   1  14        599.32        625.52        37.82 o
  -2   1  14        196.42        202.22        28.44 o
  -1   1  14         71.72         73.96        20.64 o
   0   1  14        530.48        505.46        29.56 o
   1   1  14        102.59         90.69        20.45 o
   2   1  14       1030.96       1071.86        41.22 o
   3   1  14         81.81        110.98        20.07 o
   4   1  14          1.62        -11.24        18.04 o
   5   1  14         37.65         18.37        18.88 o
   6   1  14        439.83        468.44        28.83 o
   7   1  14        314.98        316.71        37.36 o
 -18   2  14         29.29         17.65        24.81 o
 -17   2  14         80.67         63.59        25.33 o
 -16   2  14        745.91        712.01        47.64 o
 -15   2  14       1265.95       1199.88        55.00 o
 -14   2  14        955.21        906.04        41.79 o
 -13   2  14        250.58        261.00        32.61 o
 -12   2  14         67.92         40.64        19.16 o
 -11   2  14        291.33        269.55        22.03 o
 -10   2  14        254.87        247.67        17.12 o
  -9   2  14        145.02        116.70        20.36 o
  -8   2  14        154.34        190.82        15.48 o
  -7   2  14        757.26        800.26        30.93 o
  -6   2  14         27.92         24.02        14.36 o
  -5   2  14        214.14        221.84        20.67 o
  -4   2  14         46.01         23.72        12.71 o
  -3   2  14        164.12        203.13        22.61 o
  -2   2  14        262.75        306.80        25.10 o
  -1   2  14        949.59        892.20        37.18 o
   0   2  14        896.71        942.06        38.35 o
   1   2  14         37.10         53.19        20.22 o
   2   2  14          8.70         16.34        19.18 o
   3   2  14         17.41         22.51        20.01 o
   4   2  14         41.55         11.77        18.60 o
   5   2  14        578.59        589.67        29.01 o
   6   2  14        289.16        325.42        26.00 o
   7   2  14        162.34        193.75        31.14 o
 -17   3  14         41.36         21.41        24.49 o
 -16   3  14         21.97         -5.21        23.59 o
 -15   3  14        918.70        831.79        48.69 o
 -14   3  14        233.74        276.38        25.38 o
 -13   3  14         28.98         27.27        19.09 o
 -12   3  14        527.78        460.45        35.98 o
 -11   3  14        167.19        184.72        20.98 o
 -10   3  14        725.91        732.40        29.80 o
  -9   3  14         13.35         18.99        12.27 o
  -8   3  14          0.12         -4.66        12.32 o
  -7   3  14         65.33         70.13        15.50 o
  -6   3  14          0.08        -16.04        16.04 o
  -5   3  14        235.57        219.84        17.58 o
  -4   3  14         84.19         76.81        14.19 o
  -3   3  14          4.26        -10.06        17.19 o
  -2   3  14        275.62        265.76        22.50 o
  -1   3  14       1928.04       1885.87        49.55 o
   0   3  14         32.71         43.47        20.18 o
   1   3  14        209.52        238.68        23.22 o
   2   3  14        449.90        428.60        27.04 o
   3   3  14        124.73        115.82        23.09 o
   4   3  14          9.78         20.14        20.50 o
   5   3  14         35.85         52.39        19.87 o
   6   3  14         66.20         65.87        21.80 o
   7   3  14         17.95         -6.30        25.01 o
 -17   4  14        288.26        342.05        50.13 o
 -16   4  14         90.61         74.69        26.61 o
 -15   4  14        261.53        221.18        29.53 o
 -14   4  14         97.70         98.38        26.28 o
 -13   4  14       1240.01       1250.98        55.45 o
 -12   4  14        568.55        561.96        33.68 o
 -11   4  14       2524.96       2518.98        70.92 o
 -10   4  14        151.40        150.32        17.52 o
  -9   4  14         52.81         46.37        13.91 o
  -8   4  14         19.01          4.22        12.67 o
  -7   4  14          7.62         20.88        16.82 o
  -6   4  14        130.04        114.24        19.27 o
  -5   4  14        922.49        997.65        36.47 o
  -4   4  14       1092.78       1037.63        31.72 o
  -3   4  14       2503.54       2374.65        55.77 o
  -2   4  14         44.44         29.24        19.03 o
  -1   4  14        179.98        161.49        21.73 o
   0   4  14       1366.96       1432.60        45.33 o
   1   4  14        229.00        259.98        24.14 o
   2   4  14         15.12        -16.11        19.53 o
   3   4  14         42.74          8.89        20.36 o
   4   4  14         24.59         24.49        20.89 o
   5   4  14          2.19         36.83        20.09 o
   6   4  14         35.73         40.30        22.58 o
 -16   5  14         59.83         50.77        26.07 o
 -15   5  14          0.60          1.34        24.59 o
 -14   5  14         38.59         20.21        29.08 o
 -13   5  14        473.86        446.70        34.69 o
 -12   5  14        795.00        858.91        49.74 o
 -11   5  14        819.32        824.30        44.80 o
 -10   5  14       1596.57       1566.86        50.95 o
  -9   5  14        672.62        647.76        30.52 o
  -8   5  14        121.48        113.91        17.65 o
  -7   5  14         20.87         17.06        13.26 o
  -6   5  14        349.53        325.97        29.60 o
  -5   5  14        473.82        416.66        36.86 o
  -4   5  14        489.31        530.35        38.51 o
  -3   5  14       1286.53       1248.06        42.56 o
  -2   5  14         31.26         25.70        18.94 o
  -1   5  14         44.22         45.23        19.61 o
   0   5  14       1049.05       1060.90        41.31 o
   1   5  14         20.37         33.69        19.83 o
   2   5  14         18.63         34.49        23.81 o
   3   5  14          2.69        -17.69        20.12 o
   4   5  14        138.57        111.18        23.12 o
   5   5  14         75.22         52.30        23.86 o
   6   5  14         48.94         31.81        23.84 o
 -16   6  14        373.26        357.79        29.77 o
 -15   6  14         49.03         26.52        22.68 o
 -14   6  14         13.74        -14.48        21.13 o
 -13   6  14        210.98        174.29        25.15 o
 -12   6  14        120.36        103.52        26.02 o
 -11   6  14        230.79        224.68        24.48 o
 -10   6  14        247.92        238.65        24.87 o
  -9   6  14        295.02        326.97        37.10 o
  -8   6  14          1.29         -0.29        17.50 o
  -7   6  14        115.55        130.22        18.31 o
  -6   6  14        170.98        138.93        19.55 o
  -5   6  14       1597.33       1624.23        45.64 o
  -4   6  14        172.74        136.36        18.45 o
  -3   6  14         65.64         80.55        19.95 o
  -2   6  14         61.74         98.07        20.70 o
  -1   6  14         47.32         35.68        20.09 o
   0   6  14         30.63         59.99        20.99 o
   1   6  14         47.54         68.35        21.46 o
   2   6  14        167.09        138.09        23.61 o
   3   6  14          7.26        -21.99        21.99 o
   4   6  14        144.46        175.60        25.07 o
   5   6  14        241.82        330.56        31.42 o
 -15   7  14         56.93         64.88        23.85 o
 -14   7  14        101.47         53.03        23.62 o
 -13   7  14         30.86         34.52        22.85 o
 -12   7  14         13.41        -14.13        23.34 o
 -11   7  14         32.46         68.82        24.82 o
 -10   7  14       1210.63       1121.68        46.75 o
  -9   7  14        296.28        346.18        28.26 o
  -8   7  14        117.71        113.41        21.86 o
  -7   7  14          4.64        -15.81        16.75 o
  -6   7  14        342.42        354.17        23.92 o
  -5   7  14        261.34        315.50        23.94 o
  -4   7  14        104.13        119.46        20.83 o
  -3   7  14        173.12        182.40        22.30 o
  -2   7  14          1.37         27.59        20.08 o
  -1   7  14        168.06        220.21        24.42 o
   0   7  14        959.58       1010.54        42.69 o
   1   7  14        283.45        263.50        35.69 o
   2   7  14        124.52        135.41        23.61 o
   3   7  14          6.50          5.20        21.66 o
   4   7  14        206.01        189.08        27.96 o
   5   7  14        218.72        249.94        41.18 o
 -14   8  14        302.35        292.80        48.17 o
 -13   8  14          0.86         20.48        25.85 o
 -12   8  14         60.10         10.40        27.82 o
 -11   8  14        388.34        354.66        33.29 o
 -10   8  14        390.42        452.24        35.29 o
  -9   8  14         54.14         43.95        22.79 o
  -8   8  14        972.21       1031.48        47.96 o
  -7   8  14        479.93        467.09        29.22 o
  -6   8  14          3.66         -2.18        17.69 o
  -5   8  14          4.64          6.76        18.23 o
  -4   8  14        271.60        326.46        25.34 o
  -3   8  14        326.56        317.23        25.85 o
  -2   8  14        705.75        721.08        36.13 o
  -1   8  14        782.26        768.20        38.57 o
   0   8  14         65.94         93.18        22.08 o
   1   8  14          0.26         16.91        21.44 o
   2   8  14          2.93         -3.96        30.08 o
   3   8  14         91.46         82.16        24.01 o
   4   8  14        367.12        436.93       133.09 o
 -13   9  14          2.59         45.74        37.10 o
 -12   9  14         18.37        -10.07        28.92 o
 -11   9  14          3.56        -28.49        28.49 o
 -10   9  14        228.61        172.80        29.89 o
  -9   9  14         28.29         61.98        24.76 o
  -8   9  14        307.87        314.25        29.48 o
  -7   9  14        438.65        481.34        33.65 o
  -6   9  14        202.06        225.52        24.59 o
  -5   9  14        125.35        111.85        20.91 o
  -4   9  14        282.11        310.28        25.29 o
  -3   9  14          2.56         23.41        20.60 o
  -2   9  14        627.62        637.95        34.28 o
  -1   9  14        578.03        632.45        34.22 o
   0   9  14        781.02        867.18        41.74 o
   1   9  14        117.43        117.48        24.47 o
   2   9  14         39.49         32.03        22.62 o
 -11  10  14          0.79        -18.00        30.39 o
 -10  10  14         25.07         16.84        28.45 o
  -9  10  14        223.71        272.09        30.40 o
  -8  10  14        144.38        171.22        29.12 o
  -7  10  14         13.26          4.67        24.10 o
  -6  10  14         15.09         12.82        24.11 o
  -5  10  14         67.18         76.72        27.50 o
  -4  10  14          5.76          2.80        20.37 o
  -3  10  14          6.70        -13.08        20.65 o
  -2  10  14         77.78         89.77        23.09 o
  -1  10  14        133.49        142.97        24.93 o
   0  10  14         62.22         30.30        22.65 o
  -8  11  14        173.39        204.33        30.07 o
  -7  11  14         84.38         65.92        26.77 o
  -6  11  14          1.67         26.31        25.70 o
  -5  11  14         69.76         75.00        28.15 o
  -4  11  14         40.28         49.35        23.57 o
  -3  11  14         77.84         57.91        22.69 o
  -2  11  14        250.92        203.55        31.59 o
 -17   1  15        413.55        429.51        27.58 o
 -16   1  15          7.87         27.34        19.03 o
 -15   1  15        347.23        331.31        28.10 o
 -14   1  15          9.15         20.93        17.98 o
 -13   1  15         75.50         90.36        19.04 o
 -12   1  15        178.37        150.83        19.80 o
 -11   1  15          2.14         -4.26        17.32 o
 -10   1  15         58.02         46.18        14.06 o
  -9   1  15        202.32        205.71        16.39 o
  -8   1  15         28.68          0.95        12.73 o
  -7   1  15         63.01         72.18        13.94 o
  -6   1  15          3.62         17.01        14.68 o
  -5   1  15         21.38         26.58        14.41 o
  -4   1  15          9.55        -15.63        19.04 o
  -3   1  15        104.44        120.72        22.47 o
  -2   1  15         26.21         30.29        21.20 o
  -1   1  15         27.16         34.12        21.20 o
   0   1  15        540.63        598.00        31.21 o
   1   1  15       1395.77       1455.64        56.34 o
   2   1  15        322.72        359.13        25.23 o
   3   1  15         35.64          4.18        19.34 o
   4   1  15         71.53         85.39        21.34 o
   5   1  15         12.88          0.37        21.54 o
   6   1  15         36.74         21.77        26.09 o
 -17   2  15         56.56         85.06        26.90 o
 -16   2  15        226.93        173.58        24.69 o
 -15   2  15       2213.05       2286.45        63.87 o
 -14   2  15          7.17          3.99        19.79 o
 -13   2  15          4.79         -1.77        19.10 o
 -12   2  15         74.48         80.05        20.18 o
 -11   2  15       1463.97       1390.07        53.21 o
 -10   2  15          2.86         12.48        14.41 o
  -9   2  15         14.08          9.93        13.13 o
  -8   2  15          2.80          8.70        13.25 o
  -7   2  15        470.96        488.10        23.31 o
  -6   2  15         47.44         48.93        15.47 o
  -5   2  15          0.00         17.62        15.63 o
  -4   2  15        219.50        226.14        28.70 o
  -3   2  15        282.80        281.93        25.18 o
  -2   2  15        240.84        242.71        29.89 o
  -1   2  15         94.90        111.44        21.68 o
   0   2  15        317.45        309.39        29.64 o
   1   2  15        106.26        108.45        23.09 o
   2   2  15         34.82         19.56        21.46 o
   3   2  15        498.69        464.95        27.78 o
   4   2  15        222.18        204.34        23.24 o
   5   2  15         51.43         89.35        23.08 o
   6   2  15         16.56         31.44        26.50 o
 -17   3  15         50.93        -10.25        29.38 o
 -16   3  15         56.26         52.53        26.48 o
 -15   3  15          8.02        -24.00        24.00 o
 -14   3  15        602.74        564.20        34.11 o
 -13   3  15          1.07         -4.23        19.37 o
 -12   3  15        303.54        280.78        29.22 o
 -11   3  15        807.93        790.69        45.51 o
 -10   3  15         26.30         20.13        16.38 o
  -9   3  15        389.04        352.24        20.35 o
  -8   3  15         19.67         21.30        15.42 o
  -7   3  15         38.04         35.70        15.41 o
  -6   3  15        500.87        535.37        31.60 o
  -5   3  15          8.14         22.35        14.52 o
  -4   3  15        192.32        206.29        23.14 o
  -3   3  15        109.66        131.10        21.03 o
  -2   3  15        476.55        507.44        39.71 o
  -1   3  15         52.95         39.24        21.63 o
   0   3  15       1678.06       1648.20        49.68 o
   1   3  15        259.92        271.57        25.33 o
   2   3  15         27.52         25.83        21.19 o
   3   3  15         50.73         44.75        21.61 o
   4   3  15         11.34          3.32        20.08 o
   5   3  15        246.66        304.06        27.50 o
 -16   4  15         85.89         94.05        27.79 o
 -15   4  15         19.43        -11.03        25.03 o
 -14   4  15         84.43         57.71        26.81 o
 -13   4  15         83.68         83.22        26.71 o
 -12   4  15          3.88          8.91        28.57 o
 -11   4  15        276.48        281.26        31.80 o
 -10   4  15        270.60        299.01        21.80 o
  -9   4  15         49.41         32.52        15.16 o
  -8   4  15        251.39        249.61        19.07 o
  -7   4  15         46.15         36.21        18.25 o
  -6   4  15        117.79        113.79        19.57 o
  -5   4  15        180.46        221.83        21.97 o
  -4   4  15        291.31        294.54        24.28 o
  -3   4  15       1411.19       1493.11        46.28 o
  -2   4  15        401.65        347.51        25.91 o
  -1   4  15         39.61          8.68        24.21 o
   0   4  15         77.72         76.62        25.85 o
   1   4  15        499.62        497.65        36.01 o
   2   4  15        105.48         96.82        22.97 o
   3   4  15         23.90         44.71        21.70 o
   4   4  15         99.63        123.39        24.43 o
   5   4  15         90.86         73.46        30.14 o
 -16   5  15         53.92         32.40        26.90 o
 -15   5  15         98.20        125.56        34.46 o
 -14   5  15         59.12         74.66        27.28 o
 -13   5  15        415.16        427.64        35.61 o
 -12   5  15         32.60         44.20        30.11 o
 -11   5  15         27.75         40.57        26.05 o
 -10   5  15         70.88         87.43        19.87 o
  -9   5  15         32.57          2.80        20.78 o
  -8   5  15         36.23         -2.82        17.50 o
  -7   5  15          8.34         56.68        18.01 o
  -6   5  15         28.94         41.67        22.55 o
  -5   5  15       1037.41        970.39        39.04 o
  -4   5  15        155.10        139.74        21.48 o
  -3   5  15        491.23        509.57        28.48 o
  -2   5  15          0.69        -18.54        19.14 o
  -1   5  15          4.12          4.27        19.60 o
   0   5  15         54.06         36.56        21.36 o
   1   5  15         12.07         -0.10        21.58 o
   2   5  15         30.31         45.86        21.72 o
   3   5  15         35.12         -1.28        21.74 o
   4   5  15        368.14        414.03        32.36 o
 -15   6  15         39.31         17.85        27.35 o
 -14   6  15         37.58         71.07        23.91 o
 -13   6  15       1027.57        984.69        65.34 o
 -12   6  15          1.56         -2.26        25.34 o
 -11   6  15        280.92        270.08        36.75 o
 -10   6  15         90.78         50.07        22.26 o
  -9   6  15        170.83        167.11        35.51 o
  -8   6  15        145.54        173.35        22.70 o
  -7   6  15        210.31        219.46        21.85 o
  -6   6  15        106.16        108.66        20.33 o
  -5   6  15        303.15        350.37        25.43 o
  -4   6  15         59.86         51.89        19.95 o
  -3   6  15        194.48        179.88        22.97 o
  -2   6  15         50.72         81.60        21.68 o
  -1   6  15         31.75         37.64        21.32 o
   0   6  15          2.51        -20.44        20.44 o
   1   6  15         35.98         78.71        22.77 o
   2   6  15          6.06         -2.86        21.96 o
   3   6  15        132.17        149.34        25.04 o
   4   6  15        255.17        323.67        38.54 o
 -14   7  15         35.91         56.05        24.37 o
 -13   7  15        217.46        230.28        28.32 o
 -12   7  15        877.68        921.05        80.42 o
 -11   7  15          3.91        -12.13        29.28 o
 -10   7  15        235.43        256.40        31.19 o
  -9   7  15       1330.24       1326.25        52.81 o
  -8   7  15        875.85        864.58        62.94 o
  -7   7  15        327.21        367.82        26.60 o
  -6   7  15          6.53         10.03        18.41 o
  -5   7  15        172.43        153.89        22.13 o
  -4   7  15         29.39         41.15        20.29 o
  -3   7  15          5.62         -4.02        20.05 o
  -2   7  15         65.87         51.28        21.18 o
  -1   7  15        145.42        186.63        25.72 o
   0   7  15        116.17         83.97        23.11 o
   1   7  15          0.38          8.65        22.27 o
   2   7  15        109.76        133.64        24.88 o
   3   7  15        102.47        111.99        25.19 o
 -13   8  15         15.36         11.12        26.83 o
 -12   8  15        138.64         89.84        42.10 o
 -11   8  15        674.19        782.59        57.82 o
 -10   8  15         45.84         -6.91        25.59 o
  -9   8  15        948.85       1016.66        50.61 o
  -8   8  15          1.82         -1.94        23.60 o
  -7   8  15         83.96         98.94        25.69 o
  -6   8  15        373.83        494.32        30.91 o
  -5   8  15          7.19         38.81        21.01 o
  -4   8  15         51.11         48.34        20.99 o
  -3   8  15        716.52        766.86        37.70 o
  -2   8  15        156.43        200.43        24.76 o
  -1   8  15        359.82        349.18        28.18 o
   0   8  15         12.57         -7.32        21.28 o
   1   8  15          4.87        -13.93        22.15 o
 -11   9  15        285.73        217.02        48.21 o
 -10   9  15        428.12        417.15        37.79 o
  -9   9  15        477.07        532.09        36.18 o
  -8   9  15         30.05         43.59        25.35 o
  -7   9  15        162.68        133.58        28.18 o
  -6   9  15         40.31         73.75        26.32 o
  -5   9  15        171.80        136.98        29.31 o
  -4   9  15          0.10          2.53        20.71 o
  -3   9  15         42.49         -4.44        21.04 o
  -2   9  15         69.92         68.75        23.18 o
  -1   9  15        120.51        111.96        24.62 o
   0   9  15        192.75        254.06        35.67 o
  -8  10  15         92.70         80.66        26.95 o
  -7  10  15         87.97         54.95        26.71 o
  -6  10  15         62.29         55.70        26.85 o
  -5  10  15        174.48        203.91        28.45 o
  -4  10  15        527.30        509.69        34.44 o
  -3  10  15         88.53         91.14        24.22 o
 -16   0  16         35.12         65.67        30.05 o
 -15   0  16         12.77          4.22        31.15 o
 -14   0  16         83.00        117.37        36.15 o
 -13   0  16        493.70        491.89        43.19 o
 -12   0  16        102.46        117.94        29.12 o
 -11   0  16        130.69        147.24        28.49 o
 -10   0  16          8.63         22.07        26.45 o
  -9   0  16         48.81         23.85        20.03 o
  -8   0  16        577.94        584.36        35.19 o
  -7   0  16         35.49         35.80        20.15 o
  -6   0  16       1178.78       1117.75        61.19 o
  -5   0  16          1.15         19.98        29.31 o
  -4   0  16         21.06         12.48        29.01 o
  -3   0  16         69.12         56.01        30.92 o
  -2   0  16       1196.01       1199.51        67.64 o
  -1   0  16       3688.44       3811.00       122.66 o
   0   0  16       1470.04       1528.09        94.31 o
   1   0  16       1974.94       1883.87        72.39 o
   2   0  16        906.28        925.89        63.65 o
   3   0  16        102.06        144.51        32.41 o
   4   0  16        319.65        389.14        38.30 o
 -16   1  16         78.66         93.94        26.99 o
 -15   1  16         18.84         26.77        20.61 o
 -14   1  16          7.08          9.66        18.84 o
 -13   1  16         12.94         34.06        18.49 o
 -12   1  16        288.46        267.76        22.81 o
 -11   1  16        108.85        145.21        21.89 o
 -10   1  16         11.53         21.73        18.25 o
  -9   1  16       1692.43       1679.98        40.28 o
  -8   1  16       1492.21       1388.57        35.91 o
  -7   1  16          4.02          5.51        13.79 o
  -6   1  16         29.02         60.08        20.51 o
  -5   1  16         27.27         31.20        20.91 o
  -4   1  16          0.63         27.10        21.15 o
  -3   1  16         41.69         23.32        21.60 o
  -2   1  16        148.64        119.95        24.58 o
  -1   1  16        772.77        788.77        43.02 o
   0   1  16        428.66        424.31        29.17 o
   1   1  16       1317.95       1328.87        48.04 o
   2   1  16        987.50       1080.51        42.43 o
   3   1  16         19.49          7.36        20.68 o
   4   1  16          1.28          1.72        21.07 o
 -16   2  16         20.19         38.40        20.29 o
 -15   2  16         78.56         95.07        20.72 o
 -14   2  16         27.34         24.23        18.63 o
 -13   2  16         75.21         79.22        19.40 o
 -12   2  16        168.80        147.96        22.99 o
 -11   2  16         30.36         -1.99        22.02 o
 -10   2  16         43.73         43.75        17.12 o
  -9   2  16         67.12        110.88        25.12 o
  -8   2  16        150.54        149.56        16.48 o
  -7   2  16         15.80          2.28        15.34 o
  -6   2  16          7.35         -1.72        19.37 o
  -5   2  16         31.45         32.52        20.82 o
  -4   2  16       2007.08       2066.98        58.26 o
  -3   2  16        245.50        272.79        29.29 o
  -2   2  16         16.81          3.97        20.05 o
  -1   2  16         25.09         -3.69        20.91 o
   0   2  16         17.37         52.07        21.81 o
   1   2  16         20.77         29.74        22.15 o
   2   2  16         55.47         50.43        22.82 o
   3   2  16         88.83         66.95        22.94 o
   4   2  16          2.94         -7.23        21.07 o
 -16   3  16        117.27        210.21        44.70 o
 -15   3  16        530.04        621.29        40.73 o
 -14   3  16          3.18        -10.39        25.07 o
 -13   3  16        147.60        114.31        27.34 o
 -12   3  16        112.66        110.13        26.66 o
 -11   3  16        419.71        422.85        33.64 o
 -10   3  16        126.71        125.60        20.65 o
  -9   3  16        194.84        174.77        16.80 o
  -8   3  16         30.30         26.17        17.05 o
  -7   3  16         20.74          5.60        18.82 o
  -6   3  16         98.59        121.55        30.30 o
  -5   3  16        179.91        181.29        24.44 o
  -4   3  16       1612.88       1612.62        48.22 o
  -3   3  16         81.32        132.95        21.91 o
  -2   3  16        281.28        244.38        24.92 o
  -1   3  16        422.31        470.31        29.82 o
   0   3  16        275.00        266.54        26.47 o
   1   3  16         48.74         36.63        22.21 o
   2   3  16         59.42         63.77        23.00 o
   3   3  16          0.08         16.86        22.64 o
   4   3  16          8.36         36.37        23.05 o
 -15   4  16        268.95        314.62        34.44 o
 -14   4  16       1588.19       1587.26        69.73 o
 -13   4  16          2.65        -23.93        23.93 o
 -12   4  16          0.01        -17.45        46.78 o
 -11   4  16         36.96         33.27        29.76 o
 -10   4  16        259.74        249.96        29.16 o
  -9   4  16        188.85        137.19        26.97 o
  -8   4  16        100.86         77.52        32.66 o
  -7   4  16        248.85        269.88        24.67 o
  -6   4  16          1.79          0.58        18.13 o
  -5   4  16         51.77         40.87        20.13 o
  -4   4  16        106.18        140.26        22.28 o
  -3   4  16        128.47        132.40        22.40 o
  -2   4  16       1703.38       1762.68        52.35 o
  -1   4  16        188.71        200.23        24.74 o
   0   4  16         73.95         79.07        22.82 o
   1   4  16        239.41        306.90        27.90 o
   2   4  16         22.34        -22.33        22.33 o
   3   4  16        346.18        400.57        30.28 o
 -14   5  16          8.74         29.73        26.85 o
 -13   5  16        182.88        258.47        32.57 o
 -12   5  16         95.72         81.64        32.80 o
 -11   5  16        244.60        269.64        31.89 o
 -10   5  16         60.83         73.01        26.36 o
  -9   5  16         20.08        -21.95        21.95 o
  -8   5  16        318.57        333.78        26.15 o
  -7   5  16         21.18         30.66        18.67 o
  -6   5  16          9.68         20.99        20.71 o
  -5   5  16         95.74        114.81        21.50 o
  -4   5  16        375.74        370.65        27.13 o
  -3   5  16        331.31        313.08        26.11 o
  -2   5  16          0.01         29.27        21.29 o
  -1   5  16        676.40        679.06        44.20 o
   0   5  16        268.51        274.57        26.83 o
   1   5  16         26.23         15.09        22.47 o
   2   5  16         24.67         23.54        23.16 o
 -14   6  16        291.33        319.73        31.32 o
 -13   6  16        163.80        171.14        27.52 o
 -12   6  16        141.28        128.21        35.08 o
 -11   6  16         89.62        117.85        34.31 o
 -10   6  16         47.24         69.36        31.09 o
  -9   6  16          3.92         14.28        23.37 o
  -8   6  16        153.74        178.17        27.49 o
  -7   6  16          0.11         -3.41        20.43 o
  -6   6  16         47.12         57.32        20.66 o
  -5   6  16         10.44        -19.51        19.92 o
  -4   6  16         46.82         53.61        21.52 o
  -3   6  16        235.57        216.88        24.69 o
  -2   6  16        631.62        695.89        36.26 o
  -1   6  16        109.42        109.71        24.07 o
   0   6  16         38.11         76.04        23.65 o
   1   6  16        117.64        116.99        35.02 o
   2   6  16         99.50        101.76        24.91 o
 -12   7  16        118.45        157.16        39.43 o
 -11   7  16         66.48          3.44        31.16 o
 -10   7  16        100.51        112.76        30.23 o
  -9   7  16          2.92         17.29        24.76 o
  -8   7  16        760.39        789.72        45.63 o
  -7   7  16        230.73        231.81        29.60 o
  -6   7  16          0.15        -10.80        21.00 o
  -5   7  16          3.79         16.72        20.10 o
  -4   7  16        305.40        369.51        27.74 o
  -3   7  16        109.57        157.98        24.12 o
  -2   7  16          4.84         -6.55        22.24 o
  -1   7  16         15.54         19.79        22.63 o
   0   7  16         84.04        105.70        25.17 o
 -11   8  16        840.83        687.74        55.23 o
 -10   8  16        526.94        541.53        40.86 o
  -9   8  16        209.26        181.48        28.61 o
  -8   8  16         28.80         29.51        24.88 o
  -7   8  16        112.58        150.42        36.52 o
  -6   8  16         92.51        120.89        25.27 o
  -5   8  16        601.02        620.98        50.90 o
  -4   8  16        145.72        113.39        23.44 o
  -3   8  16          4.06         19.61        21.59 o
  -2   8  16         84.44         75.66        23.41 o
  -1   8  16         33.49         25.88        26.81 o
  -8   9  16         36.27         52.44        27.18 o
  -7   9  16         61.52         47.59        26.96 o
  -6   9  16         14.04          9.92        26.44 o
  -5   9  16        213.17        334.84        49.57 o
  -4   9  16        267.97        261.66        27.55 o
 -15   1  17         24.95         35.99        20.54 o
 -14   1  17         43.18         30.14        26.42 o
 -13   1  17        175.80        215.31        23.12 o
 -12   1  17        132.69        115.60        20.44 o
 -11   1  17        169.45        179.57        23.53 o
 -10   1  17        108.72        131.49        23.97 o
  -9   1  17         65.05         38.17        19.98 o
  -8   1  17        343.24        272.06        31.44 o
  -7   1  17         10.89         29.16        20.47 o
  -6   1  17        322.78        361.02        41.55 o
  -5   1  17          7.69        -20.70        20.70 o
  -4   1  17          0.04          3.06        22.01 o
  -3   1  17        502.98        535.80        33.86 o
  -2   1  17       2089.03       2223.56        90.02 o
  -1   1  17        915.03       1030.15        44.89 o
   0   1  17        284.37        323.34        27.92 o
   1   1  17        101.16        132.53        23.36 o
   2   1  17         67.69         86.04        22.86 o
 -15   2  17        266.51        328.91        29.85 o
 -14   2  17          2.89          3.51        22.32 o
 -13   2  17         47.58         50.27        23.17 o
 -12   2  17         96.46        113.62        23.67 o
 -11   2  17         21.21         13.56        19.95 o
 -10   2  17        107.47         97.91        21.12 o
  -9   2  17         67.42         60.62        22.07 o
  -8   2  17        141.05        182.97        23.34 o
  -7   2  17          4.33          9.37        20.38 o
  -6   2  17        299.06        289.75        26.62 o
  -5   2  17        171.59        155.48        24.82 o
  -4   2  17          4.87         18.63        21.99 o
  -3   2  17        685.64        707.06        56.03 o
  -2   2  17         17.63          1.40        21.49 o
  -1   2  17        592.20        568.99        32.85 o
   0   2  17         49.28          5.46        22.28 o
   1   2  17          4.93        -20.90        22.03 o
   2   2  17         28.88        -14.06        21.06 o
 -14   3  17        222.82        232.52        32.01 o
 -13   3  17        509.48        541.45        34.91 o
 -12   3  17        560.53        554.77        39.25 o
 -11   3  17        138.39        126.45        30.50 o
 -10   3  17         46.09         66.25        46.05 o
  -9   3  17        511.74        563.24        40.79 o
  -8   3  17        218.03        192.03        25.02 o
  -7   3  17         68.39         72.12        21.67 o
  -6   3  17          0.12         47.62        21.81 o
  -5   3  17        361.20        329.00        26.27 o
  -4   3  17         57.06         20.57        21.32 o
  -3   3  17         55.98         84.16        22.70 o
  -2   3  17        147.31        118.40        24.38 o
  -1   3  17        236.96        219.17        26.45 o
   0   3  17         98.51         86.18        24.05 o
   1   3  17        402.72        437.82        34.40 o
 -14   4  17        619.76        613.35        44.00 o
 -13   4  17         16.66         24.72        30.83 o
 -12   4  17          9.56         46.96        32.19 o
 -11   4  17         22.09         32.09        30.49 o
 -10   4  17          8.02        -47.98        47.98 o
  -9   4  17          0.00          9.94        34.53 o
  -8   4  17         10.49         22.78        23.96 o
  -7   4  17        599.66        539.48        33.44 o
  -6   4  17        211.90        194.56        23.53 o
  -5   4  17        460.28        467.17        29.15 o
  -4   4  17         11.03        -13.50        23.33 o
  -3   4  17         76.36         89.13        25.12 o
  -2   4  17        370.21        404.06        29.76 o
  -1   4  17         54.70         -2.00        21.64 o
   0   4  17         13.92         -7.69        22.81 o
   1   4  17        287.74        334.48        29.80 o
 -13   5  17         16.70         42.32        30.32 o
 -12   5  17         90.89         80.99        33.77 o
 -11   5  17          0.10        -31.37        34.05 o
 -10   5  17         66.74         42.51        33.92 o
  -9   5  17        421.49        397.48        34.11 o
  -8   5  17          5.09        -11.32        23.67 o
  -7   5  17        317.40        300.06        26.87 o
  -6   5  17       1102.53       1062.33        43.10 o
  -5   5  17         11.20         12.91        20.97 o
  -4   5  17        416.07        380.57        28.11 o
  -3   5  17        374.67        429.52        29.69 o
  -2   5  17        640.91        757.11        39.72 o
  -1   5  17        196.39        171.48        25.55 o
   0   5  17         54.72         87.75        24.97 o
 -12   6  17        532.60        364.73        50.28 o
 -11   6  17        159.25        180.93        38.85 o
 -10   6  17        132.70        108.63        37.56 o
  -9   6  17          2.95        -27.39        27.39 o
  -8   6  17         16.02         31.53        25.12 o
  -7   6  17         21.65         23.33        25.97 o
  -6   6  17          0.26        -23.21        23.21 o
  -5   6  17       1913.04       1856.30        54.39 o
  -4   6  17          5.87        -11.68        21.32 o
  -3   6  17        274.91        217.96        26.90 o
  -2   6  17        166.74        156.45        26.25 o
  -1   6  17         35.78         26.16        23.55 o
 -10   7  17        652.96        605.60        52.53 o
  -9   7  17        624.41        560.99        42.49 o
  -8   7  17        532.68        660.24        45.80 o
  -7   7  17         69.87         68.67        29.80 o
  -6   7  17        718.64        775.48        42.41 o
  -5   7  17        110.96         81.47        34.80 o
  -4   7  17         96.76         76.38        23.46 o
  -3   7  17         33.31         25.35        22.80 o
 -13   0  18         23.17         18.26        28.44 o
 -12   0  18          4.66        -10.06        36.12 o
 -11   0  18        660.92        856.68       121.09 o
 -10   0  18        337.07        400.98        78.82 o
  -9   0  18         25.29        102.81        60.55 o
  -8   0  18        531.30        537.95       213.00 o
  -7   0  18         37.46         19.83        31.20 o
  -6   0  18         92.84         90.46        32.80 o
  -5   0  18         58.48         25.01        33.46 o
  -4   0  18          0.06          1.62        32.63 o
  -3   0  18         35.79         81.38        35.98 o
  -2   0  18         43.35         28.29        33.99 o
  -1   0  18        234.99        153.31        41.62 o
   0   0  18        103.95        153.29        34.70 o
 -13   1  18         39.92         46.09        22.97 o
 -12   1  18        888.43        975.60        49.25 o
 -11   1  18        462.71        445.68        45.27 o
 -10   1  18        132.09         96.48        40.79 o
  -9   1  18          1.81         31.47        31.43 o
  -8   1  18        156.72        148.51        26.25 o
  -7   1  18        412.74        420.04        29.72 o
  -6   1  18         97.59        115.33        26.98 o
  -5   1  18         35.22        -22.34        22.34 o
  -4   1  18          0.82         12.96        23.64 o
  -3   1  18          8.20         43.71        24.05 o
  -2   1  18        902.25        951.68        44.45 o
  -1   1  18        185.20        230.85        27.26 o
   0   1  18         45.56         38.54        24.45 o
 -13   2  18        151.43        149.01        30.36 o
 -12   2  18         41.57          8.49        31.59 o
 -11   2  18         14.97         37.07        41.55 o
 -10   2  18          1.96         -0.49        38.75 o
  -9   2  18          3.07        -24.94        43.40 o
  -8   2  18        586.02        660.60        43.35 o
  -7   2  18         53.39         93.24        23.46 o
  -6   2  18        255.56        208.90        27.14 o
  -5   2  18         85.99         97.26        24.80 o
  -4   2  18         40.12         38.90        24.42 o
  -3   2  18        150.69        159.44        25.25 o
  -2   2  18        205.45        234.66        26.76 o
  -1   2  18         35.09         38.15        23.69 o
 -12   3  18         12.22         33.05        31.40 o
 -11   3  18          2.27        -45.12        45.12 o
 -10   3  18          6.19        -14.59        38.67 o
  -9   3  18        245.34        288.15        39.51 o
  -8   3  18         56.84         62.02        28.50 o
  -7   3  18         39.03         51.76        25.52 o
  -6   3  18         62.55         57.78        23.39 o
  -5   3  18        154.54        144.15        24.22 o
  -4   3  18          6.96         13.54        22.01 o
  -3   3  18          0.10          5.26        22.51 o
  -2   3  18         25.66         20.84        23.15 o
  -1   3  18         20.56         -2.46        23.46 o
 -11   4  18          0.17        -31.30        40.00 o
 -10   4  18         13.40         -3.20        68.54 o
  -9   4  18        160.33        184.13        37.18 o
  -8   4  18        120.69        103.19        26.91 o
  -7   4  18         51.15         76.51        23.96 o
  -6   4  18         63.89         55.62        22.40 o
  -5   4  18        610.89        648.35        34.87 o
  -4   4  18       1029.98       1010.75        45.51 o
  -3   4  18        221.95        236.15        27.07 o
  -2   4  18          0.38        -12.93        22.57 o
 -10   5  18         44.32         64.02        35.60 o
  -9   5  18          0.22        -10.42        27.91 o
  -8   5  18        496.27        475.42        36.41 o
  -7   5  18        199.04        232.81        30.65 o
  -6   5  18        347.80        400.36        31.68 o
  -5   5  18         66.97        118.85        24.57 o
  -4   5  18        441.36        444.75        34.59 o
  -3   5  18         65.16         47.43        23.80 o
  -7   6  18          0.04          6.34        27.35 o
  -6   6  18        732.12        834.97       118.81 o
 -10   1  19          1.44        -13.14        38.67 o
  -9   1  19        939.59        797.27        85.63 o
  -8   1  19        767.14        695.55        68.11 o
  -7   1  19          0.85        -24.37        24.37 o
  -6   1  19          0.95         20.95        25.52 o
  -5   1  19        147.68        116.11        26.33 o
  -4   1  19        427.06        482.83        36.20 o
  -9   2  19         22.60         47.67        45.63 o
  -8   2  19          4.94         -1.77        33.54 o
  -7   2  19        111.48        136.05        33.80 o
  -6   2  19        672.53        709.34        40.22 o
  -5   2  19        212.73        180.86        28.45 o
  -7   3  19        214.34        224.94        32.46 o
                                                
