# Supplementary material for: 2,2′-Oxybis[1,3-bis­(4-meth­oxy­phen­yl)-2,3-di­hydro-1H-benzo[d][1,3,2]di­aza­borole]
Source: IUCrdata. 2020 Sep 18;5(Pt 9):x201248. doi: 10.1107/S2414314620012481 (PMC9462278; doi:10.1107/S2414314620012481)
Supplement: Supplementary file 3 [file x-05-x201248-Isup4.cml]

<?xml version="1.0"?>
<molecule xmlns="http://www.xml-cml.org/schema">
<atomArray>
<atom elementType="N" hydrogenCount="0" id="a41340" x2="26.4632" y2="-12.9148"/>
<atom elementType="B" hydrogenCount="0" id="a41341" x2="27.5103" y2="-14.4791"/>
<atom elementType="N" hydrogenCount="0" id="a41342" x2="26.4442" y2="-16.0296"/>
<atom elementType="C" id="a41343" x2="25.0586" y2="-13.8054"/>
<atom elementType="C" id="a41344" x2="25.0512" y2="-15.1221"/>
<atom elementType="C" id="a41345" x2="23.9227" y2="-13.1412"/>
<atom elementType="C" id="a41346" x2="22.7794" y2="-13.7927"/>
<atom elementType="C" id="a41347" x2="22.772" y2="-15.1084"/>
<atom elementType="C" id="a41348" x2="23.9079" y2="-15.7726"/>
<atom elementType="C" id="a41349" x2="26.9931" y2="-11.3612"/>
<atom elementType="C" id="a41350" x2="28.2665" y2="-11.028"/>
<atom elementType="C" id="a41351" x2="28.6144" y2="-9.75884"/>
<atom elementType="C" id="a41352" x2="27.6901" y2="-8.82283"/>
<atom elementType="C" id="a41353" x2="26.4167" y2="-9.15598"/>
<atom elementType="C" id="a41354" x2="26.0687" y2="-10.4252"/>
<atom elementType="C" id="a41355" x2="27.0089" y2="-17.6509"/>
<atom elementType="C" id="a41356" x2="28.277" y2="-17.9989"/>
<atom elementType="C" id="a41357" x2="28.6102" y2="-19.2712"/>
<atom elementType="C" id="a41358" x2="27.6742" y2="-20.1967"/>
<atom elementType="C" id="a41359" x2="26.4061" y2="-19.8487"/>
<atom elementType="C" id="a41360" x2="26.0729" y2="-18.5753"/>
<atom elementType="O" hydrogenCount="0" id="a41381" x2="28.0793" y2="-21.5653"/>
<atom elementType="O" hydrogenCount="0" id="a41382" x2="28.111" y2="-7.45953"/>
<atom elementType="C" id="a41383" x2="27.1105" y2="-6.34055"/>
<atom elementType="C" id="a41384" x2="27.0534" y2="-22.7117"/>
<atom elementType="O" hydrogenCount="0" id="a41454" x2="32.0898" y2="-16.6049"/>
<atom elementType="B" hydrogenCount="0" id="a41455" x2="30.5351" y2="-13.633"/>
<atom elementType="C" id="a41456" x2="28.9032" y2="-9.99786"/>
<atom elementType="C" id="a41457" x2="32.4579" y2="-16.679"/>
<atom elementType="N" hydrogenCount="0" id="a41458" x2="32.3627" y2="-12.1629"/>
<atom elementType="N" hydrogenCount="0" id="a41459" x2="32.8566" y2="-13.5452"/>
<atom elementType="C" id="a41460" x2="33.9714" y2="-12.0391"/>
<atom elementType="C" id="a41461" x2="34.1808" y2="-12.6229"/>
<atom elementType="C" id="a41462" x2="34.9423" y2="-11.3633"/>
<atom elementType="C" id="a41463" x2="36.1194" y2="-11.2734"/>
<atom elementType="C" id="a41464" x2="36.3278" y2="-11.8572"/>
<atom elementType="C" id="a41465" x2="35.3579" y2="-12.533"/>
<atom elementType="C" id="a41466" x2="31.6255" y2="-11.6457"/>
<atom elementType="C" id="a41467" x2="30.3743" y2="-11.9207"/>
<atom elementType="C" id="a41468" x2="29.8519" y2="-11.4712"/>
<atom elementType="C" id="a41469" x2="30.5816" y2="-10.7456"/>
<atom elementType="C" id="a41470" x2="31.8328" y2="-10.4706"/>
<atom elementType="C" id="a41471" x2="32.3553" y2="-10.9201"/>
<atom elementType="C" id="a41472" x2="32.5721" y2="-14.4558"/>
<atom elementType="C" id="a41473" x2="31.4278" y2="-15.0343"/>
<atom elementType="C" id="a41474" x2="31.3093" y2="-15.7123"/>
<atom elementType="C" id="a41475" x2="32.332" y2="-15.8138"/>
<atom elementType="C" id="a41476" x2="33.4753" y2="-15.2353"/>
<atom elementType="C" id="a41477" x2="33.5949" y2="-14.5563"/>
<atom elementType="O" hydrogenCount="0" id="a41478" x2="29.7884" y2="-9.93758"/>
<atom elementType="C" id="a41479" x2="30.4738" y2="-8.71283"/>
<atom elementType="C" id="a41507" x2="33.5896" y2="-16.8715"/>
<atom elementType="O" hydrogenCount="0" id="a41509" x2="28.9804" y2="-14.4886"/>
</atomArray>
<bondArray>
<bond atomRefs2="a41340 a41341" id="b41388" order="1"/>
<bond atomRefs2="a41341 a41342" id="b41389" order="1"/>
<bond atomRefs2="a41340 a41343" id="b41390" order="1"/>
<bond atomRefs2="a41342 a41344" id="b41391" order="1"/>
<bond atomRefs2="a41343 a41344" id="b41392" order="2"/>
<bond atomRefs2="a41343 a41345" id="b41393" order="1"/>
<bond atomRefs2="a41345 a41346" id="b41394" order="2"/>
<bond atomRefs2="a41346 a41347" id="b41395" order="1"/>
<bond atomRefs2="a41347 a41348" id="b41396" order="2"/>
<bond atomRefs2="a41348 a41344" id="b41397" order="1"/>
<bond atomRefs2="a41349 a41350" id="b41398" order="2"/>
<bond atomRefs2="a41350 a41351" id="b41399" order="1"/>
<bond atomRefs2="a41351 a41352" id="b41400" order="2"/>
<bond atomRefs2="a41352 a41353" id="b41401" order="1"/>
<bond atomRefs2="a41353 a41354" id="b41402" order="2"/>
<bond atomRefs2="a41354 a41349" id="b41403" order="1"/>
<bond atomRefs2="a41355 a41356" id="b41404" order="2"/>
<bond atomRefs2="a41356 a41357" id="b41405" order="1"/>
<bond atomRefs2="a41357 a41358" id="b41406" order="2"/>
<bond atomRefs2="a41358 a41359" id="b41407" order="1"/>
<bond atomRefs2="a41359 a41360" id="b41408" order="2"/>
<bond atomRefs2="a41360 a41355" id="b41409" order="1"/>
<bond atomRefs2="a41349 a41340" id="b41410" order="1"/>
<bond atomRefs2="a41342 a41355" id="b41411" order="1"/>
<bond atomRefs2="a41358 a41381" id="b41434" order="1"/>
<bond atomRefs2="a41352 a41382" id="b41435" order="1"/>
<bond atomRefs2="a41382 a41383" id="b41436" order="1"/>
<bond atomRefs2="a41381 a41384" id="b41437" order="1"/>
<bond atomRefs2="a41458 a41460" bondStereo="W" id="b41480" order="1"/>
<bond atomRefs2="a41459 a41461" id="b41481" order="1"/>
<bond atomRefs2="a41460 a41461" id="b41482" order="2"/>
<bond atomRefs2="a41460 a41462" bondStereo="W" id="b41483" order="1"/>
<bond atomRefs2="a41462 a41463" id="b41484" order="2"/>
<bond atomRefs2="a41463 a41464" id="b41485" order="1"/>
<bond atomRefs2="a41464 a41465" id="b41486" order="2"/>
<bond atomRefs2="a41465 a41461" id="b41487" order="1"/>
<bond atomRefs2="a41466 a41467" id="b41488" order="2"/>
<bond atomRefs2="a41467 a41468" id="b41489" order="1"/>
<bond atomRefs2="a41468 a41469" id="b41490" order="2"/>
<bond atomRefs2="a41469 a41470" bondStereo="W" id="b41491" order="1"/>
<bond atomRefs2="a41470 a41471" id="b41492" order="2"/>
<bond atomRefs2="a41471 a41466" id="b41493" order="1"/>
<bond atomRefs2="a41472 a41473" id="b41494" order="2"/>
<bond atomRefs2="a41473 a41474" id="b41495" order="1"/>
<bond atomRefs2="a41474 a41475" id="b41496" order="2"/>
<bond atomRefs2="a41475 a41476" id="b41497" order="1"/>
<bond atomRefs2="a41476 a41477" id="b41498" order="2"/>
<bond atomRefs2="a41477 a41472" id="b41499" order="1"/>
<bond atomRefs2="a41466 a41458" id="b41500" order="1"/>
<bond atomRefs2="a41459 a41472" id="b41501" order="1"/>
<bond atomRefs2="a41475 a41454" id="b41502" order="1"/>
<bond atomRefs2="a41469 a41478" bondStereo="W" id="b41503" order="1"/>
<bond atomRefs2="a41478 a41479" bondStereo="W" id="b41504" order="1"/>
<bond atomRefs2="a41455 a41458" bondStereo="W" id="b41505" order="1"/>
<bond atomRefs2="a41455 a41459" bondStereo="H" id="b41506" order="1"/>
<bond atomRefs2="a41454 a41507" bondStereo="W" id="b41508" order="1"/>
<bond atomRefs2="a41341 a41509" id="b41510" order="1"/>
<bond atomRefs2="a41455 a41509" id="b41514" order="1"/>
</bondArray>
</molecule>
